# Supplementary material for: SPINDLY mediates O-fucosylation of hundreds of proteins and sugar-dependent growth in Arabidopsis
Source: Plant Cell. 2023 Feb 6;35(5):1318–33. doi: 10.1093/plcell/koad023 (PMC10118272; doi:10.1093/plcell/koad023)
Supplement: koad023_Supplementary_Data [file koad023_supplementary_data.zip]

Archive with 4 entries (4 files):
- Author_Revisions_Checklist yb 11192022.pdf
- Bi et al supplemental Dataset 19 12282022.xlsx
- Supplemental Figure S1.pdf
- tpc22.01177.PeerReviewReport.pdf
