# Supplementary material for: SPINDLY mediates O-fucosylation of hundreds of proteins and sugar-dependent growth in Arabidopsis
Source: Plant Cell. 2023 Feb 6;35(5):1318–33. doi: 10.1093/plcell/koad023 (PMC10118272; doi:10.1093/plcell/koad023)
Supplement: koad023_Supplementary_Data [file koad023_supplementary_data.zip › Bi et al supplemental Dataset 19 12282022.xlsx]

## Sheet: Dataset 1
Supplemental Data. Bi et al. (2023). Plant Cell.
Supplemental Dataset 1. Quantification of peptides in WT vs spy-4 stable isotope labeling mass spectrometry (SIL-MS) experiments.
Acc #	Num Unique	% Cov	Best Disc Score	Best Expect Val	m/z	z	ppm	DB Peptide	Variable Mods	Protein Mods	Fraction	RT	Spectrum	Signal ratio (WT/spy-4)	Start	End	Score	Expect	# in DB	Protein MW	Species	Protein Name	O-fucosylated
AT5G05970.1	17	16.8	15.14	2e-27	602.297	3	0.32	EHPIFDWKPSSTSK	Fuc@Neutral loss=69	Fuc@465-478=69	Q20200915_02	61.277	1	939.9	465	478	28.3	4.6e-09	2	84629.1	TRANSDUCIN/WD40 REPEAT-LIKE SUPERFAMILY PROTEIN	Symbols: NEDD1	Yes
AT5G05970.1	17	16.8	15.14	2e-27	558.946	3	-0.49	FSDKFSHLHAPSR	Fuc@Neutral loss=26	Fuc@528-540=26	Q20200915_02	38.945	1	905.42	528	540	26.4	1.8e-09	2	84629.1	TRANSDUCIN/WD40 REPEAT-LIKE SUPERFAMILY PROTEIN	Symbols: NEDD1	Yes
AT5G05970.1	17	16.8	15.14	2e-27	399.872	3	-0.24	FSHLHAPSR	Fuc@Neutral loss=14	Fuc@532-540=14	Q20200915_02	22.982	1	16.8	532	540	20.3	3e-07	2	84629.1	TRANSDUCIN/WD40 REPEAT-LIKE SUPERFAMILY PROTEIN	Symbols: NEDD1	Yes
AT5G05970.1	17	16.8	15.14	2e-27	1064.49	2	3.6	LAVSSTGASTSGSMFSSSR	Oxidation@14;Fuc&Fuc@((Neutral loss&(9|10|11|13))|(5&13)|(6&13))	Oxidation@554;Fuc&Fuc@((541-583&(549|550|551|553))|(545&553)|(546&553))	Q20200915_02	66.389	1	503.94	541	559	26.2	1.2e-06	2	84629.1	TRANSDUCIN/WD40 REPEAT-LIKE SUPERFAMILY PROTEIN	Symbols: NEDD1	Yes
AT5G05970.1	17	16.8	15.14	2e-27	991.456	2	1.2	LAVSSTGASTSGSMFSSSR	Fuc@Neutral loss=38;Oxidation@14	Fuc@541-559=38;Oxidation@554	Q20200915_02	54.133	1	1082.76	541	559	57.6	2e-27	2	84629.1	TRANSDUCIN/WD40 REPEAT-LIKE SUPERFAMILY PROTEIN	Symbols: NEDD1	Yes
AT5G05970.1	17	16.8	15.14	2e-27	661.305	3	-0.4	LAVSSTGASTSGSMFSSSR	Oxidation@14;Fuc@Neutral loss|4|5|6	Oxidation@554;Fuc@541-559|544|545|546	Q20200915_02	54.064	1	210.1	541	559	49	6.8e-15	2	84629.1	TRANSDUCIN/WD40 REPEAT-LIKE SUPERFAMILY PROTEIN	Symbols: NEDD1	Yes
AT5G05970.1	17	16.8	15.14	2e-27	709.992	3	1.2	LAVSSTGASTSGSMFSSSR	Fuc2@Neutral loss=7;Oxidation@14	Fuc2@541-559=7;Oxidation@554	Q20200915_02	57.602	1	180.35	541	559	48.5	5.1e-21	2	84629.1	TRANSDUCIN/WD40 REPEAT-LIKE SUPERFAMILY PROTEIN	Symbols: NEDD1	Yes
AT5G05970.1	17	16.8	15.14	2e-27	1056.49	2	2.8	LAVSSTGASTSGSMFSSSR	Fuc2@Neutral loss=40	Fuc2@541-559=40	Q20200915_02	68.391	1	16216.8	541	559	60.7	6.3e-21	2	84629.1	TRANSDUCIN/WD40 REPEAT-LIKE SUPERFAMILY PROTEIN	Symbols: NEDD1	Yes
AT5G05970.1	17	16.8	15.14	2e-27	704.659	3	-1.6	LAVSSTGASTSGSMFSSSR	Fuc&Fuc@(Neutral loss&4)||Fuc2@Neutral loss	Fuc&Fuc@(541-556&544)||Fuc2@541-559	Q20200915_02	70.42	1	343.4	541	559	43	1.6e-20	2	84629.1	TRANSDUCIN/WD40 REPEAT-LIKE SUPERFAMILY PROTEIN	Symbols: NEDD1	Yes
AT5G05970.1	17	16.8	15.14	2e-27	798.717	3	0.76	DFPLSHGQTNFANASLEFPR	Fuc@Neutral loss|5|9	Fuc@560-579|564|568	Q20200915_02	106.293	1	162	560	579	25.9	9.4e-06	2	84629.1	TRANSDUCIN/WD40 REPEAT-LIKE SUPERFAMILY PROTEIN	Symbols: NEDD1	Yes
AT5G05970.1	17	16.8	15.14	2e-27	1056.17	3	-0.18	IRDFSSTFETSSTQTDNNLPSSPLFTK	Fuc@Neutral loss=10	Fuc@580-606=10	Q20200915_02	100.171	1	23.67	580	606	62.1	6e-18	2	84629.1	TRANSDUCIN/WD40 REPEAT-LIKE SUPERFAMILY PROTEIN	Symbols: NEDD1	Yes
AT5G05970.1	17	16.8	15.14	2e-27	1023	2	0.75	ISTTSSFSDGASLSLGGSPK	Fuc@Neutral loss=8	Fuc@634-653=8	Q20200915_02	87.864	1	522.66	634	653	51.9	5.8e-17	2	84629.1	TRANSDUCIN/WD40 REPEAT-LIKE SUPERFAMILY PROTEIN	Symbols: NEDD1	Yes
AT5G05970.1	17	16.8	15.14	2e-27	682.336	3	0.81	ISTTSSFSDGASLSLGGSPK	Fuc@Neutral loss=8	Fuc@634-653=8	Q20200915_02	83.278	1	215.48	634	653	53.5	4.2e-15	2	84629.1	TRANSDUCIN/WD40 REPEAT-LIKE SUPERFAMILY PROTEIN	Symbols: NEDD1	Yes
AT5G05970.1	17	16.8	15.14	2e-27	1096.03	2	0.032	ISTTSSFSDGASLSLGGSPK	Fuc2@Neutral loss=8	Fuc2@634-653=8	Q20200915_02	84.588	1	1829.06	634	653	61.5	8.2e-16	2	84629.1	TRANSDUCIN/WD40 REPEAT-LIKE SUPERFAMILY PROTEIN	Symbols: NEDD1	Yes
AT5G05970.1	17	16.8	15.14	2e-27	731.021	3	-0.094	ISTTSSFSDGASLSLGGSPK	Fuc&Fuc@((Neutral loss&(3|4|5))|(3&(4|5))|(4&5))||Fuc2@Neutral loss	Fuc&Fuc@((634-673&(636|637|638))|(636&(637|638))|(637&638))||Fuc2@634-653	Q20200915_02	84.597	1	479.38	634	653	27.9	2.2e-09	2	84629.1	TRANSDUCIN/WD40 REPEAT-LIKE SUPERFAMILY PROTEIN	Symbols: NEDD1	Yes
AT1G56190.1	10	28	6.05	1e-10	703.393	2	-0.41	MASTAATAALSIIK	Fuc@Neutral loss=30;Met-loss+Acetyl@1	Fuc@1-14=30;Met-loss+Acetyl@1	Q20200915_02	113.909	1	141.4	1	14	27	1e-10	1	49939.1	PHOSPHOGLYCERATE KINASE FAMILY PROTEIN	Symbols:	Yes
AT5G38640.1	10	18.1	8.94	5.9e-16	1309.63	4	0.41	QVGFFTSSQPDSSTQQQQPDPIAATSASSSSSTISPSGNSLSPVMIPPPR	Fuc@Neutral loss|25|26|28|29|30|31|32|33	Fuc@17-66|41|42|44|45|46|47|48|49	Q20200915_02	114.585	1	3.48	17	66	47	1.4e-15	1	69496	NAGB/RPIA/COA TRANSFERASE-LIKE SUPERFAMILY PROTEIN	Symbols:	Yes
AT5G38640.1	10	18.1	8.94	5.9e-16	1059.52	2	0.94	VAVAGAAASAVSPSSFSYSSR	Fuc@Neutral loss=56	Fuc@77-97=56	Q20200915_02	80.015	1	11.91	77	97	49.2	5.3e-15	1	69496	NAGB/RPIA/COA TRANSFERASE-LIKE SUPERFAMILY PROTEIN	Symbols:	Yes
AT5G38640.1	10	18.1	8.94	5.9e-16	706.684	3	1	VAVAGAAASAVSPSSFSYSSR	Fuc@Neutral loss=26	Fuc@77-97=26	Q20200915_02	79.949	1	3249.75	77	97	39.6	5.9e-16	1	69496	NAGB/RPIA/COA TRANSFERASE-LIKE SUPERFAMILY PROTEIN	Symbols:	Yes
AT5G38640.1	10	18.1	8.94	5.9e-16	718.682	3	-0.017	SSVPVASSLPGIGMDSMAAAK	Oxidation@14;Oxidation@17;Fuc@Neutral loss|7|8	Oxidation@133;Oxidation@136;Fuc@120-140|126|127	Q20200915_02	81.48	2	1717.24	120	140	26.3	1.8e-09	1	69496	NAGB/RPIA/COA TRANSFERASE-LIKE SUPERFAMILY PROTEIN	Symbols:	Yes
AT5G38640.1	10	18.1	8.94	5.9e-16	1069.52	2	2.4	SSVPVASSLPGIGMDSMAAAK	Fuc@Neutral loss=12;Oxidation@14=11	Fuc@120-140=12;Oxidation@133=11	Q20200915_02	88.265	2	2486.21	120	140	43.5	1.1e-14	1	69496	NAGB/RPIA/COA TRANSFERASE-LIKE SUPERFAMILY PROTEIN	Symbols:	Yes
AT5G38640.1	10	18.1	8.94	5.9e-16	713.351	3	1	SSVPVASSLPGIGMDSMAAAK	Oxidation@14=16;Fuc@Neutral loss|1|2|7|8	Oxidation@133=16;Fuc@120-140|120|121|126|127	Q20200915_02	88.333	1	426.66	120	140	19.7	3e-09	1	69496	NAGB/RPIA/COA TRANSFERASE-LIKE SUPERFAMILY PROTEIN	Symbols:	Yes
AT5G38640.1	10	18.1	8.94	5.9e-16	1069.52	2	2	SSVPVASSLPGIGMDSMAAAK	Fuc@Neutral loss=12;Oxidation@17=10	Fuc@120-140=12;Oxidation@136=10	Q20200915_02	90.597	1	1596.06	120	140	41	4.4e-13	1	69496	NAGB/RPIA/COA TRANSFERASE-LIKE SUPERFAMILY PROTEIN	Symbols:	Yes
AT5G38640.1	10	18.1	8.94	5.9e-16	713.351	3	0.61	SSVPVASSLPGIGMDSMAAAK	Oxidation@17=24;Fuc@Neutral loss|7|8	Oxidation@136=24;Fuc@120-140|126|127	Q20200915_02	90.259	1	43.89	120	140	28.4	1.6e-08	1	69496	NAGB/RPIA/COA TRANSFERASE-LIKE SUPERFAMILY PROTEIN	Symbols:	Yes
AT5G38640.1	10	18.1	8.94	5.9e-16	1061.52	2	-0.045	SSVPVASSLPGIGMDSMAAAK	Fuc@Neutral loss=8	Fuc@120-140=8	Q20200915_02	98.155	1	1337.93	120	140	36.6	1.2e-14	1	69496	NAGB/RPIA/COA TRANSFERASE-LIKE SUPERFAMILY PROTEIN	Symbols:	Yes
AT5G38640.1	10	18.1	8.94	5.9e-16	708.018	3	-0.18	SSVPVASSLPGIGMDSMAAAK	Fuc@Neutral loss|1|2|7|8	Fuc@120-140|120|121|126|127	Q20200915_02	97.746	1	3089.66	120	140	24.9	1.7e-12	1	69496	NAGB/RPIA/COA TRANSFERASE-LIKE SUPERFAMILY PROTEIN	Symbols:	Yes
AT5G38640.1	10	18.1	8.94	5.9e-16	1247.14	2	1.3	SSSVPASGLTTVSVVTMPPGLSEK	Fuc@Neutral loss=7;Oxidation@17	Fuc@141-164=7;Oxidation@157	Q20200915_02	96.423	1	2626.11	141	164	56.8	7.7e-16	1	69496	NAGB/RPIA/COA TRANSFERASE-LIKE SUPERFAMILY PROTEIN	Symbols:	Yes
AT5G38640.1	10	18.1	8.94	5.9e-16	831.76	3	1.2	SSSVPASGLTTVSVVTMPPGLSEK	Oxidation@17;Fuc@Neutral loss|7|10|11	Oxidation@157;Fuc@141-164|147|150|151	Q20200915_02	96.351	1	3356.65	141	164	33	6.7e-10	1	69496	NAGB/RPIA/COA TRANSFERASE-LIKE SUPERFAMILY PROTEIN	Symbols:	Yes
AT5G38640.1	10	18.1	8.94	5.9e-16	1239.14	2	1.4	SSSVPASGLTTVSVVTMPPGLSEK	Fuc@Neutral loss=13	Fuc@141-164=13	Q20200915_02	105.879	1	2438.92	141	164	48.8	1.7e-14	1	69496	NAGB/RPIA/COA TRANSFERASE-LIKE SUPERFAMILY PROTEIN	Symbols:	Yes
AT5G38640.1	10	18.1	8.94	5.9e-16	826.429	3	1.9	SSSVPASGLTTVSVVTMPPGLSEK	Fuc@Neutral loss|7|10|11	Fuc@141-164|147|150|151	Q20200915_02	106.637	1	1744.83	141	164	36.1	3.6e-09	1	69496	NAGB/RPIA/COA TRANSFERASE-LIKE SUPERFAMILY PROTEIN	Symbols:	Yes
AT3G10650.1	7	7.2	14.01	2.4e-25	1065.52	2	2.3	TSSTAFGVSEAWAKPTESK	Fuc@Neutral loss=10	Fuc@706-724=10	Q20200915_02	69.884	1	41.4	706	724	47.5	8.1e-13	1	135934	BEST ARABIDOPSIS THALIANA PROTEIN MATCH IS: NUCLEOPORIN-RELATED (TAIR:AT5G20200.1); HAS 61042 BLAST HITS TO 31782 PROTEINS IN 2093 SPECIES: ARCHAE - 202; BACTERIA - 16480; METAZOA - 16017; FUNGI - 12552; PLANTS - 1653; VIRUSES - 629; OTHER EUKARYOTES - 13509 (SOURCE: NCBI BLINK).	Symbols:	Yes
AT3G10650.1	7	7.2	14.01	2.4e-25	1293.61	2	0.75	LPTSNDSNSQSTSASPLSSTSPFK	Fuc@Neutral loss=54	Fuc@807-830=54	Q20200915_02	78.144	1	38.39	807	830	75.2	6.6e-22	1	135934	BEST ARABIDOPSIS THALIANA PROTEIN MATCH IS: NUCLEOPORIN-RELATED (TAIR:AT5G20200.1); HAS 61042 BLAST HITS TO 31782 PROTEINS IN 2093 SPECIES: ARCHAE - 202; BACTERIA - 16480; METAZOA - 16017; FUNGI - 12552; PLANTS - 1653; VIRUSES - 629; OTHER EUKARYOTES - 13509 (SOURCE: NCBI BLINK).	Symbols:	Yes
AT3G10650.1	7	7.2	14.01	2.4e-25	862.742	3	2.3	LPTSNDSNSQSTSASPLSSTSPFK	Fuc@Neutral loss=12	Fuc@807-830=12	Q20200915_02	77.975	1	32.21	807	830	55.5	2.6e-17	1	135934	BEST ARABIDOPSIS THALIANA PROTEIN MATCH IS: NUCLEOPORIN-RELATED (TAIR:AT5G20200.1); HAS 61042 BLAST HITS TO 31782 PROTEINS IN 2093 SPECIES: ARCHAE - 202; BACTERIA - 16480; METAZOA - 16017; FUNGI - 12552; PLANTS - 1653; VIRUSES - 629; OTHER EUKARYOTES - 13509 (SOURCE: NCBI BLINK).	Symbols:	Yes
AT3G10650.1	7	7.2	14.01	2.4e-25	1366.64	2	2.1	LPTSNDSNSQSTSASPLSSTSPFK	Fuc2@Neutral loss=71	Fuc2@807-830=71	Q20200915_02	77.771	1	3514.78	807	830	75.2	2.4e-25	1	135934	BEST ARABIDOPSIS THALIANA PROTEIN MATCH IS: NUCLEOPORIN-RELATED (TAIR:AT5G20200.1); HAS 61042 BLAST HITS TO 31782 PROTEINS IN 2093 SPECIES: ARCHAE - 202; BACTERIA - 16480; METAZOA - 16017; FUNGI - 12552; PLANTS - 1653; VIRUSES - 629; OTHER EUKARYOTES - 13509 (SOURCE: NCBI BLINK).	Symbols:	Yes
AT3G10650.1	7	7.2	14.01	2.4e-25	1155.07	2	0.24	FGQPAAPFSAPAVSESSGQISK	Fuc@Neutral loss=79	Fuc@831-852=79	Q20200915_02	84.548	1	26591.1	831	852	56.1	5.8e-15	1	135934	BEST ARABIDOPSIS THALIANA PROTEIN MATCH IS: NUCLEOPORIN-RELATED (TAIR:AT5G20200.1); HAS 61042 BLAST HITS TO 31782 PROTEINS IN 2093 SPECIES: ARCHAE - 202; BACTERIA - 16480; METAZOA - 16017; FUNGI - 12552; PLANTS - 1653; VIRUSES - 629; OTHER EUKARYOTES - 13509 (SOURCE: NCBI BLINK).	Symbols:	Yes
AT3G10650.1	7	7.2	14.01	2.4e-25	770.382	3	0.69	FGQPAAPFSAPAVSESSGQISK	Fuc@Neutral loss=45	Fuc@831-852=45	Q20200915_02	84.105	1	321.46	831	852	38.2	3.3e-14	1	135934	BEST ARABIDOPSIS THALIANA PROTEIN MATCH IS: NUCLEOPORIN-RELATED (TAIR:AT5G20200.1); HAS 61042 BLAST HITS TO 31782 PROTEINS IN 2093 SPECIES: ARCHAE - 202; BACTERIA - 16480; METAZOA - 16017; FUNGI - 12552; PLANTS - 1653; VIRUSES - 629; OTHER EUKARYOTES - 13509 (SOURCE: NCBI BLINK).	Symbols:	Yes
AT3G10650.1	7	7.2	14.01	2.4e-25	667.318	2	1.3	NATFGNTSTFK	Fuc@Neutral loss=18	Fuc@858-868=18	Q20200915_02	48.436	1	38.59	858	868	26.4	7.2e-11	1	135934	BEST ARABIDOPSIS THALIANA PROTEIN MATCH IS: NUCLEOPORIN-RELATED (TAIR:AT5G20200.1); HAS 61042 BLAST HITS TO 31782 PROTEINS IN 2093 SPECIES: ARCHAE - 202; BACTERIA - 16480; METAZOA - 16017; FUNGI - 12552; PLANTS - 1653; VIRUSES - 629; OTHER EUKARYOTES - 13509 (SOURCE: NCBI BLINK).	Symbols:	Yes
AT3G10650.1	7	7.2	14.01	2.4e-25	945.453	2	1.8	FGGMASADQSTGIVFGAK	Fuc@Neutral loss=24	Fuc@869-886=24	Q20200915_02	88.612	1	39.56	869	886	39.2	7.6e-12	1	135934	BEST ARABIDOPSIS THALIANA PROTEIN MATCH IS: NUCLEOPORIN-RELATED (TAIR:AT5G20200.1); HAS 61042 BLAST HITS TO 31782 PROTEINS IN 2093 SPECIES: ARCHAE - 202; BACTERIA - 16480; METAZOA - 16017; FUNGI - 12552; PLANTS - 1653; VIRUSES - 629; OTHER EUKARYOTES - 13509 (SOURCE: NCBI BLINK).	Symbols:	Yes
AT5G42950.1	10	5.7	9.48	6e-17	666.296	2	1.5	MANSSAGSAADHR	Fuc@Neutral loss=39;Met-loss+Acetyl@1	Fuc@1-13=39;Met-loss+Acetyl@1	Q20200915_02	19.705	1	280.28	1	13	38.5	1e-13	1	187620	GYF DOMAIN-CONTAINING PROTEIN	Symbols:	Yes
AT5G42950.1	10	5.7	9.48	6e-17	549.561	3	1.2	NSHDWNDPSADSR	Fuc@Neutral loss=12	Fuc@468-480=12	Q20200915_02	31.92	1	490.08	468	480	16.8	5.1e-06	1	187620	GYF DOMAIN-CONTAINING PROTEIN	Symbols:	Yes
AT5G42950.1	10	5.7	9.48	6e-17	736.326	3	0.35	SSTATASNTSQMSSEVDSVR	Oxidation@12;Fuc@Neutral loss|5|7|9|10	Oxidation@1176;Fuc@1165-1184|1169|1171|1173|1174	Q20200915_02	37.527	1	199.47	1165	1184	22.1	5.6e-08	1	187620	GYF DOMAIN-CONTAINING PROTEIN	Symbols:	Yes
AT5G42950.1	10	5.7	9.48	6e-17	730.994	3	0.55	SSTATASNTSQMSSEVDSVR	Fuc@Neutral loss|1|2|3|5|7|9	Fuc@1165-1184|1165|1166|1167|1169|1171|1173	Q20200915_02	54.577	1	30.82	1165	1184	31	2.2e-12	1	187620	GYF DOMAIN-CONTAINING PROTEIN	Symbols:	Yes
AT5G42950.1	10	5.7	9.48	6e-17	1098.16	3	0.25	SSTATASNTSQMSSEVDSVRGEESSLQNTR	Fuc@Neutral loss=8	Fuc@1165-1194=8	Q20200915_02	71.093	1	276.87	1165	1194	28.4	1.3e-08	1	187620	GYF DOMAIN-CONTAINING PROTEIN	Symbols:	Yes
AT5G42950.1	10	5.7	9.48	6e-17	570.286	3	1.2	AIPPQAHQGGASWSR	Fuc@Neutral loss=78	Fuc@1457-1471=78	Q20200915_02	41.451	1	523.15	1457	1471	26.2	1.2e-09	1	187620	GYF DOMAIN-CONTAINING PROTEIN	Symbols:	Yes
AT5G42950.1	10	5.7	9.48	6e-17	899.92	2	1.1	SASSPSQAVSQSSSQSK	Fuc@Neutral loss|4	Fuc@1472-1488|1475	Q20200915_02	27.425	1	1754.3	1472	1488	41.5	6e-17	1	187620	GYF DOMAIN-CONTAINING PROTEIN	Symbols:	Yes
AT5G42950.1	10	5.7	9.48	6e-17	600.282	3	0.38	SASSPSQAVSQSSSQSK	Fuc@Neutral loss=10	Fuc@1472-1488=10	Q20200915_02	27.493	1	8532.02	1472	1488	39.2	6.6e-17	1	187620	GYF DOMAIN-CONTAINING PROTEIN	Symbols:	Yes
AT5G42950.1	10	5.7	9.48	6e-17	539.279	2	-1.7	VNAGTSLNR	Fuc@Neutral loss=53	Fuc@1530-1538=53	Q20200915_02	28.639	1	1255.67	1530	1538	22.4	8.6e-07	1	187620	GYF DOMAIN-CONTAINING PROTEIN	Symbols:	Yes
AT1G07705.1	8	9.7	9.99	6.8e-18	876.359	2	2.6	MTSSMGNMVGGGTMGR	Oxidation@14=47;Fuc&Oxidation@((Neutral loss&(1|5))|(2&(1|5))|(3&(1|5))|(4&(1|5)))	Oxidation@146=47;Fuc&Oxidation@((133-184&(133|137))|(134&(133|137))|(135&(133|137))|(136&(133|137)))	Q20200915_02	33.867	1	53.1	133	148	15.7	6.6e-08	2	57406.1	NOT2 / NOT3 / NOT5 FAMILY	Symbols:	Yes
AT1G07705.1	8	9.7	9.99	6.8e-18	868.359	2	-0.26	MTSSMGNMVGGGTMGR	Oxidation@1=54;Fuc@Neutral loss|3	Oxidation@133=54;Fuc@133-148|135	Q20200915_02	57.279	1	309.19	133	148	28.4	3.9e-17	2	57406.1	NOT2 / NOT3 / NOT5 FAMILY	Symbols:	Yes
AT1G07705.1	8	9.7	9.99	6.8e-18	876.356	2	-0.9	MTSSMGNMVGGGTMGR	Oxidation@8=30;Oxidation@14=91;Fuc@Neutral loss|2|3	Oxidation@140=30;Oxidation@146=91;Fuc@133-148|134|135	Q20200915_02	35.97	1	304.8	133	148	23.8	2.4e-11	2	57406.1	NOT2 / NOT3 / NOT5 FAMILY	Symbols:	Yes
AT1G07705.1	8	9.7	9.99	6.8e-18	868.36	2	0.55	MTSSMGNMVGGGTMGR	Fuc@Neutral loss=11;Oxidation@14=68	Fuc@133-148=11;Oxidation@146=68	Q20200915_02	51.954	1	355.55	133	148	36.4	1.5e-16	2	57406.1	NOT2 / NOT3 / NOT5 FAMILY	Symbols:	Yes
AT1G07705.1	8	9.7	9.99	6.8e-18	860.366	2	4.8	MTSSMGNMVGGGTMGR	Fuc@Neutral loss=15	Fuc@133-148=15	Q20200915_02	63.278	1	741.38	133	148	37.6	9.9e-18	2	57406.1	NOT2 / NOT3 / NOT5 FAMILY	Symbols:	Yes
AT1G33050.1	6	7.2	10.85	1.7e-19	1106.56	2	2.3	LGDFVVNAYSTSALASSHVK	Fuc@Neutral loss=58	Fuc@301-320=58	Q20200915_02	88.578	1	2986.7	301	320	51.1	2.7e-13	4	75282.9	UNKNOWN PROTEIN; FUNCTIONS IN: MOLECULAR_FUNCTION UNKNOWN; INVOLVED IN: BIOLOGICAL_PROCESS UNKNOWN; LOCATED IN: CELLULAR_COMPONENT UNKNOWN; EXPRESSED IN: 25 PLANT STRUCTURES; EXPRESSED DURING: 15 GROWTH STAGES; BEST ARABIDOPSIS THALIANA PROTEIN MATCH IS: UNKNOWN PROTEIN (TAIR:AT4G10470.1); HAS 531 BLAST HITS TO 229 PROTEINS IN 83 SPECIES: ARCHAE - 0; BACTERIA - 197; METAZOA - 59; FUNGI - 50; PLAN…	Symbols:	Yes
AT1G33050.1	6	7.2	10.85	1.7e-19	738.044	3	1.4	LGDFVVNAYSTSALASSHVK	Fuc@Neutral loss=46	Fuc@301-320=46	Q20200915_02	88.814	1	1010.66	301	320	44.1	1.9e-14	4	75282.9	UNKNOWN PROTEIN; FUNCTIONS IN: MOLECULAR_FUNCTION UNKNOWN; INVOLVED IN: BIOLOGICAL_PROCESS UNKNOWN; LOCATED IN: CELLULAR_COMPONENT UNKNOWN; EXPRESSED IN: 25 PLANT STRUCTURES; EXPRESSED DURING: 15 GROWTH STAGES; BEST ARABIDOPSIS THALIANA PROTEIN MATCH IS: UNKNOWN PROTEIN (TAIR:AT4G10470.1); HAS 531 BLAST HITS TO 229 PROTEINS IN 83 SPECIES: ARCHAE - 0; BACTERIA - 197; METAZOA - 59; FUNGI - 50; PLAN…	Symbols:	Yes
AT1G33050.1	6	7.2	10.85	1.7e-19	781.702	3	-0.31	HHLPFHVVETAASSSTSDMK	Fuc@Neutral loss=57;Oxidation@19	Fuc@489-508=57;Oxidation@507	Q20200915_02	44.921	1	739.41	489	508	38.3	2.2e-19	4	75282.9	UNKNOWN PROTEIN; FUNCTIONS IN: MOLECULAR_FUNCTION UNKNOWN; INVOLVED IN: BIOLOGICAL_PROCESS UNKNOWN; LOCATED IN: CELLULAR_COMPONENT UNKNOWN; EXPRESSED IN: 25 PLANT STRUCTURES; EXPRESSED DURING: 15 GROWTH STAGES; BEST ARABIDOPSIS THALIANA PROTEIN MATCH IS: UNKNOWN PROTEIN (TAIR:AT4G10470.1); HAS 531 BLAST HITS TO 229 PROTEINS IN 83 SPECIES: ARCHAE - 0; BACTERIA - 197; METAZOA - 59; FUNGI - 50; PLAN…	Symbols:	Yes
AT1G33050.1	6	7.2	10.85	1.7e-19	586.528	4	-0.17	HHLPFHVVETAASSSTSDMK	Oxidation@19;Fuc@Neutral loss|10	Oxidation@507;Fuc@489-508|498	Q20200915_02	44.853	1	1796.06	489	508	28.7	7.7e-12	4	75282.9	UNKNOWN PROTEIN; FUNCTIONS IN: MOLECULAR_FUNCTION UNKNOWN; INVOLVED IN: BIOLOGICAL_PROCESS UNKNOWN; LOCATED IN: CELLULAR_COMPONENT UNKNOWN; EXPRESSED IN: 25 PLANT STRUCTURES; EXPRESSED DURING: 15 GROWTH STAGES; BEST ARABIDOPSIS THALIANA PROTEIN MATCH IS: UNKNOWN PROTEIN (TAIR:AT4G10470.1); HAS 531 BLAST HITS TO 229 PROTEINS IN 83 SPECIES: ARCHAE - 0; BACTERIA - 197; METAZOA - 59; FUNGI - 50; PLAN…	Symbols:	Yes
AT1G33050.1	6	7.2	10.85	1.7e-19	582.53	4	0.23	HHLPFHVVETAASSSTSDMK	Fuc@Neutral loss|10	Fuc@489-508|498	Q20200915_02	51.345	2	1969.95	489	508	20.9	1e-08	4	75282.9	UNKNOWN PROTEIN; FUNCTIONS IN: MOLECULAR_FUNCTION UNKNOWN; INVOLVED IN: BIOLOGICAL_PROCESS UNKNOWN; LOCATED IN: CELLULAR_COMPONENT UNKNOWN; EXPRESSED IN: 25 PLANT STRUCTURES; EXPRESSED DURING: 15 GROWTH STAGES; BEST ARABIDOPSIS THALIANA PROTEIN MATCH IS: UNKNOWN PROTEIN (TAIR:AT4G10470.1); HAS 531 BLAST HITS TO 229 PROTEINS IN 83 SPECIES: ARCHAE - 0; BACTERIA - 197; METAZOA - 59; FUNGI - 50; PLAN…	Symbols:	Yes
AT1G05805.1	6	11.3	11.35	2e-20	936.886	2	0.36	MYQSSSSTSSSSQR	Fuc2@Neutral loss=43;Acetyl&Oxidation@(N-term&1)||Acetyl+Oxidation@1	Fuc2@1-14=43;Acetyl&Oxidation@(1&1)||Acetyl+Oxidation@1	Q20200915_02	32.859	1	271.51	1	14	29.3	9e-11	1	38951.5	BASIC HELIX-LOOP-HELIX (BHLH) DNA-BINDING SUPERFAMILY PROTEIN	Symbols:	Yes
AT1G05805.1	6	11.3	11.35	2e-20	624.926	3	-0.64	MYQSSSSTSSSSQR	Fuc2@Neutral loss=22;Acetyl&Oxidation@(N-term&1)||Acetyl+Oxidation@1	Fuc2@1-14=22;Acetyl&Oxidation@(1&1)||Acetyl+Oxidation@1	Q20200915_02	32.93	1	166.29	1	14	21.3	6.5e-11	1	38951.5	BASIC HELIX-LOOP-HELIX (BHLH) DNA-BINDING SUPERFAMILY PROTEIN	Symbols:	Yes
AT1G05805.1	6	11.3	11.35	2e-20	863.859	2	1.7	MYQSSSSTSSSSQR	Fuc@Neutral loss=44;Acetyl&Oxidation@(N-term&1)||Acetyl+Oxidation@1	Fuc@1-14=44;Acetyl&Oxidation@(1&1)||Acetyl+Oxidation@1	Q20200915_02	30.476	1	620.2	1	14	45.1	4.3e-17	1	38951.5	BASIC HELIX-LOOP-HELIX (BHLH) DNA-BINDING SUPERFAMILY PROTEIN	Symbols:	Yes
AT1G05805.1	6	11.3	11.35	2e-20	576.24	3	-0.32	MYQSSSSTSSSSQR	Fuc@Neutral loss=16;Acetyl&Oxidation@(N-term&1)||Acetyl+Oxidation@1	Fuc@1-14=16;Acetyl&Oxidation@(1&1)||Acetyl+Oxidation@1	Q20200915_02	31.494	1	480.79	1	14	14.8	3.5e-08	1	38951.5	BASIC HELIX-LOOP-HELIX (BHLH) DNA-BINDING SUPERFAMILY PROTEIN	Symbols:	Yes
AT1G05805.1	6	11.3	11.35	2e-20	855.86	2	0.27	MYQSSSSTSSSSQR	Acetyl@N-term;Fuc@Neutral loss=21	Acetyl@1;Fuc@1-14=21	Q20200915_02	44.169	1	201.57	1	14	39.4	1.4e-13	1	38951.5	BASIC HELIX-LOOP-HELIX (BHLH) DNA-BINDING SUPERFAMILY PROTEIN	Symbols:	Yes
AT1G05805.1	6	11.3	11.35	2e-20	1016.46	3	2.3	DFTGYQPSSDNFIGNFFTGAADSSSLR	Fuc@Neutral loss=25	Fuc@51-77=25	Q20200915_02	122.231	1	1669.95	51	77	52.4	2e-20	1	38951.5	BASIC HELIX-LOOP-HELIX (BHLH) DNA-BINDING SUPERFAMILY PROTEIN	Symbols:	Yes
AT3G23980.1	6	3.6	9.9	9.9e-18	961.435	3	2.7	ETASLFSGTSMQMDGFIHGSGLTSSR	Oxidation@11;Oxidation@13;Fuc@Neutral loss|7|9|10	Oxidation@165;Oxidation@167;Fuc@155-180|161|163|164	Q20200915_02	87.307	1	44.58	155	180	35.1	1.2e-13	1	78385	BLISTER	Symbols: BLI, KOS1	Yes
AT3G23980.1	6	3.6	9.9	9.9e-18	956.1	3	-0.2	ETASLFSGTSMQMDGFIHGSGLTSSR	Oxidation@11=17;Fuc@Neutral loss|7|9|10	Oxidation@165=17;Fuc@155-180|161|163|164	Q20200915_02	108.59	1	13.06	155	180	19.7	1.3e-08	1	78385	BLISTER	Symbols: BLI, KOS1	Yes
AT3G23980.1	6	3.6	9.9	9.9e-18	1441.65	2	0.79	ETASLFSGTSMQMDGFIHGSGLTSSR	Oxidation@11;Oxidation@13;Fuc@Neutral loss|2|4|7|9|10	Oxidation@165;Oxidation@167;Fuc@155-180|156|158|161|163|164	Q20200915_02	87.055	1	255.44	155	180	27.7	1.7e-08	1	78385	BLISTER	Symbols: BLI, KOS1	Yes
AT3G23980.1	6	3.6	9.9	9.9e-18	956.102	3	1.4	ETASLFSGTSMQMDGFIHGSGLTSSR	Fuc@Neutral loss=11;Oxidation@11=23	Fuc@155-180=11;Oxidation@165=23	Q20200915_02	100.136	1	60.49	155	180	46.9	5.7e-16	1	78385	BLISTER	Symbols: BLI, KOS1	Yes
AT3G23980.1	6	3.6	9.9	9.9e-18	956.102	3	1.8	ETASLFSGTSMQMDGFIHGSGLTSSR	Fuc@Neutral loss=12;Oxidation@13=42	Fuc@155-180=12;Oxidation@167=42	Q20200915_02	96.245	1	138.5	155	180	41.8	9.9e-18	1	78385	BLISTER	Symbols: BLI, KOS1	Yes
AT3G23980.1	6	3.6	9.9	9.9e-18	950.771	3	2.7	ETASLFSGTSMQMDGFIHGSGLTSSR	Fuc@Neutral loss|7|9|10	Fuc@155-180|161|163|164	Q20200915_02	110.232	1	9.34	155	180	38.2	1.2e-13	1	78385	BLISTER	Symbols: BLI, KOS1	Yes
AT1G55540.1	6	3.2	11.63	6.4e-21	567.804	2	0.76	ASQLSQQVK	Fuc@Neutral loss=14	Fuc@692-700=14	Q20200915_02	23.559	1	23.69	692	700	32.2	2e-07	2	192572	NUCLEAR PORE COMPLEX PROTEIN	Symbols: emb1011	Yes
AT1G55540.1	6	3.2	11.63	6.4e-21	783.892	2	0.052	ANAFVETAAGSVQR	Fuc@Neutral loss=46	Fuc@1172-1185=46	Q20200915_02	57.337	1	139.48	1172	1185	36.6	7.5e-09	2	192572	NUCLEAR PORE COMPLEX PROTEIN	Symbols: emb1011	Yes
AT1G55540.1	6	3.2	11.63	6.4e-21	789.856	2	1.3	LSTTSSGSDFESSK	Fuc@Neutral loss=15	Fuc@1186-1199=15	Q20200915_02	39.998	1	11.5	1186	1199	27	2.3e-11	2	192572	NUCLEAR PORE COMPLEX PROTEIN	Symbols: emb1011	Yes
AT1G55540.1	6	3.2	11.63	6.4e-21	728.996	3	-0.14	GFGAQFSTMSSGAPASSFSSK	Fuc@Neutral loss|7|8|10|11	Fuc@1200-1220|1206|1207|1209|1210	Q20200915_02	84.83	1	322.78	1200	1220	16.4	2.4e-07	2	192572	NUCLEAR PORE COMPLEX PROTEIN	Symbols: emb1011	Yes
AT1G55540.1	6	3.2	11.63	6.4e-21	734.33	3	2.1	GFGAQFSTMSSGAPASSFSSK	Oxidation@9;Fuc@Neutral loss|7|8	Oxidation@1208;Fuc@1200-1220|1206|1207	Q20200915_02	76.494	1	31.5	1200	1220	37.5	7.5e-17	2	192572	NUCLEAR PORE COMPLEX PROTEIN	Symbols: emb1011	Yes
AT1G55540.1	6	3.2	11.63	6.4e-21	1092.99	2	2.4	GFGAQFSTMSSGAPASSFSSK	Fuc@Neutral loss=35	Fuc@1200-1220=35	Q20200915_02	88.265	1	17.09	1200	1220	61.2	1.6e-20	2	192572	NUCLEAR PORE COMPLEX PROTEIN	Symbols: emb1011	Yes
AT1G55540.1	6	3.2	11.63	6.4e-21	728.998	3	2.2	GFGAQFSTMSSGAPASSFSSK	Fuc@Neutral loss=23	Fuc@1200-1220=23	Q20200915_02	87.993	1	108.54	1200	1220	58	3.6e-17	2	192572	NUCLEAR PORE COMPLEX PROTEIN	Symbols: emb1011	Yes
AT1G29350.1	6	4.5	11.26	3.1e-20	1164.55	2	1	TSNNASSLGGQSISMPEALR	Fuc@Neutral loss=9;Fuc@14=10;Oxidation@15	Fuc@543-562=9;Fuc@556=10;Oxidation@557	Q20200915_02	83.349	1	6000	543	562	34.1	8.4e-09	2	90879.9	KINASE-RELATED PROTEIN OF UNKNOWN FUNCTION (DUF1296)	Symbols:	Yes
AT1G29350.1	6	4.5	11.26	3.1e-20	776.702	3	1.5	TSNNASSLGGQSISMPEALR	Fuc@14=9;Oxidation@15;Fuc@Neutral loss|12	Fuc@556=9;Oxidation@557;Fuc@543-562|554	Q20200915_02	83.384	1	7216.75	543	562	25.6	2.4e-06	2	90879.9	KINASE-RELATED PROTEIN OF UNKNOWN FUNCTION (DUF1296)	Symbols:	Yes
AT1G29350.1	6	4.5	11.26	3.1e-20	1083.52	2	0.18	TSNNASSLGGQSISMPEALR	Fuc@Neutral loss=29	Fuc@543-562=29	Q20200915_02	85.635	1	25.21	543	562	60.4	1.6e-16	2	90879.9	KINASE-RELATED PROTEIN OF UNKNOWN FUNCTION (DUF1296)	Symbols:	Yes
AT1G29350.1	6	4.5	11.26	3.1e-20	722.684	3	1.8	TSNNASSLGGQSISMPEALR	Fuc@Neutral loss=22	Fuc@543-562=22	Q20200915_02	85.229	1	175.82	543	562	41.8	1.9e-14	2	90879.9	KINASE-RELATED PROTEIN OF UNKNOWN FUNCTION (DUF1296)	Symbols:	Yes
AT2G20190.1	5	6.5	12.87	3.1e-23	1023.48	3	3.1	HSQPSFSQTSAPSNLPGYGTSAIVAMDR	Fuc@Neutral loss=21;Oxidation@26	Fuc@520-547=21;Oxidation@545	Q20200915_02	81.782	1	41.1	520	547	61.2	3.1e-23	1	158953	CLIP-ASSOCIATED PROTEIN	Symbols: ATCLASP, CLASP	Yes
AT2G20190.1	5	6.5	12.87	3.1e-23	767.864	4	2.1	HSQPSFSQTSAPSNLPGYGTSAIVAMDR	Fuc@Neutral loss=6;Oxidation@26	Fuc@520-547=6;Oxidation@545	Q20200915_02	81.749	1	238.86	520	547	30.6	5.2e-15	1	158953	CLIP-ASSOCIATED PROTEIN	Symbols: ATCLASP, CLASP	Yes
AT2G20190.1	5	6.5	12.87	3.1e-23	1018.15	3	0.41	HSQPSFSQTSAPSNLPGYGTSAIVAMDR	Fuc@Neutral loss=23	Fuc@520-547=23	Q20200915_02	92.769	1	67.56	520	547	61.9	2.6e-17	1	158953	CLIP-ASSOCIATED PROTEIN	Symbols: ATCLASP, CLASP	Yes
AT2G20190.1	5	6.5	12.87	3.1e-23	763.865	4	2.5	HSQPSFSQTSAPSNLPGYGTSAIVAMDR	Fuc@Neutral loss|10|13	Fuc@520-547|529|532	Q20200915_02	92.455	1	786.21	520	547	16.6	8.5e-07	1	158953	CLIP-ASSOCIATED PROTEIN	Symbols: ATCLASP, CLASP	Yes
AT2G20190.1	5	6.5	12.87	3.1e-23	1028.03	2	4.1	SSNLSSGGSLSSGLLLSQSK	Fuc@Neutral loss=13	Fuc@548-567=13	Q20200915_02	85.165	1	17.68	548	567	46.1	7.6e-15	1	158953	CLIP-ASSOCIATED PROTEIN	Symbols: ATCLASP, CLASP	Yes
AT2G20190.1	5	6.5	12.87	3.1e-23	596.284	5	-0.47	DPPFHAVAPASNSHTSSAAAESTHSINK	Fuc@Neutral loss|11|13|15|16|17	Fuc@625-652|635|637|639|640|641	Q20200915_02	46.672	2	13113.3	625	652	34.8	9.2e-11	1	158953	CLIP-ASSOCIATED PROTEIN	Symbols: ATCLASP, CLASP	Yes
AT2G20190.1	5	6.5	12.87	3.1e-23	645.663	3	2.2	GNLLSESHPTFSSLTAK	Fuc@Neutral loss=26	Fuc@682-698=26	Q20200915_02	77.673	1	146.73	682	698	24.1	7.6e-06	1	158953	CLIP-ASSOCIATED PROTEIN	Symbols: ATCLASP, CLASP	Yes
AT1G58100.1	5	12.7	12.19	5.8e-22	824.881	2	1.8	NNNNDTAAVATGGGAR	Fuc@Neutral loss=44	Fuc@8-23=44	Q20200915_02	27.296	1	63.76	8	23	32.3	3.6e-10	2	42471.7	TCP FAMILY TRANSCRIPTION FACTOR	Symbols:	Yes
AT1G58100.1	5	12.7	12.19	5.8e-22	1158.05	2	0.059	STPPEDSTLATTSSTATATTTK	Fuc@Neutral loss=15	Fuc@36-57=15	Q20200915_02	54.969	2	12.09	36	57	61.9	5.8e-22	2	42471.7	TCP FAMILY TRANSCRIPTION FACTOR	Symbols:	Yes
AT1G58100.1	5	12.7	12.19	5.8e-22	772.371	3	-0.23	STPPEDSTLATTSSTATATTTK	Fuc@Neutral loss|7|8	Fuc@36-57|42|43	Q20200915_02	55.41	1	600	36	57	33.8	1.9e-14	2	42471.7	TCP FAMILY TRANSCRIPTION FACTOR	Symbols:	Yes
AT1G58100.1	5	12.7	12.19	5.8e-22	824.406	3	1.4	STPPEDSTLATTSSTATATTTKR	Fuc@Neutral loss=14	Fuc@36-58=14	Q20200915_02	48.316	1	385.58	36	58	46	6.4e-17	2	42471.7	TCP FAMILY TRANSCRIPTION FACTOR	Symbols:	Yes
AT1G58100.1	5	12.7	12.19	5.8e-22	632.818	2	1.7	SSGSTLSAPPSK	Fuc@Neutral loss=28	Fuc@133-144=28	Q20200915_02	30.403	1	163.21	133	144	36	3e-12	2	42471.7	TCP FAMILY TRANSCRIPTION FACTOR	Symbols:	Yes
AT3G54230.1	5	4.1	9.59	3.7e-17	639.779	2	-1.6	SSFSTGQSMGK	Fuc@Neutral loss=16;Oxidation@9	Fuc@749-759=16;Oxidation@757	Q20200915_02	22.278	1	50.23	749	759	26.4	9.8e-12	2	112568	SUPPRESSOR OF ABI3-5	Symbols: SUA	Yes
AT3G54230.1	5	4.1	9.59	3.7e-17	631.782	2	0.41	SSFSTGQSMGK	Fuc@Neutral loss=11	Fuc@749-759=11	Q20200915_02	33.787	1	832.51	749	759	21.1	3.9e-08	2	112568	SUPPRESSOR OF ABI3-5	Symbols: SUA	Yes
AT3G54230.1	5	4.1	9.59	3.7e-17	1026.14	3	-3.5	STSNHGVSALTTAESSSSSTTGGTLMGVMR	Oxidation@29=30;Fuc@Neutral loss|15|16	Oxidation@799=30;Fuc@771-800|785|786	Q20200915_02	70.6	1	583.25	771	800	45.8	4.6e-17	2	112568	SUPPRESSOR OF ABI3-5	Symbols: SUA	Yes
AT3G54230.1	5	4.1	9.59	3.7e-17	1020.81	3	1.8	STSNHGVSALTTAESSSSSTTGGTLMGVMR	Fuc@Neutral loss=25	Fuc@771-800=25	Q20200915_02	81.55	1	15.67	771	800	55.5	3.7e-17	2	112568	SUPPRESSOR OF ABI3-5	Symbols: SUA	Yes
AT3G15880.1	4	2	10.45	9.7e-19	821.047	3	1.5	GPIVGTFGTPNSSTGMSLSMGER	Fuc@Neutral loss=8;Oxidation@16;Oxidation@20	Fuc@700-722=8;Oxidation@715;Oxidation@719	Q20200915_02	77.666	1	138.29	700	722	45.8	6.1e-17	3	124105	WUS-INTERACTING PROTEIN 2	Symbols: WSIP2, TPR4	Yes
AT3G15880.1	4	2	10.45	9.7e-19	815.715	3	1.8	GPIVGTFGTPNSSTGMSLSMGER	Oxidation@16=62;Fuc@Neutral loss|6|9	Oxidation@715=62;Fuc@700-722|705|708	Q20200915_02	88.267	1	262.04	700	722	32.3	5.9e-14	3	124105	WUS-INTERACTING PROTEIN 2	Symbols: WSIP2, TPR4	Yes
AT3G15880.1	4	2	10.45	9.7e-19	1223.07	2	2	GPIVGTFGTPNSSTGMSLSMGER	Fuc@Neutral loss=51;Oxidation@20=12	Fuc@700-722=51;Oxidation@719=12	Q20200915_02	88.72	1	1041.38	700	722	53.2	1.1e-18	3	124105	WUS-INTERACTING PROTEIN 2	Symbols: WSIP2, TPR4	Yes
AT3G15880.1	4	2	10.45	9.7e-19	815.715	3	1	GPIVGTFGTPNSSTGMSLSMGER	Oxidation@20=59;Fuc@Neutral loss|12	Oxidation@719=59;Fuc@700-722|711	Q20200915_02	88.719	1	1130.54	700	722	45	2.2e-15	3	124105	WUS-INTERACTING PROTEIN 2	Symbols: WSIP2, TPR4	Yes
AT3G15880.1	4	2	10.45	9.7e-19	810.383	3	1.3	GPIVGTFGTPNSSTGMSLSMGER	Fuc@Neutral loss=20	Fuc@700-722=20	Q20200915_02	99.481	1	1513.3	700	722	55.4	9.6e-15	3	124105	WUS-INTERACTING PROTEIN 2	Symbols: WSIP2, TPR4	Yes
AT2G02070.1	6	9.8	8.17	1.6e-14	575.277	2	-2.2	LGSGGGGGGAASR	Fuc@Neutral loss=26	Fuc@266-278=26	Q20200915_02	14.878	1	3525.12	266	278	43.1	2.6e-10	1	64464.3	INDETERMINATE(ID)-DOMAIN 5	Symbols: AtIDD5, IDD5	Yes
AT2G02070.1	6	9.8	8.17	1.6e-14	1103.87	3	-0.63	ISSGSVPSLFSSSMQSPNSAPHMSATALLQK	Fuc@Neutral loss=12;Oxidation@14=52	Fuc@413-443=12;Oxidation@426=52	Q20200915_02	101.358	1	137.97	413	443	48	3.5e-13	1	64464.3	INDETERMINATE(ID)-DOMAIN 5	Symbols: AtIDD5, IDD5	Yes
AT2G02070.1	6	9.8	8.17	1.6e-14	1103.87	3	-0.09	ISSGSVPSLFSSSMQSPNSAPHMSATALLQK	Oxidation@23=45;Fuc@Neutral loss|8|11|12|13	Oxidation@435=45;Fuc@413-443|420|423|424|425	Q20200915_02	97.952	1	12.6	413	443	26	6.8e-07	1	64464.3	INDETERMINATE(ID)-DOMAIN 5	Symbols: AtIDD5, IDD5	Yes
AT2G02070.1	6	9.8	8.17	1.6e-14	1098.54	3	0.13	ISSGSVPSLFSSSMQSPNSAPHMSATALLQK	Fuc@Neutral loss=13	Fuc@413-443=13	Q20200915_02	108.982	1	7.8	413	443	51.7	1.6e-14	1	64464.3	INDETERMINATE(ID)-DOMAIN 5	Symbols: AtIDD5, IDD5	Yes
AT5G48335.1	5	15.8	9.04	3.9e-16	1027.47	2	2.1	MQNPNSSSSLVDSTSAPK	Fuc@Neutral loss=60;Acetyl&Oxidation@(N-term&1)||Acetyl+Oxidation@1	Fuc@1-18=60;Acetyl&Oxidation@(1&1)||Acetyl+Oxidation@1	Q20200915_02	62.362	1	19975.4	1	18	50.1	3.9e-16	1	12781.1	UNKNOWN PROTEIN; FUNCTIONS IN: MOLECULAR_FUNCTION UNKNOWN; INVOLVED IN: BIOLOGICAL_PROCESS UNKNOWN; LOCATED IN: CHLOROPLAST; BEST ARABIDOPSIS THALIANA PROTEIN MATCH IS: UNKNOWN PROTEIN (TAIR:AT3G07580.1); HAS 35333 BLAST HITS TO 34131 PROTEINS IN 2444 SPECIES: ARCHAE - 798; BACTERIA - 22429; METAZOA - 974; FUNGI - 991; PLANTS - 531; VIRUSES - 0; OTHER EUKARYOTES - 9610 (SOURCE: NCBI BLINK).	Symbols:	Yes
AT5G48335.1	5	15.8	9.04	3.9e-16	685.312	3	-0.19	MQNPNSSSSLVDSTSAPK	Fuc@Neutral loss=37;Acetyl&Oxidation@(N-term&1)||Acetyl+Oxidation@1	Fuc@1-18=37;Acetyl&Oxidation@(1&1)||Acetyl+Oxidation@1	Q20200915_02	62.338	1	81.59	1	18	53.7	1.8e-15	1	12781.1	UNKNOWN PROTEIN; FUNCTIONS IN: MOLECULAR_FUNCTION UNKNOWN; INVOLVED IN: BIOLOGICAL_PROCESS UNKNOWN; LOCATED IN: CHLOROPLAST; BEST ARABIDOPSIS THALIANA PROTEIN MATCH IS: UNKNOWN PROTEIN (TAIR:AT3G07580.1); HAS 35333 BLAST HITS TO 34131 PROTEINS IN 2444 SPECIES: ARCHAE - 798; BACTERIA - 22429; METAZOA - 974; FUNGI - 991; PLANTS - 531; VIRUSES - 0; OTHER EUKARYOTES - 9610 (SOURCE: NCBI BLINK).	Symbols:	Yes
AT5G48335.1	5	15.8	9.04	3.9e-16	1019.47	2	-1.5	MQNPNSSSSLVDSTSAPK	Acetyl@N-term;Fuc@Neutral loss=60	Acetyl@1;Fuc@1-18=60	Q20200915_02	75.746	1	8389.16	1	18	44.7	1.7e-15	1	12781.1	UNKNOWN PROTEIN; FUNCTIONS IN: MOLECULAR_FUNCTION UNKNOWN; INVOLVED IN: BIOLOGICAL_PROCESS UNKNOWN; LOCATED IN: CHLOROPLAST; BEST ARABIDOPSIS THALIANA PROTEIN MATCH IS: UNKNOWN PROTEIN (TAIR:AT3G07580.1); HAS 35333 BLAST HITS TO 34131 PROTEINS IN 2444 SPECIES: ARCHAE - 798; BACTERIA - 22429; METAZOA - 974; FUNGI - 991; PLANTS - 531; VIRUSES - 0; OTHER EUKARYOTES - 9610 (SOURCE: NCBI BLINK).	Symbols:	Yes
AT5G48335.1	5	15.8	9.04	3.9e-16	679.981	3	0.76	MQNPNSSSSLVDSTSAPK	Acetyl@N-term;Fuc@Neutral loss=21	Acetyl@1;Fuc@1-18=21	Q20200915_02	75.348	1	69.12	1	18	43.1	3.6e-12	1	12781.1	UNKNOWN PROTEIN; FUNCTIONS IN: MOLECULAR_FUNCTION UNKNOWN; INVOLVED IN: BIOLOGICAL_PROCESS UNKNOWN; LOCATED IN: CHLOROPLAST; BEST ARABIDOPSIS THALIANA PROTEIN MATCH IS: UNKNOWN PROTEIN (TAIR:AT3G07580.1); HAS 35333 BLAST HITS TO 34131 PROTEINS IN 2444 SPECIES: ARCHAE - 798; BACTERIA - 22429; METAZOA - 974; FUNGI - 991; PLANTS - 531; VIRUSES - 0; OTHER EUKARYOTES - 9610 (SOURCE: NCBI BLINK).	Symbols:	Yes
AT5G59080.1	4	29.6	10.24	2.3e-18	1006.47	2	3.5	VGSSSSTSSSFTAELFGSK	Fuc@Neutral loss|3|4	Fuc@7-25|9|10	Q20200915_02	94.073	1	1341.38	7	25	49.5	7e-15	1	14688.8	UNKNOWN PROTEIN; FUNCTIONS IN: MOLECULAR_FUNCTION UNKNOWN; INVOLVED IN: RESPONSE TO OXIDATIVE STRESS; LOCATED IN: CHLOROPLAST; EXPRESSED IN: 18 PLANT STRUCTURES; EXPRESSED DURING: 9 GROWTH STAGES; BEST ARABIDOPSIS THALIANA PROTEIN MATCH IS: UNKNOWN PROTEIN (TAIR:AT3G46880.1); HAS 1807 BLAST HITS TO 1807 PROTEINS IN 277 SPECIES: ARCHAE - 0; BACTERIA - 0; METAZOA - 736; FUNGI - 347; PLANTS - 385; V…	Symbols:	Yes
AT5G59080.1	4	29.6	10.24	2.3e-18	1079.5	2	0.91	VGSSSSTSSSFTAELFGSK	Fuc2@Neutral loss=8	Fuc2@7-25=8	Q20200915_02	93.256	1	824.63	7	25	42.9	1.5e-16	1	14688.8	UNKNOWN PROTEIN; FUNCTIONS IN: MOLECULAR_FUNCTION UNKNOWN; INVOLVED IN: RESPONSE TO OXIDATIVE STRESS; LOCATED IN: CHLOROPLAST; EXPRESSED IN: 18 PLANT STRUCTURES; EXPRESSED DURING: 9 GROWTH STAGES; BEST ARABIDOPSIS THALIANA PROTEIN MATCH IS: UNKNOWN PROTEIN (TAIR:AT3G46880.1); HAS 1807 BLAST HITS TO 1807 PROTEINS IN 277 SPECIES: ARCHAE - 0; BACTERIA - 0; METAZOA - 736; FUNGI - 347; PLANTS - 385; V…	Symbols:	Yes
AT1G21660.1	5	6.5	8.62	2.3e-15	822.719	3	1.4	RNPNNNGQSWNFGTGSSGLNAK	Fuc@Neutral loss=26	Fuc@27-48=26	Q20200915_02	59.854	1	954.19	27	48	48.1	2.3e-15	1	56911.1	CHAPERONE DNAJ-DOMAIN SUPERFAMILY PROTEIN	Symbols:	Yes
AT1G21660.1	5	6.5	8.62	2.3e-15	1155.52	2	0.87	NPNNNGQSWNFGTGSSGLNAK	Fuc@Neutral loss=10	Fuc@28-48=10	Q20200915_02	73.332	1	33.41	28	48	42.2	6.4e-13	1	56911.1	CHAPERONE DNAJ-DOMAIN SUPERFAMILY PROTEIN	Symbols:	Yes
AT1G21660.1	5	6.5	8.62	2.3e-15	1228.55	2	2.1	NPNNNGQSWNFGTGSSGLNAK	Fuc2@Neutral loss=21	Fuc2@28-48=21	Q20200915_02	71.681	1	67.09	28	48	35.3	7.6e-11	1	56911.1	CHAPERONE DNAJ-DOMAIN SUPERFAMILY PROTEIN	Symbols:	Yes
AT1G21660.1	5	6.5	8.62	2.3e-15	739.327	2	2.1	STSFSSNSSWNK	Fuc@Neutral loss=7	Fuc@49-60=7	Q20200915_02	49.772	1	2565.52	49	60	36.2	5e-09	1	56911.1	CHAPERONE DNAJ-DOMAIN SUPERFAMILY PROTEIN	Symbols:	Yes
AT5G08330.1	4	23.8	10.73	2.9e-19	1138.57	3	0.82	QAEPSIIAATGTGTTPASFSTASLSTSSPFTLGK	Gln->pyro-Glu@1;Fuc@Neutral loss|12|14|15	Gln->pyro-Glu@77;Fuc@77-110|88|90|91	Q20200915_02	121.06	1	741.87	77	110	63	2.9e-19	1	24751.8	TCP FAMILY TRANSCRIPTION FACTOR	Symbols:	Yes
AT5G08330.1	4	23.8	10.73	2.9e-19	1144.24	3	-0.77	QAEPSIIAATGTGTTPASFSTASLSTSSPFTLGK	Fuc@Neutral loss|10|12|14|15	Fuc@77-110|86|88|90|91	Q20200915_02	115.058	1	1261.58	77	110	34.8	3.2e-11	1	24751.8	TCP FAMILY TRANSCRIPTION FACTOR	Symbols:	Yes
AT5G08330.1	4	23.8	10.73	2.9e-19	858.433	4	-0.51	QAEPSIIAATGTGTTPASFSTASLSTSSPFTLGK	Fuc@Neutral loss|10|12|14|15|18	Fuc@77-110|86|88|90|91|94	Q20200915_02	114.927	1	15.53	77	110	48	1.1e-13	1	24751.8	TCP FAMILY TRANSCRIPTION FACTOR	Symbols:	Yes
AT5G08330.1	4	23.8	10.73	2.9e-19	1196.28	3	1.8	QAEPSIIAATGTGTTPASFSTASLSTSSPFTLGKR	Fuc@Neutral loss=20	Fuc@77-111=20	Q20200915_02	110.749	1	308.96	77	111	51.1	1.1e-15	1	24751.8	TCP FAMILY TRANSCRIPTION FACTOR	Symbols:	Yes
AT5G08330.1	4	23.8	10.73	2.9e-19	772.693	3	1	HQQQQQASAAAAAAMGEASAAR	Fuc@Neutral loss=12;Oxidation@15	Fuc@185-206=12;Oxidation@199	Q20200915_02	42.298	1	665.52	185	206	57.7	2.6e-14	1	24751.8	TCP FAMILY TRANSCRIPTION FACTOR	Symbols:	Yes
AT5G23280.1	4	10.8	10.7	3.3e-19	1375.69	2	-1	QAEPSIIAATGTGTTPASFSTASVSIR	Fuc@Neutral loss=41;Gln->pyro-Glu@1	Fuc@85-111=41;Gln->pyro-Glu@85	Q20200915_02	114.93	1	23.69	85	111	66.9	3.3e-19	1	27061.2	TCP FAMILY TRANSCRIPTION FACTOR	Symbols:	Yes
AT5G23280.1	4	10.8	10.7	3.3e-19	917.462	3	-0.96	QAEPSIIAATGTGTTPASFSTASVSIR	Gln->pyro-Glu@1;Fuc@Neutral loss|10	Gln->pyro-Glu@85;Fuc@85-111|94	Q20200915_02	114.906	1	3974.38	85	111	58.4	6.9e-16	1	27061.2	TCP FAMILY TRANSCRIPTION FACTOR	Symbols:	Yes
AT5G23280.1	4	10.8	10.7	3.3e-19	1384.2	2	0.6	QAEPSIIAATGTGTTPASFSTASVSIR	Fuc@Neutral loss=21	Fuc@85-111=21	Q20200915_02	102.32	1	3071.43	85	111	60.2	3.1e-15	1	27061.2	TCP FAMILY TRANSCRIPTION FACTOR	Symbols:	Yes
AT3G14010.1	6	7.2	8.11	2.1e-14	506.573	3	-2.3	TKSESSFGQSASR	Fuc@Neutral loss=28	Fuc@422-434=28	Q20200915_02	18.002	1	19315.3	422	434	46.4	1.9e-11	4	65710	CTC-INTERACTING DOMAIN 4	Symbols: CID4	Yes
AT3G14010.1	6	7.2	8.11	2.1e-14	644.786	2	-0.6	SESSFGQSASR	Fuc@Neutral loss=13	Fuc@424-434=13	Q20200915_02	25.917	1	1772.24	424	434	38.5	1.5e-10	4	65710	CTC-INTERACTING DOMAIN 4	Symbols: CID4	Yes
AT3G14010.1	6	7.2	8.11	2.1e-14	1028.49	3	1.3	SSESRPGPSTSSRPGLSPSSSIGSMASSEK	Fuc@1|2|4|9|10|11|12	Fuc@435|436|438|443|444|445|446	Q20200915_02	53.866	1	7.97	435	464	33.6	6.9e-07	4	65710	CTC-INTERACTING DOMAIN 4	Symbols: CID4	Yes
AT3G14010.1	6	7.2	8.11	2.1e-14	771.617	4	1.6	SSESRPGPSTSSRPGLSPSSSIGSMASSEK	Fuc@Neutral loss|1|2|4|9|10|11|12|17|19|20|21	Fuc@435-464|435|436|438|443|444|445|446|451|453|454|455	Q20200915_02	53.799	1	5054.19	435	464	20.6	5.3e-06	4	65710	CTC-INTERACTING DOMAIN 4	Symbols: CID4	Yes
AT4G12780.1	3	3.4	11.55	9e-21	1046.13	3	0.14	SAPMASQSNSSAADFNTFASSYSFATAAGK	Fuc@Neutral loss=15;Oxidation@4	Fuc@20-49=15;Oxidation@23	Q20200915_02	101.909	1	9.72	20	49	57	1.2e-18	2	99853.5	CHAPERONE DNAJ-DOMAIN SUPERFAMILY PROTEIN	Symbols:	Yes
AT4G12780.1	3	3.4	11.55	9e-21	1040.8	3	0.76	SAPMASQSNSSAADFNTFASSYSFATAAGK	Fuc@Neutral loss=19	Fuc@20-49=19	Q20200915_02	105.908	1	968.47	20	49	59.6	9e-21	2	99853.5	CHAPERONE DNAJ-DOMAIN SUPERFAMILY PROTEIN	Symbols:	Yes
AT4G37210.1	4	2.4	8.95	5.8e-16	683.83	2	1.2	VVPAAAEMSSSR	Fuc@Neutral loss=131;Oxidation@8	Fuc@407-418=131;Oxidation@414	Q20200915_02	28.102	1	176.06	407	418	36.1	5.8e-16	1	52275.9	TETRATRICOPEPTIDE REPEAT (TPR)-LIKE SUPERFAMILY PROTEIN	Symbols:	Yes
AT4G37210.1	4	2.4	8.95	5.8e-16	675.832	2	-0.17	VVPAAAEMSSSR	Fuc@Neutral loss=72	Fuc@407-418=72	Q20200915_02	43.661	1	322.9	407	418	30.8	1.4e-13	1	52275.9	TETRATRICOPEPTIDE REPEAT (TPR)-LIKE SUPERFAMILY PROTEIN	Symbols:	Yes
AT2G30530.1	4	6.7	10.35	1.5e-18	828.704	3	1.5	MSYSSSSSPSPSSASSSAASSLAAK	Fuc@Neutral loss=14;Oxidation@1	Fuc@33-57=14;Oxidation@33	Q20200915_02	57.502	1	66.03	33	57	57.6	9.5e-16	1	41215.4	UNKNOWN PROTEIN; LOCATED IN: CELLULAR_COMPONENT UNKNOWN; EXPRESSED IN: 25 PLANT STRUCTURES; EXPRESSED DURING: 15 GROWTH STAGES; BEST ARABIDOPSIS THALIANA PROTEIN MATCH IS: UNKNOWN PROTEIN (TAIR:AT5G01970.1); HAS 5513 BLAST HITS TO 872 PROTEINS IN 154 SPECIES: ARCHAE - 0; BACTERIA - 30; METAZOA - 615; FUNGI - 144; PLANTS - 149; VIRUSES - 12; OTHER EUKARYOTES - 4563 (SOURCE: NCBI BLINK).	Symbols:	Yes
AT2G30530.1	4	6.7	10.35	1.5e-18	1307.58	2	1.5	MSYSSSSSPSPSSASSSAASSLAAK	Fuc&Fuc@((Neutral loss&(2|4|5|6))|(2&(4|5|6))|(4&(5|6))|(5&6))||Fuc2@Neutral loss	Fuc&Fuc@((33-86&(34|36|37|38))|(34&(36|37|38))|(36&(37|38))|(37&38))||Fuc2@33-57	Q20200915_02	63.09	1	13.37	33	57	16.9	7.1e-07	1	41215.4	UNKNOWN PROTEIN; LOCATED IN: CELLULAR_COMPONENT UNKNOWN; EXPRESSED IN: 25 PLANT STRUCTURES; EXPRESSED DURING: 15 GROWTH STAGES; BEST ARABIDOPSIS THALIANA PROTEIN MATCH IS: UNKNOWN PROTEIN (TAIR:AT5G01970.1); HAS 5513 BLAST HITS TO 872 PROTEINS IN 154 SPECIES: ARCHAE - 0; BACTERIA - 30; METAZOA - 615; FUNGI - 144; PLANTS - 149; VIRUSES - 12; OTHER EUKARYOTES - 4563 (SOURCE: NCBI BLINK).	Symbols:	Yes
AT2G30530.1	4	6.7	10.35	1.5e-18	872.059	3	2.7	MSYSSSSSPSPSSASSSAASSLAAK	Fuc&Fuc@((Neutral loss&(4|5|6|7|8))|(4&(5|6|7|8))|(5&(6|7|8))|(6&(7|8))|(7&8))||Fuc2@Neutral loss	Fuc&Fuc@((33-102&(36|37|38|39|40))|(36&(37|38|39|40))|(37&(38|39|40))|(38&(39|40))|(39&40))||Fuc2@33-57	Q20200915_02	63.027	1	21.67	33	57	15.1	2.3e-06	1	41215.4	UNKNOWN PROTEIN; LOCATED IN: CELLULAR_COMPONENT UNKNOWN; EXPRESSED IN: 25 PLANT STRUCTURES; EXPRESSED DURING: 15 GROWTH STAGES; BEST ARABIDOPSIS THALIANA PROTEIN MATCH IS: UNKNOWN PROTEIN (TAIR:AT5G01970.1); HAS 5513 BLAST HITS TO 872 PROTEINS IN 154 SPECIES: ARCHAE - 0; BACTERIA - 30; METAZOA - 615; FUNGI - 144; PLANTS - 149; VIRUSES - 12; OTHER EUKARYOTES - 4563 (SOURCE: NCBI BLINK).	Symbols:	Yes
AT2G30530.1	4	6.7	10.35	1.5e-18	1234.55	2	1.8	MSYSSSSSPSPSSASSSAASSLAAK	Fuc@Neutral loss=9	Fuc@33-57=9	Q20200915_02	63.305	1	23.72	33	57	58.7	1.5e-18	1	41215.4	UNKNOWN PROTEIN; LOCATED IN: CELLULAR_COMPONENT UNKNOWN; EXPRESSED IN: 25 PLANT STRUCTURES; EXPRESSED DURING: 15 GROWTH STAGES; BEST ARABIDOPSIS THALIANA PROTEIN MATCH IS: UNKNOWN PROTEIN (TAIR:AT5G01970.1); HAS 5513 BLAST HITS TO 872 PROTEINS IN 154 SPECIES: ARCHAE - 0; BACTERIA - 30; METAZOA - 615; FUNGI - 144; PLANTS - 149; VIRUSES - 12; OTHER EUKARYOTES - 4563 (SOURCE: NCBI BLINK).	Symbols:	Yes
AT2G30530.1	4	6.7	10.35	1.5e-18	823.372	3	1.9	MSYSSSSSPSPSSASSSAASSLAAK	Fuc@Neutral loss=13	Fuc@33-57=13	Q20200915_02	62.969	1	14990.1	33	57	59.4	2.4e-17	1	41215.4	UNKNOWN PROTEIN; LOCATED IN: CELLULAR_COMPONENT UNKNOWN; EXPRESSED IN: 25 PLANT STRUCTURES; EXPRESSED DURING: 15 GROWTH STAGES; BEST ARABIDOPSIS THALIANA PROTEIN MATCH IS: UNKNOWN PROTEIN (TAIR:AT5G01970.1); HAS 5513 BLAST HITS TO 872 PROTEINS IN 154 SPECIES: ARCHAE - 0; BACTERIA - 30; METAZOA - 615; FUNGI - 144; PLANTS - 149; VIRUSES - 12; OTHER EUKARYOTES - 4563 (SOURCE: NCBI BLINK).	Symbols:	Yes
AT2G02080.1	4	7.4	9.85	1.2e-17	1003.01	2	0.92	EENLNAGSNVSATALLQK	Fuc@Neutral loss=50	Fuc@367-384=50	Q20200915_02	86.84	1	286.66	367	384	42.2	3.4e-15	2	55794.3	INDETERMINATE(ID)-DOMAIN 4	Symbols: AtIDD4, IDD4	Yes
AT2G02080.1	4	7.4	9.85	1.2e-17	669.007	3	-1.4	EENLNAGSNVSATALLQK	Fuc@Neutral loss|8	Fuc@367-384|374	Q20200915_02	83.11	1	72.45	367	384	36	9.8e-09	2	55794.3	INDETERMINATE(ID)-DOMAIN 4	Symbols: AtIDD4, IDD4	Yes
AT2G02080.1	4	7.4	9.85	1.2e-17	1076.04	2	0.28	EENLNAGSNVSATALLQK	Fuc2@Neutral loss=39	Fuc2@367-384=39	Q20200915_02	83.146	1	3349.26	367	384	54.2	4.4e-13	2	55794.3	INDETERMINATE(ID)-DOMAIN 4	Symbols: AtIDD4, IDD4	Yes
AT5G10470.1	4	1.2	9.04	3.9e-16	571.267	3	-0.64	KSSSNASFAESTGHR	Fuc@Neutral loss=31	Fuc@22-36=31	Q20200915_02	17.35	1	17768.5	22	36	42.5	1.2e-12	2	141037	KINESIN LIKE PROTEIN FOR ACTIN BASED CHLOROPLAST MOVEMENT 1	Symbols: KCA1, KAC1	Yes
AT5G10470.1	4	1.2	9.04	3.9e-16	428.702	4	-2	KSSSNASFAESTGHR	Fuc@Neutral loss=11	Fuc@22-36=11	Q20200915_02	17.493	2	681.77	22	36	18.4	6.8e-06	2	141037	KINESIN LIKE PROTEIN FOR ACTIN BASED CHLOROPLAST MOVEMENT 1	Symbols: KCA1, KAC1	Yes
AT5G10470.1	4	1.2	9.04	3.9e-16	792.351	2	1.1	SSSNASFAESTGHR	Fuc@Neutral loss=35	Fuc@23-36=35	Q20200915_02	25.722	1	69.69	23	36	36.5	3.9e-16	2	141037	KINESIN LIKE PROTEIN FOR ACTIN BASED CHLOROPLAST MOVEMENT 1	Symbols: KCA1, KAC1	Yes
AT5G10470.1	4	1.2	9.04	3.9e-16	528.569	3	-0.38	SSSNASFAESTGHR	Fuc@Neutral loss=10	Fuc@23-36=10	Q20200915_02	25.689	1	3013.71	23	36	35.9	1.7e-11	2	141037	KINESIN LIKE PROTEIN FOR ACTIN BASED CHLOROPLAST MOVEMENT 1	Symbols: KCA1, KAC1	Yes
AT5G03280.1	5	3.3	8.21	1.3e-14	580.302	2	0.5	GSSPSPLVNR	Fuc@Neutral loss|2	Fuc@767-776|768	Q20200915_02	39.001	1	64.59	767	776	21.9	6.3e-07	1	140958	NRAMP METAL ION TRANSPORTER FAMILY PROTEIN	Symbols: EIN2, PIR2, CKR1, ERA3, ORE3, ORE2, ATEIN2	Yes
AT5G03280.1	5	3.3	8.21	1.3e-14	835.399	2	-0.68	VGVPSTYDDISQSR	Fuc@Neutral loss=20	Fuc@978-991=20	Q20200915_02	64.828	1	511.82	978	991	25.6	3.8e-11	1	140958	NRAMP METAL ION TRANSPORTER FAMILY PROTEIN	Symbols: EIN2, PIR2, CKR1, ERA3, ORE3, ORE2, ATEIN2	Yes
AT5G03280.1	5	3.3	8.21	1.3e-14	715.342	3	-1.5	DAYSLPQSATTGTGSLWSR	Fuc@Neutral loss=16	Fuc@996-1014=16	Q20200915_02	96.698	1	931.03	996	1014	45.6	3.9e-13	1	140958	NRAMP METAL ION TRANSPORTER FAMILY PROTEIN	Symbols: EIN2, PIR2, CKR1, ERA3, ORE3, ORE2, ATEIN2	Yes
AT4G34040.1	4	6.5	8.37	6.9e-15	718.307	3	1.2	HNNCETSLGSSSQTAEER	Fuc@Neutral loss=23	Fuc@149-166=23	Q20200915_02	28.102	2	11773.4	149	166	44.9	1.8e-14	1	71539.2	RING/U-BOX SUPERFAMILY PROTEIN	Symbols:	Yes
AT4G34040.1	4	6.5	8.37	6.9e-15	875.778	3	0.68	AIPVTGSSSSGDGQPSMIHLPALTR	Fuc@Neutral loss=15	Fuc@315-339=15	Q20200915_02	94.144	1	696.55	315	339	23.4	2.3e-10	1	71539.2	RING/U-BOX SUPERFAMILY PROTEIN	Symbols:	Yes
AT4G15545.1	7	13.6	5.09	1.1e-09	436.561	3	-0.57	RHSVSFATTR	Fuc@Neutral loss=37	Fuc@238-247=37	Q20200915_02	20.076	1	692.67	238	247	24.9	1.4e-08	1	37206.3	UNKNOWN PROTEIN; BEST ARABIDOPSIS THALIANA PROTEIN MATCH IS: UNKNOWN PROTEIN (TAIR:AT1G16520.1); HAS 30201 BLAST HITS TO 17322 PROTEINS IN 780 SPECIES: ARCHAE - 12; BACTERIA - 1396; METAZOA - 17338; FUNGI - 3422; PLANTS - 5037; VIRUSES - 0; OTHER EUKARYOTES - 2996 (SOURCE: NCBI BLINK).	Symbols:	Yes
AT2G33620.1	5	8.3	6.89	3.7e-12	620.985	3	1.5	VAPTQVLMTPSSPQSR	Fuc@Neutral loss=19;Oxidation@8	Fuc@303-318=19;Oxidation@310	Q20200915_02	62.862	1	458.22	303	318	34.8	3.7e-12	4	36317	AT HOOK MOTIF DNA-BINDING FAMILY PROTEIN	Symbols:	Yes
AT2G33620.1	5	8.3	6.89	3.7e-12	615.653	3	1.6	VAPTQVLMTPSSPQSR	Fuc@Neutral loss=24	Fuc@303-318=24	Q20200915_02	70.791	1	422.87	303	318	28	3.7e-09	4	36317	AT HOOK MOTIF DNA-BINDING FAMILY PROTEIN	Symbols:	Yes
AT1G08720.1	3	5.4	10.8	2.2e-19	1417.16	2	0.16	NIDYSSPSSVTSSTQLENNSSTAIGK	Fuc@Neutral loss|5|6	Fuc@400-425|404|405	Q20200915_02	78.353	1	80.11	400	425	32	7.3e-12	1	103589	PROTEIN KINASE SUPERFAMILY PROTEIN	Symbols: EDR1, ATEDR1	Yes
AT1G08720.1	3	5.4	10.8	2.2e-19	864.393	3	2	YGNTQSSYATSSSNGAISSNVHGR	Fuc@Neutral loss|4|6|7|10|11|12	Fuc@532-555|535|537|538|541|542|543	Q20200915_02	43.892	1	358.33	532	555	36.3	2.3e-13	1	103589	PROTEIN KINASE SUPERFAMILY PROTEIN	Symbols: EDR1, ATEDR1	Yes
AT1G08720.1	3	5.4	10.8	2.2e-19	864.394	3	2.1	YGNTQSSYATSSSNGAISSNVHGR	Fuc@Neutral loss=17	Fuc@532-555=17	Q20200915_02	43.457	1	212.43	532	555	50.1	2.2e-19	1	103589	PROTEIN KINASE SUPERFAMILY PROTEIN	Symbols: EDR1, ATEDR1	Yes
AT5G07940.1	3	2.2	10.01	6.2e-18	786.419	2	1.9	AASNPNVAALIEQK	Fuc@Neutral loss=7	Fuc@601-614=7	Q20200915_02	77.775	1	393.31	601	614	25.6	1e-09	3	167419	BEST ARABIDOPSIS THALIANA PROTEIN MATCH IS: DENTIN SIALOPHOSPHOPROTEIN-RELATED (TAIR:AT5G07980.1); HAS 1906 BLAST HITS TO 1127 PROTEINS IN 203 SPECIES: ARCHAE - 2; BACTERIA - 210; METAZOA - 401; FUNGI - 205; PLANTS - 136; VIRUSES - 0; OTHER EUKARYOTES - 952 (SOURCE: NCBI BLINK).	Symbols:	Yes
AT5G07940.1	3	2.2	10.01	6.2e-18	732.348	3	-0.094	QSAANNSVDSSSELSTPQVK	Fuc@Neutral loss=15	Fuc@957-976=15	Q20200915_02	53.964	1	28.55	957	976	37.9	2.2e-13	3	167419	BEST ARABIDOPSIS THALIANA PROTEIN MATCH IS: DENTIN SIALOPHOSPHOPROTEIN-RELATED (TAIR:AT5G07980.1); HAS 1906 BLAST HITS TO 1127 PROTEINS IN 203 SPECIES: ARCHAE - 2; BACTERIA - 210; METAZOA - 401; FUNGI - 205; PLANTS - 136; VIRUSES - 0; OTHER EUKARYOTES - 952 (SOURCE: NCBI BLINK).	Symbols:	Yes
AT1G53300.1	4	8.9	9.97	7.4e-18	648.826	2	-0.93	IQITGMTQSR	Fuc@Neutral loss=52;Oxidation@6	Fuc@149-158=52;Oxidation@154	Q20200915_02	36.817	1	1229.06	149	158	15.5	5.6e-06	1	76115.8	TETRATRICOPETIDE-REPEAT THIOREDOXIN-LIKE 1	Symbols: TTL1	Yes
AT1G53300.1	4	8.9	9.97	7.4e-18	863.425	3	2	GGGISPAKPTNTGGGSNSPVNVGSSSR	Fuc@Neutral loss=13	Fuc@179-205=13	Q20200915_02	44.611	1	1304.93	179	205	30.5	6.1e-13	1	76115.8	TETRATRICOPETIDE-REPEAT THIOREDOXIN-LIKE 1	Symbols: TTL1	Yes
AT1G04440.1	4	6	7.45	3.4e-13	640.315	3	-1	RNGSGTGVQADQSSRPR	Fuc@Neutral loss=21	Fuc@349-365=21	Q20200915_02	14.656	1	53.3	349	365	23.4	8.8e-06	1	53205	CASEIN KINASE LIKE 13	Symbols: CKL13	Yes
AT1G04440.1	4	6	7.45	3.4e-13	480.488	4	-1.6	RNGSGTGVQADQSSRPR	Fuc@Neutral loss=27	Fuc@349-365=27	Q20200915_02	15.063	2	249.92	349	365	31.3	1.7e-08	1	53205	CASEIN KINASE LIKE 13	Symbols: CKL13	Yes
AT1G04440.1	4	6	7.45	3.4e-13	672.8	2	1	ATSSADFTENR	Fuc@Neutral loss=20	Fuc@403-413=20	Q20200915_02	35.342	1	12024.6	403	413	29.1	5.6e-11	2	53205	CASEIN KINASE LIKE 13	Symbols: CKL13	Yes
AT3G55980.1	3	3.4	8.46	4.6e-15	714.677	3	-0.54	QPPSQHGFESSAAAAVAVMK	Fuc@Neutral loss=15;Gln->pyro-Glu@1	Fuc@446-465=15;Gln->pyro-Glu@446	Q20200915_02	92.274	1	339.87	446	465	37.4	3.6e-12	1	64059	SALT-INDUCIBLE ZINC FINGER 1	Symbols: SZF1, ATSZF1	Yes
AT3G55980.1	3	3.4	8.46	4.6e-15	725.685	3	0.2	QPPSQHGFESSAAAAVAVMK	Fuc@Neutral loss=7;Oxidation@19	Fuc@446-465=7;Oxidation@464	Q20200915_02	59.144	1	34.12	446	465	39.5	6.5e-14	1	64059	SALT-INDUCIBLE ZINC FINGER 1	Symbols: SZF1, ATSZF1	Yes
AT3G55980.1	3	3.4	8.46	4.6e-15	720.353	3	-0.15	QPPSQHGFESSAAAAVAVMK	Fuc@Neutral loss=19	Fuc@446-465=19	Q20200915_02	75.613	1	1930.05	446	465	45	4.6e-15	1	64059	SALT-INDUCIBLE ZINC FINGER 1	Symbols: SZF1, ATSZF1	Yes
AT5G15090.1	5	27.4	7.28	4.6e-13	740.898	2	-0.1	GSLFLGDVATQVK	Fuc@Neutral loss=17	Fuc@49-61=17	Q20200915_02	92.072	1	543.84	49	61	25.6	3.4e-07	2	29211	VOLTAGE DEPENDENT ANION CHANNEL 3	Symbols: VDAC3, ATVDAC3	Yes
AT3G19420.1	2	4.3	12.79	4.4e-23	1404.15	2	2.3	SPQTNDTTTEGTSSATESSFIGTITK	Fuc@Neutral loss=25	Fuc@94-119=25	Q20200915_02	85.192	1	6689.66	94	119	79.4	4.4e-23	1	66430.8	PTEN 2	Symbols: ATPEN2, PEN2	Yes
AT3G19420.1	2	4.3	12.79	4.4e-23	936.438	3	1.2	SPQTNDTTTEGTSSATESSFIGTITK	Fuc@Neutral loss=18	Fuc@94-119=18	Q20200915_02	84.721	1	184.57	94	119	59.7	1.5e-17	1	66430.8	PTEN 2	Symbols: ATPEN2, PEN2	Yes
AT3G50700.1	4	3.3	6.02	1.5e-10	888.454	2	1	FHAQPAMSATALLQK	Fuc@Neutral loss=65;Oxidation@7	Fuc@321-335=65;Oxidation@327	Q20200915_02	62.225	1	1197.04	321	335	42.9	2.3e-09	1	47943.6	INDETERMINATE(ID)-DOMAIN 2	Symbols: AtIDD2, IDD2	Yes
AT3G50700.1	4	3.3	6.02	1.5e-10	592.637	3	-1.3	FHAQPAMSATALLQK	Fuc@Neutral loss=22;Oxidation@7	Fuc@321-335=22;Oxidation@327	Q20200915_02	61.782	1	4525.12	321	335	37.4	3.5e-08	1	47943.6	INDETERMINATE(ID)-DOMAIN 2	Symbols: AtIDD2, IDD2	Yes
AT3G50700.1	4	3.3	6.02	1.5e-10	587.307	3	1.5	FHAQPAMSATALLQK	Fuc@Neutral loss=30	Fuc@321-335=30	Q20200915_02	75.316	1	3611.33	321	335	36.3	1.7e-07	1	47943.6	INDETERMINATE(ID)-DOMAIN 2	Symbols: AtIDD2, IDD2	Yes
AT5G16840.1	4	22.4	9.03	4.1e-16	673.658	3	-0.2	SVYAAAEQTVSSAGSAVMK	Fuc@Neutral loss=19;Oxidation@18	Fuc@178-196=19;Oxidation@195	Q20200915_02	69.61	1	276.93	178	196	43	4.1e-16	3	27234.4	BINDING PARTNER OF ACD11 1	Symbols: BPA1	Yes
AT4G15410.1	3	9.3	10.45	9.5e-19	601.288	2	0.14	SASTSFTGAAR	Fuc@Neutral loss=17	Fuc@200-210=17	Q20200915_02	38.554	1	83.97	200	210	25.6	3.5e-09	1	44996.6	SERINE/THREONINE PROTEIN PHOSPHATASE 2A 55 KDA REGULATORY SUBUNIT B PRIME GAMMA	Symbols: PUX5	Yes
AT3G02540.1	3	4.5	8.68	1.8e-15	912.454	2	1.1	SKPASAAASSASAGTSQAK	Fuc@Neutral loss=7	Fuc@77-95=7	Q20200915_02	16.817	1	2242.36	77	95	39.6	4e-15	3	44247.2	RAD23 UV EXCISION REPAIR PROTEIN FAMILY	Symbols: RAD23-3, RAD23C	Yes
AT3G02540.1	3	4.5	8.68	1.8e-15	608.638	3	0.19	SKPASAAASSASAGTSQAK	Fuc@Neutral loss=29	Fuc@77-95=29	Q20200915_02	16.107	1	168.65	77	95	36.9	4.7e-13	3	44247.2	RAD23 UV EXCISION REPAIR PROTEIN FAMILY	Symbols: RAD23-3, RAD23C	Yes
AT1G55110.1	3	4	7.63	1.6e-13	1016.51	2	2.7	SSFPHPSPAMSATALLQK	Fuc@Neutral loss=46;Oxidation@10	Fuc@313-330=46;Oxidation@322	Q20200915_02	75.108	1	12.97	313	330	42.5	6.4e-09	1	50903.1	INDETERMINATE(ID)-DOMAIN 7	Symbols: AtIDD7, IDD7	Yes
AT1G55110.1	3	4	7.63	1.6e-13	678.008	3	1.6	SSFPHPSPAMSATALLQK	Fuc@Neutral loss=28;Oxidation@10	Fuc@313-330=28;Oxidation@322	Q20200915_02	75.173	1	85.01	313	330	37.9	5.9e-11	1	50903.1	INDETERMINATE(ID)-DOMAIN 7	Symbols: AtIDD7, IDD7	Yes
AT1G55110.1	3	4	7.63	1.6e-13	1008.51	2	-0.8	SSFPHPSPAMSATALLQK	Fuc@Neutral loss=39	Fuc@313-330=39	Q20200915_02	86.104	1	1633.99	313	330	45.1	7.6e-10	1	50903.1	INDETERMINATE(ID)-DOMAIN 7	Symbols: AtIDD7, IDD7	Yes
AT1G55110.1	3	4	7.63	1.6e-13	672.675	3	0.5	SSFPHPSPAMSATALLQK	Fuc@Neutral loss=30	Fuc@313-330=30	Q20200915_02	85.707	2	732.64	313	330	34.5	7.8e-10	1	50903.1	INDETERMINATE(ID)-DOMAIN 7	Symbols: AtIDD7, IDD7	Yes
AT1G13450.1	3	5.2	7.81	7.5e-14	535.563	3	-1.6	DDHHNSSTTSTTR	Fuc@Neutral loss=42	Fuc@15-27=42	Q20200915_02	11.294	1	331.84	15	27	28.8	7.5e-14	3	46676.3	HOMEODOMAIN-LIKE SUPERFAMILY PROTEIN	Symbols: GT-1	Yes
AT5G66100.1	3	8.2	9.91	9.4e-18	790.366	3	0.71	NNNTSSSSTSSNVSNAAPLNTR	Fuc@Neutral loss|5|6|7|8|9|10|11	Fuc@172-193|176|177|178|179|180|181|182	Q20200915_02	43.525	1	30.59	172	193	25	3.7e-09	1	49068	WINGED-HELIX DNA-BINDING TRANSCRIPTION FACTOR FAMILY PROTEIN	Symbols:	Yes
AT5G66100.1	3	8.2	9.91	9.4e-18	1185.05	2	0.74	NNNTSSSSTSSNVSNAAPLNTR	Fuc@Neutral loss=9	Fuc@172-193=9	Q20200915_02	43.528	1	327.61	172	193	49.1	9.4e-18	1	49068	WINGED-HELIX DNA-BINDING TRANSCRIPTION FACTOR FAMILY PROTEIN	Symbols:	Yes
AT5G66100.1	3	8.2	9.91	9.4e-18	790.367	3	2.1	NNNTSSSSTSSNVSNAAPLNTR	Fuc@Neutral loss=6	Fuc@172-193=6	Q20200915_02	43.958	1	56.31	172	193	33.8	6.4e-11	1	49068	WINGED-HELIX DNA-BINDING TRANSCRIPTION FACTOR FAMILY PROTEIN	Symbols:	Yes
AT5G18380.1	3	17.1	7.9	4.1e-14	870.398	2	-0.9	MATQPATESVQCFGR	Fuc@Neutral loss=13;Met-loss+Acetyl@1	Fuc@1-15=13;Met-loss+Acetyl@1	Q20200915_02	77.139	1	269.82	1	15	25.3	4.1e-14	4	16617.6	RIBOSOMAL PROTEIN S5 DOMAIN 2-LIKE SUPERFAMILY PROTEIN	Symbols:	Yes
AT3G53710.1	2	4.6	10.45	9.6e-19	1053.57	2	1.7	LSLVAASAAQSAASVVQTGTK	Fuc@Neutral loss=39	Fuc@261-281=39	Q20200915_02	95.937	1	8113.3	261	281	64	9.6e-19	2	49724.4	ARF-GAP DOMAIN 6	Symbols: AGD6	Yes
AT3G53710.1	2	4.6	10.45	9.6e-19	702.714	3	-1.1	LSLVAASAAQSAASVVQTGTK	Fuc@Neutral loss=14	Fuc@261-281=14	Q20200915_02	96.699	1	33.99	261	281	43.6	9.8e-15	2	49724.4	ARF-GAP DOMAIN 6	Symbols: AGD6	Yes
AT2G40140.1	5	3.5	5.55	5.2e-12	773.357	3	1.6	QPPPHGFESSAAMAAAVMNAR	Oxidation@13;Oxidation@18;Fuc@Neutral loss|9|10	Oxidation@467;Oxidation@472;Fuc@455-475|463|464	Q20200915_02	55.938	1	171.06	455	475	19.9	1.3e-07	2	66154.1	ZINC FINGER (CCCH-TYPE) FAMILY PROTEIN	Symbols: CZF1, ZFAR1, SZF2, ATSZF2	Yes
AT2G40140.1	5	3.5	5.55	5.2e-12	773.356	3	-0.75	QPPPHGFESSAAMAAAVMNAR	Oxidation@13;Oxidation@18;Fuc@Neutral loss|9|10	Oxidation@467;Oxidation@472;Fuc@455-475|463|464	Q20200915_02	56.83	1	371.26	455	475	20	7.8e-08	2	66154.1	ZINC FINGER (CCCH-TYPE) FAMILY PROTEIN	Symbols: CZF1, ZFAR1, SZF2, ATSZF2	Yes
AT4G05150.1	3	5.9	7.64	1.5e-13	676.283	2	-2.1	NVAGEEDNDSR	Fuc@Neutral loss=43	Fuc@164-174=43	Q20200915_02	17.441	1	2804.43	164	174	31.3	4.7e-11	1	53062.6	OCTICOSAPEPTIDE/PHOX/BEM1P FAMILY PROTEIN	Symbols:	Yes
AT2G07360.1	3	4.5	6.75	4.5e-12	1084.3	5	2.8	MAESSGTTLMDLISADPTPVPAQSTSSSASSTASQPTSASASSSSHLHHPMSTK	Met-loss+Acetyl@1;Oxidation@10=102;Fuc@Neutral loss|14|18	Met-loss+Acetyl@1;Oxidation@10=102;Fuc@1-54|14|18	Q20200915_02	89.163	1	13.78	1	54	35	4.5e-12	2	130079	SH3 DOMAIN-CONTAINING PROTEIN	Symbols:	Yes
AT2G07360.1	3	4.5	6.75	4.5e-12	903.753	6	0.76	MAESSGTTLMDLISADPTPVPAQSTSSSASSTASQPTSASASSSSHLHHPMSTK	Met-loss+Acetyl@1;Oxidation@51=69;Fuc@Neutral loss|14|24|25|26|27|28|30|31|32|34	Met-loss+Acetyl@1;Oxidation@51=69;Fuc@1-54|14|24|25|26|27|28|30|31|32|34	Q20200915_02	97.299	1	7.58	1	54	17.3	7.3e-09	2	130079	SH3 DOMAIN-CONTAINING PROTEIN	Symbols:	Yes
AT2G07360.1	3	4.5	6.75	4.5e-12	1355.12	4	-0.32	MAESSGTTLMDLISADPTPVPAQSTSSSASSTASQPTSASASSSSHLHHPMSTK	Met-loss+Acetyl@1;Oxidation@51=88;Fuc@Neutral loss|14	Met-loss+Acetyl@1;Oxidation@51=88;Fuc@1-54|14	Q20200915_02	97.501	1	8.83	1	54	39	8.1e-12	2	130079	SH3 DOMAIN-CONTAINING PROTEIN	Symbols:	Yes
AT1G21730.1	2	2.4	9.66	2.8e-17	676.659	3	0.76	SSPSPSTSSAAASSTAVASTK	Fuc@1|2|4|6|7	Fuc@51|52|54|56|57	Q20200915_02	43.21	1	183.68	51	71	39	1.6e-15	1	98457.2	P-LOOP CONTAINING NUCLEOSIDE TRIPHOSPHATE HYDROLASES SUPERFAMILY PROTEIN	Symbols:	Yes
AT1G21730.1	2	2.4	9.66	2.8e-17	1014.49	2	0.55	SSPSPSTSSAAASSTAVASTK	Fuc@Neutral loss=14	Fuc@51-71=14	Q20200915_02	44.433	1	1840.89	51	71	62.2	3.5e-15	1	98457.2	P-LOOP CONTAINING NUCLEOSIDE TRIPHOSPHATE HYDROLASES SUPERFAMILY PROTEIN	Symbols:	Yes
AT1G21730.1	2	2.4	9.66	2.8e-17	676.659	3	0.17	SSPSPSTSSAAASSTAVASTK	Fuc@Neutral loss=25	Fuc@51-71=25	Q20200915_02	44.43	1	914.29	51	71	56.5	2.8e-17	1	98457.2	P-LOOP CONTAINING NUCLEOSIDE TRIPHOSPHATE HYDROLASES SUPERFAMILY PROTEIN	Symbols:	Yes
AT3G45630.1	3	1.3	6.5	1.9e-11	666.836	2	0.9	GIAEAVSHSTSK	Fuc@Neutral loss=62	Fuc@547-558=62	Q20200915_02	30.816	1	233.4	547	558	46.5	4.9e-10	1	108439	RNA BINDING (RRM/RBD/RNP MOTIFS) FAMILY PROTEIN	Symbols:	Yes
AT5G15270.1	2	2.6	9.14	2.5e-16	794.857	2	-1.2	SSSSGLSSHSSTYR	Fuc@Neutral loss=38	Fuc@529-542=38	Q20200915_02	22.263	1	119.64	529	542	41.4	2.5e-16	2	59712.5	RNA-BINDING KH DOMAIN-CONTAINING PROTEIN	Symbols:	Yes
AT5G15270.1	2	2.6	9.14	2.5e-16	530.241	3	0.046	SSSSGLSSHSSTYR	Fuc@Neutral loss=15	Fuc@529-542=15	Q20200915_02	21.933	1	672.91	529	542	26.2	5.7e-14	2	59712.5	RNA-BINDING KH DOMAIN-CONTAINING PROTEIN	Symbols:	Yes
AT5G43130.1	2	6.4	8.61	2.5e-15	849.739	3	1.8	NGIGDSNINVQTQHSLESTQMK	Fuc@Neutral loss=20	Fuc@63-84=20	Q20200915_02	63.685	1	2445.32	63	84	43.5	4e-15	2	90489.6	TBP-ASSOCIATED FACTOR 4	Symbols: TAF4, TAF4B	Yes
AT1G36310.1	3	6.9	7.4	4.2e-13	818.427	2	1.3	AEVSGASASALASGLAK	Fuc@Neutral loss=28	Fuc@332-348=28	Q20200915_02	68.828	1	47.43	332	348	44.3	4.2e-13	2	44960.1	S-ADENOSYL-L-METHIONINE-DEPENDENT METHYLTRANSFERASES SUPERFAMILY PROTEIN	Symbols:	Yes
AT1G36310.1	3	6.9	7.4	4.2e-13	545.953	3	-0.13	AEVSGASASALASGLAK	Fuc@Neutral loss=9	Fuc@332-348=9	Q20200915_02	68.477	1	1444.33	332	348	33.5	7.4e-08	2	44960.1	S-ADENOSYL-L-METHIONINE-DEPENDENT METHYLTRANSFERASES SUPERFAMILY PROTEIN	Symbols:	Yes
AT4G36870.1	2	2.3	8.32	8.3e-15	905.948	2	2	SSPAASSSSMAAVNILR	Fuc@Neutral loss=15;Oxidation@10	Fuc@298-314=15;Oxidation@307	Q20200915_02	65.719	1	31.61	298	314	50	1.9e-14	2	81605.3	BEL1-LIKE HOMEODOMAIN 2	Symbols: BLH2, SAW1	Yes
AT4G36870.1	2	2.3	8.32	8.3e-15	897.948	2	-0.52	SSPAASSSSMAAVNILR	Fuc@Neutral loss=15	Fuc@298-314=15	Q20200915_02	80.765	1	45.37	298	314	47.7	8.3e-15	2	81605.3	BEL1-LIKE HOMEODOMAIN 2	Symbols: BLH2, SAW1	Yes
AT4G36870.1	2	2.3	8.32	8.3e-15	598.968	3	-0.45	SSPAASSSSMAAVNILR	Fuc@Neutral loss=18	Fuc@298-314=18	Q20200915_02	80.805	1	438.18	298	314	39.2	9.9e-14	2	81605.3	BEL1-LIKE HOMEODOMAIN 2	Symbols: BLH2, SAW1	Yes
AT3G06868.1	2	6.5	8.11	2.1e-14	833.719	3	0.68	NMLAASSSSSSSSSSSSSANLIYK	Fuc@Neutral loss|7|8|9|10|11	Fuc@97-120|103|104|105|106|107	Q20200915_02	71.163	1	985.71	97	120	43.6	2.1e-14	1	39367.1	UNKNOWN PROTEIN; FUNCTIONS IN: MOLECULAR_FUNCTION UNKNOWN; INVOLVED IN: BIOLOGICAL_PROCESS UNKNOWN; LOCATED IN: CELLULAR_COMPONENT UNKNOWN; BEST ARABIDOPSIS THALIANA PROTEIN MATCH IS: UNKNOWN PROTEIN (TAIR:AT5G49100.1); HAS 30201 BLAST HITS TO 17322 PROTEINS IN 780 SPECIES: ARCHAE - 12; BACTERIA - 1396; METAZOA - 17338; FUNGI - 3422; PLANTS - 5037; VIRUSES - 0; OTHER EUKARYOTES - 2996 (SOURCE: NC…	Symbols:	Yes
AT2G37550.1	2	4.6	12.59	1e-22	759.992	3	0.66	TANSSFGGSQSSSSGHNNSYR	Fuc@Neutral loss|4|5|9	Fuc@363-383|366|367|371	Q20200915_02	26.058	1	22.69	363	383	19	8.8e-06	2	49252.1	ARF-GAP DOMAIN 7	Symbols: ASP1, AGD7	Yes
AT2G37550.1	2	4.6	12.59	1e-22	1139.48	2	1.1	TANSSFGGSQSSSSGHNNSYR	Fuc@Neutral loss=10	Fuc@363-383=10	Q20200915_02	25.693	1	257.39	363	383	55.2	1e-22	2	49252.1	ARF-GAP DOMAIN 7	Symbols: ASP1, AGD7	Yes
AT1G61210.1	2	4.1	9.5	5.6e-17	698.659	3	-1.8	DTSMATDTPPVTSTRPDR	Fuc@Neutral loss=27	Fuc@701-718=27	Q20200915_02	51.183	1	19.11	701	718	26.9	5.3e-10	2	129176	TRANSDUCIN/WD40 REPEAT-LIKE SUPERFAMILY PROTEIN	Symbols:	Yes
AT1G61210.1	2	4.1	9.5	5.6e-17	1105.19	3	-3.8	SDEPSITSTWPDRTSATDLTSDVSGVISSR	Fuc@Neutral loss=17	Fuc@757-786=17	Q20200915_02	108.802	1	253.87	757	786	47.5	5.6e-17	2	129176	TRANSDUCIN/WD40 REPEAT-LIKE SUPERFAMILY PROTEIN	Symbols:	Yes
AT3G21220.1	2	9.8	8.05	2.6e-14	834.941	4	-0.16	DVALAVPLPLPPPSSSSSAPASSSAISTNISAAK	Fuc@Neutral loss|14|15|16|17|18	Fuc@32-65|45|46|47|48|49	Q20200915_02	115.886	1	709.36	32	65	34.3	1.6e-12	1	38329.3	MAP KINASE KINASE 5	Symbols: ATMKK5, ATMAP2K_ALPHA, MAP2K_A, MKK5, ATMEK5, MEK5	Yes
AT3G21220.1	2	9.8	8.05	2.6e-14	1112.92	3	0.34	DVALAVPLPLPPPSSSSSAPASSSAISTNISAAK	Fuc@Neutral loss=36	Fuc@32-65=36	Q20200915_02	115.706	1	4400.99	32	65	66.5	2.6e-14	1	38329.3	MAP KINASE KINASE 5	Symbols: ATMKK5, ATMAP2K_ALPHA, MAP2K_A, MKK5, ATMEK5, MEK5	Yes
AT3G14090.1	2	4.5	7.51	8.1e-14	968.461	3	1.5	SLSSVSFSSSSSSAATSAATVVDEHEVK	Fuc@Neutral loss|6|8|9|10|11|12|13	Fuc@59-86|64|66|67|68|69|70|71	Q20200915_02	83.363	1	420.68	59	86	37.2	8.6e-14	1	70546.4	EXOCYST SUBUNIT EXO70 FAMILY PROTEIN D3	Symbols: ATEXO70D3, EXO70D3	Yes
AT3G14090.1	2	4.5	7.51	8.1e-14	968.459	3	-0.95	SLSSVSFSSSSSSAATSAATVVDEHEVK	Fuc@Neutral loss|6|8|9|10|11|12|13	Fuc@59-86|64|66|67|68|69|70|71	Q20200915_02	84.392	1	10.49	59	86	33.5	8.1e-14	1	70546.4	EXOCYST SUBUNIT EXO70 FAMILY PROTEIN D3	Symbols: ATEXO70D3, EXO70D3	Yes
AT3G13040.1	2	10.2	9.27	1.5e-16	1187.53	2	0.86	SSTFCTNLYLSSSSTSETQK	Fuc@Neutral loss=7	Fuc@75-94=7	Q20200915_02	82.301	1	1083.74	75	94	48.4	1.5e-16	2	50112.5	MYB-LIKE HTH TRANSCRIPTIONAL REGULATOR FAMILY PROTEIN	Symbols:	Yes
AT3G13040.1	2	10.2	9.27	1.5e-16	792.026	3	0.82	SSTFCTNLYLSSSSTSETQK	Fuc@Neutral loss=8	Fuc@75-94=8	Q20200915_02	82.308	1	51.6	75	94	26.7	1.2e-12	2	50112.5	MYB-LIKE HTH TRANSCRIPTIONAL REGULATOR FAMILY PROTEIN	Symbols:	Yes
AT3G13040.1	2	10.2	9.27	1.5e-16	718.848	4	-1.5	HLGNSLPFLPDPSSYTHSASGVESAR	Fuc@Neutral loss=25	Fuc@95-120=25	Q20200915_02	93.671	1	19.68	95	120	28.4	6.1e-10	2	50112.5	MYB-LIKE HTH TRANSCRIPTIONAL REGULATOR FAMILY PROTEIN	Symbols:	Yes
AT5G66730.1	3	7.6	6.24	5.9e-12	872.795	3	-1.3	DPPHFLTPLPPQPAMSATALLQK	Fuc@Neutral loss=16	Fuc@355-377=16	Q20200915_02	114.368	1	359.89	355	377	22.6	7.1e-10	1	52626.8	C2H2-LIKE ZINC FINGER PROTEIN	Symbols:	Yes
AT5G66730.1	3	7.6	6.24	5.9e-12	769.878	2	0.55	AAQMGSTGSGGSLLR	Fuc@Neutral loss=43	Fuc@378-392=43	Q20200915_02	53.026	1	16.44	378	392	18.1	5.6e-07	1	52626.8	C2H2-LIKE ZINC FINGER PROTEIN	Symbols:	Yes
AT2G22840.1	4	2.8	4.56	5.1e-09	585.946	3	1.1	KGQEHMLSFSSASGK	Fuc@Neutral loss=23;Oxidation@6	Fuc@82-96=23;Oxidation@87	Q20200915_02	29.936	1	1129.06	82	96	29.1	1.4e-06	1	56401.8	GROWTH-REGULATING FACTOR 1	Symbols: AtGRF1, GRF1	Yes
AT2G22840.1	4	2.8	4.56	5.1e-09	580.613	3	-1.2	KGQEHMLSFSSASGK	Fuc@Neutral loss=28	Fuc@82-96=28	Q20200915_02	39.893	1	39.36	82	96	30.1	2.8e-07	1	56401.8	GROWTH-REGULATING FACTOR 1	Symbols: AtGRF1, GRF1	Yes
AT3G11540.1	3	3.1	6.4	7.2e-13	594.287	3	0.55	ERSPVVENGFSNGSR	Fuc@Neutral loss=21	Fuc@11-25=21	Q20200915_02	40.963	1	851.23	11	25	19.9	4.6e-08	2	101431	TETRATRICOPEPTIDE REPEAT (TPR)-LIKE SUPERFAMILY PROTEIN	Symbols: SPY	Yes
AT3G11540.1	3	3.1	6.4	7.2e-13	748.354	2	-0.5	SPVVENGFSNGSR	Fuc@Neutral loss=35	Fuc@13-25=35	Q20200915_02	46.704	2	136.42	13	25	31.2	7.2e-13	2	101431	TETRATRICOPEPTIDE REPEAT (TPR)-LIKE SUPERFAMILY PROTEIN	Symbols: SPY	Yes
AT3G54680.1	2	9	9.51	5.4e-17	664.628	3	0.49	DPPSSSSSSSSASYSSVAR	Fuc@Neutral loss|4|5|6|7|8|9|10	Fuc@21-39|24|25|26|27|28|29|30	Q20200915_02	43.71	1	230.48	21	39	18.2	5.2e-09	1	22751.5	PROTEOPHOSPHOGLYCAN-RELATED	Symbols:	Yes
AT5G13310.1	3	10.5	5.17	3.7e-10	772.821	2	0.41	MASSGSADEDFQSR	Met-loss+Acetyl@1;Fuc@Neutral loss|4	Met-loss+Acetyl@1;Fuc@1-14|4	Q20200915_02	52.867	1	278.42	1	14	28.9	2.9e-09	1	41056.8	UNKNOWN PROTEIN; FUNCTIONS IN: MOLECULAR_FUNCTION UNKNOWN; INVOLVED IN: BIOLOGICAL_PROCESS UNKNOWN; LOCATED IN: CHLOROPLAST; EXPRESSED IN: 13 PLANT STRUCTURES; EXPRESSED DURING: 7 GROWTH STAGES; BEST ARABIDOPSIS THALIANA PROTEIN MATCH IS: UNKNOWN PROTEIN (TAIR:AT5G13970.1); HAS 1807 BLAST HITS TO 1807 PROTEINS IN 277 SPECIES: ARCHAE - 0; BACTERIA - 0; METAZOA - 736; FUNGI - 347; PLANTS - 385; VIR…	Symbols:	Yes
AT5G13310.1	3	10.5	5.17	3.7e-10	552.626	3	-0.59	IFGSLPFSRPSSSK	Fuc@Neutral loss=31	Fuc@18-31=31	Q20200915_02	75.586	1	1189.16	18	31	33.6	3e-09	1	41056.8	UNKNOWN PROTEIN; FUNCTIONS IN: MOLECULAR_FUNCTION UNKNOWN; INVOLVED IN: BIOLOGICAL_PROCESS UNKNOWN; LOCATED IN: CHLOROPLAST; EXPRESSED IN: 13 PLANT STRUCTURES; EXPRESSED DURING: 7 GROWTH STAGES; BEST ARABIDOPSIS THALIANA PROTEIN MATCH IS: UNKNOWN PROTEIN (TAIR:AT5G13970.1); HAS 1807 BLAST HITS TO 1807 PROTEINS IN 277 SPECIES: ARCHAE - 0; BACTERIA - 0; METAZOA - 736; FUNGI - 347; PLANTS - 385; VIR…	Symbols:	Yes
AT5G13310.1	3	10.5	5.17	3.7e-10	622.293	2	-0.52	FSTSSSAPASR	Fuc@Neutral loss=25	Fuc@32-42=25	Q20200915_02	29.805	1	14.39	32	42	32.5	3.7e-10	1	41056.8	UNKNOWN PROTEIN; FUNCTIONS IN: MOLECULAR_FUNCTION UNKNOWN; INVOLVED IN: BIOLOGICAL_PROCESS UNKNOWN; LOCATED IN: CHLOROPLAST; EXPRESSED IN: 13 PLANT STRUCTURES; EXPRESSED DURING: 7 GROWTH STAGES; BEST ARABIDOPSIS THALIANA PROTEIN MATCH IS: UNKNOWN PROTEIN (TAIR:AT5G13970.1); HAS 1807 BLAST HITS TO 1807 PROTEINS IN 277 SPECIES: ARCHAE - 0; BACTERIA - 0; METAZOA - 736; FUNGI - 347; PLANTS - 385; VIR…	Symbols:	Yes
AT5G60170.1	2	4.3	8.67	1.9e-15	657.793	2	-1.4	YSPPSGSGSSSR	Fuc@Neutral loss=27	Fuc@287-298=27	Q20200915_02	25.044	1	281.73	287	298	26.1	3.5e-10	2	108010	RNA BINDING (RRM/RBD/RNP MOTIFS) FAMILY PROTEIN	Symbols:	Yes
AT5G60170.1	2	4.3	8.67	1.9e-15	1049.85	3	1.2	STALPAAASWGTHQSLATSVTSNGSSDIQR	Fuc@Neutral loss=13	Fuc@299-328=13	Q20200915_02	83.829	1	59.16	299	328	60.5	1.9e-15	2	108010	RNA BINDING (RRM/RBD/RNP MOTIFS) FAMILY PROTEIN	Symbols:	Yes
AT2G23350.1	5	7.9	5.45	1.2e-11	796.362	2	-1.1	NVNQPSSQGSEGNK	Fuc@Neutral loss=40	Fuc@632-645=40	Q20200915_02	15.875	1	127.42	632	645	28.2	1.2e-11	1	71653.2	POLY(A) BINDING PROTEIN 4	Symbols: PAB4, PABP4	Yes
AT5G03150.1	3	3.2	4.95	1.5e-08	945.009	2	2.9	QNKPLSPMSATALLQK	Fuc@Neutral loss=40;Oxidation@8	Fuc@362-377=40;Oxidation@369	Q20200915_02	68.269	1	216.11	362	377	16.3	2.7e-06	1	55201.4	C2H2-LIKE ZINC FINGER PROTEIN	Symbols: JKD	Yes
AT5G03150.1	3	3.2	4.95	1.5e-08	630.34	3	-0.39	QNKPLSPMSATALLQK	Fuc@Neutral loss=10;Oxidation@8	Fuc@362-377=10;Oxidation@369	Q20200915_02	69.536	1	24.76	362	377	36.5	2.3e-08	1	55201.4	C2H2-LIKE ZINC FINGER PROTEIN	Symbols: JKD	Yes
AT5G03150.1	3	3.2	4.95	1.5e-08	625.008	3	0.32	QNKPLSPMSATALLQK	Fuc@Neutral loss=23	Fuc@362-377=23	Q20200915_02	82.504	1	56.11	362	377	40.6	1.5e-08	1	55201.4	C2H2-LIKE ZINC FINGER PROTEIN	Symbols: JKD	Yes
AT2G44830.1	2	2.1	8.62	1.9e-15	879.913	2	0.61	AMSIANSSSATSTTQR	Fuc@Neutral loss=25	Fuc@267-282=25	Q20200915_02	41.973	1	981.28	267	282	39.4	1.9e-15	1	84706.9	PROTEIN KINASE SUPERFAMILY PROTEIN	Symbols:	Yes
AT2G44830.1	2	2.1	8.62	1.9e-15	586.944	3	0.85	AMSIANSSSATSTTQR	Fuc@Neutral loss=16	Fuc@267-282=16	Q20200915_02	42.003	1	251.06	267	282	39.5	1.9e-14	1	84706.9	PROTEIN KINASE SUPERFAMILY PROTEIN	Symbols:	Yes
AT1G72010.1	2	8.5	7.57	2e-13	686.833	2	-0.84	SGGGSTLFSQASK	Fuc@Neutral loss=18	Fuc@136-148=18	Q20200915_02	48.724	1	2711.33	136	148	42	1.3e-10	1	39599.3	TCP FAMILY TRANSCRIPTION FACTOR	Symbols:	Yes
AT1G72010.1	2	8.5	7.57	2e-13	754.67	3	1.7	EDYFKEPSSAAEPSESSQK	Fuc@Neutral loss=14	Fuc@217-235=14	Q20200915_02	53.434	1	690.64	217	235	31.9	2e-13	1	39599.3	TCP FAMILY TRANSCRIPTION FACTOR	Symbols:	Yes
AT5G58350.1	2	4.2	7.94	6.5e-16	903.057	3	1.1	TDSFHSSSSHASSSQASLSNYMAR	Oxidation@22;Fuc@Neutral loss|6|7|8|9	Oxidation@430;Fuc@409-432|414|415|416|417	Q20200915_02	41.824	1	25.13	409	432	30.2	6.5e-16	1	64914.4	WITH NO LYSINE (K) KINASE 4	Symbols: WNK4, ZIK2	Yes
AT5G58350.1	2	4.2	7.94	6.5e-16	673.545	4	0.4	TDSFHSSSSHASSSQASLSNYMAR	Fuc@Neutral loss|6|7|8|9|12|13|14	Fuc@409-432|414|415|416|417|420|421|422	Q20200915_02	53.233	1	780.3	409	432	28.4	1e-11	1	64914.4	WITH NO LYSINE (K) KINASE 4	Symbols: WNK4, ZIK2	Yes
AT5G07980.1	3	0.9	4.97	1.1e-09	551.254	3	-1.8	GYHQNQQMAVGTR	Fuc@Neutral loss=59;Oxidation@8	Fuc@911-923=59;Oxidation@918	Q20200915_02	17.932	1	528.08	911	923	33.2	6e-08	1	164362	DENTIN SIALOPHOSPHOPROTEIN-RELATED	Symbols:	Yes
AT5G07980.1	3	0.9	4.97	1.1e-09	545.923	3	-0.26	GYHQNQQMAVGTR	Fuc@Neutral loss=80	Fuc@911-923=80	Q20200915_02	28.07	1	37.23	911	923	32.5	1.1e-09	1	164362	DENTIN SIALOPHOSPHOPROTEIN-RELATED	Symbols:	Yes
AT4G13350.1	2	4.7	6.93	7.2e-13	981.83	3	0.79	SMSAPSLQPLQGVPSGGLQSSEVKPSGR	Oxidation@2;Fuc@Neutral loss|6	Oxidation@406;Fuc@405-432|410	Q20200915_02	81.063	1	1432.51	405	432	33.5	7.2e-13	2	65027.5	NSP (NUCLEAR SHUTTLE PROTEIN)-INTERACTING GTPASE	Symbols: NIG	Yes
AT4G13350.1	2	4.7	6.93	7.2e-13	976.5	3	2.3	SMSAPSLQPLQGVPSGGLQSSEVKPSGR	Fuc@Neutral loss|6	Fuc@405-432|410	Q20200915_02	87.512	1	20.87	405	432	36.5	1e-10	2	65027.5	NSP (NUCLEAR SHUTTLE PROTEIN)-INTERACTING GTPASE	Symbols: NIG	Yes
AT4G13350.1	2	4.7	6.93	7.2e-13	732.626	4	1.9	SMSAPSLQPLQGVPSGGLQSSEVKPSGR	Fuc@Neutral loss=13	Fuc@405-432=13	Q20200915_02	87.178	1	41.5	405	432	30.1	9.6e-09	2	65027.5	NSP (NUCLEAR SHUTTLE PROTEIN)-INTERACTING GTPASE	Symbols: NIG	Yes
AT3G50370.1	3	2.1	5.15	8.3e-12	702.294	2	-2.1	GCSSSSTISEDK	Fuc@Neutral loss=13	Fuc@560-571=13	Q20200915_02	22.663	1	183.65	560	571	24.5	8.6e-10	1	236266	UNKNOWN PROTEIN; FUNCTIONS IN: MOLECULAR_FUNCTION UNKNOWN; INVOLVED IN: BIOLOGICAL_PROCESS UNKNOWN; LOCATED IN: CELLULAR_COMPONENT UNKNOWN; EXPRESSED IN: 26 PLANT STRUCTURES; EXPRESSED DURING: 15 GROWTH STAGES; HAS 27734 BLAST HITS TO 16708 PROTEINS IN 1259 SPECIES: ARCHAE - 81; BACTERIA - 3434; METAZOA - 10876; FUNGI - 2514; PLANTS - 987; VIRUSES - 212; OTHER EUKARYOTES - 9630 (SOURCE: NCBI BLIN…	Symbols:	Yes
AT2G32850.1	2	2.5	6.66	1e-11	523.257	3	-0.057	AAATSAAATSASGTQR	Fuc@Neutral loss|4|5	Fuc@603-618|606|607	Q20200915_02	22.786	1	9807.88	603	618	37.2	3.2e-10	2	72443.8	PROTEIN KINASE SUPERFAMILY PROTEIN	Symbols:	Yes
AT5G15130.1	3	3.1	5.24	3.7e-09	713.327	3	2.1	NSSSSSSTTNFVNKEEK	Fuc&Fuc@((Neutral loss&(3|4|5|6|7))|(3&(4|5|6|7))|(4&(5|6|7))|(5&(6|7))|(6&7))||Fuc2@Neutral loss	Fuc&Fuc@((531-600&(533|534|535|536|537))|(533&(534|535|536|537))|(534&(535|536|537))|(535&(536|537))|(536&537))||Fuc2@531-547	Q20200915_02	32.556	1	349.28	531	547	29.1	6.5e-08	1	59007.6	WRKY DNA-BINDING PROTEIN 72	Symbols: WRKY72, ATWRKY72	Yes
AT1G78700.1	2	4.6	7.31	4.3e-14	814.373	2	-0.69	HLSTTSSSSASSSSR	Fuc@Neutral loss=13	Fuc@138-152=13	Q20200915_02	15.062	1	30.65	138	152	33.7	6.8e-10	1	34697.7	BES1/BZR1 HOMOLOG 4	Symbols: BEH4	Yes
AT1G78700.1	2	4.6	7.31	4.3e-14	543.25	3	-2.3	HLSTTSSSSASSSSR	Fuc@Neutral loss=24	Fuc@138-152=24	Q20200915_02	13.682	1	344.58	138	152	21.9	4.3e-14	1	34697.7	BES1/BZR1 HOMOLOG 4	Symbols: BEH4	Yes
AT2G46020.1	5	0.7	4.79	4.4e-10	590.938	3	0.36	MGMVGSSSVGKDQDAR	Fuc@Neutral loss=25	Fuc@154-169=25	Q20200915_02	35.482	1	34.2	154	169	30.2	4.4e-10	2	245441	TRANSCRIPTION REGULATORY PROTEIN SNF2, PUTATIVE	Symbols: CHR2, ATBRM, BRM, CHA2	Yes
AT4G24680.1	2	1.4	6.9	3.6e-13	764.023	3	1.5	TTVMSGSSHTTLATNTESFR	Fuc@Neutral loss=13;Oxidation@4	Fuc@638-657=13;Oxidation@641	Q20200915_02	49.179	1	751.72	638	657	34.6	3.6e-13	1	155372	MODIFIER OF SNC1	Symbols: MOS1	Yes
AT4G24680.1	2	1.4	6.9	3.6e-13	758.691	3	0.95	TTVMSGSSHTTLATNTESFR	Fuc@Neutral loss|5|7|8	Fuc@638-657|642|644|645	Q20200915_02	57.814	1	116.4	638	657	21.9	1.8e-09	1	155372	MODIFIER OF SNC1	Symbols: MOS1	Yes
AT2G29580.1	2	3.7	8.23	1.3e-14	644.954	3	1.3	MGAVSSSKESGSSTSDNR	Fuc@Neutral loss=27	Fuc@366-383=27	Q20200915_02	16.809	1	288.8	366	383	55.6	1.3e-14	1	54252.9	CCCH-TYPE ZINC FINGERFAMILY PROTEIN WITH RNA-BINDING DOMAIN	Symbols:	Yes
AT5G47010.1	2	1.4	7.03	2.1e-12	687.982	3	-0.63	DGFSMGGISQDFLADDIK	Fuc@Neutral loss|4	Fuc@1096-1113|1099	Q20200915_02	116.481	1	42.62	1096	1113	13.6	1.4e-06	1	136870	RNA HELICASE, PUTATIVE	Symbols: UPF1, LBA1, ATUPF1	Yes
AT4G24200.1	4	5.2	3.42	6.8e-09	529.5	4	0.41	NVSGTICGSHDVSVAHNSK	Fuc@Neutral loss|3|5|9	Fuc@368-386|370|372|376	Q20200915_02	30.591	1	104.09	368	386	12.8	3.1e-06	1	107584	TRANSCRIPTION ELONGATION FACTOR (TFIIS) FAMILY PROTEIN	Symbols:	Yes
AT4G24200.1	4	5.2	3.42	6.8e-09	651.802	2	0.39	QFPFSSSNSR	Fuc@Neutral loss=27	Fuc@686-695=27	Q20200915_02	62.234	1	47.96	686	695	22.9	6.8e-09	1	107584	TRANSCRIPTION ELONGATION FACTOR (TFIIS) FAMILY PROTEIN	Symbols:	Yes
AT4G24200.1	4	5.2	3.42	6.8e-09	491.897	3	0.074	HPWSTASYGGHK	Fuc@Neutral loss=54	Fuc@786-797=54	Q20200915_02	26.223	1	440.47	786	797	19.1	1.5e-08	1	107584	TRANSCRIPTION ELONGATION FACTOR (TFIIS) FAMILY PROTEIN	Symbols:	Yes
AT3G22380.1	2	2.5	7.41	1.8e-14	766.703	3	-0.19	QDLADASVSAVTSGSIVDSSSR	Fuc@Neutral loss|7|9	Fuc@1135-1156|1141|1143	Q20200915_02	90.825	1	59.12	1135	1156	17.1	1.5e-06	2	164457	TIME FOR COFFEE	Symbols: TIC	Yes
AT3G22380.1	2	2.5	7.41	1.8e-14	881.926	2	-0.15	NNGPSVLGNPTTSSGSK	Fuc@Neutral loss=30	Fuc@1408-1424=30	Q20200915_02	47.725	1	447.93	1408	1424	32.6	1.8e-14	2	164457	TIME FOR COFFEE	Symbols: TIC	Yes
AT5G63540.1	1	3	10.5	3.2e-19	938.396	2	1.8	AASTAGTGTSCSGACSGAR	Fuc@Neutral loss=18	Fuc@396-414=18	Q20200915_02	21.491	1	78.95	396	414	37.9	3.2e-19	2	69970.6	DOMAIN OF UNKNOWN FUNCTION (DUF1767)	Symbols: ATRMI1, BLAP75, RMI1	Yes
AT5G63540.1	1	3	10.5	3.2e-19	625.933	3	1.9	AASTAGTGTSCSGACSGAR	Fuc@Neutral loss|3|4|7	Fuc@396-414|398|399|402	Q20200915_02	21.505	1	337.24	396	414	23.7	9.1e-13	2	69970.6	DOMAIN OF UNKNOWN FUNCTION (DUF1767)	Symbols: ATRMI1, BLAP75, RMI1	Yes
AT1G16710.1	1	1	10.22	2.6e-18	925.408	2	2.1	NFSLGSGGSMTSMGAQR	Fuc@Neutral loss=21;Oxidation@10=41	Fuc@219-235=21;Oxidation@228=41	Q20200915_02	58.001	1	179.46	219	235	44.6	2.6e-18	2	190274	HISTONE ACETYLTRANSFERASE OF THE CBP FAMILY 12	Symbols: HAC12	Yes
AT5G02020.1	1	13.4	10.18	3e-18	727.327	3	0.71	ASSSSPCSSSSLTSELFGSR	Fuc@Neutral loss|3|4|5	Fuc@8-27|10|11|12	Q20200915_02	89.954	1	498.52	8	27	42.1	8.9e-14	2	16124.4	ENCODES A PROTEIN INVOLVED IN SALT TOLERANCE, NAMES SIS (SALT INDUCED SERINE RICH).	Symbols: SIS	Yes
AT3G45260.1	2	5.4	7.61	1.7e-13	900.097	3	0.88	NNTNNYNQNGGQIASMSATALLQK	Fuc@Neutral loss=26	Fuc@337-360=26	Q20200915_02	91.045	1	28.14	337	360	45.2	1.7e-13	1	49941.2	C2H2-LIKE ZINC FINGER PROTEIN	Symbols:	Yes
AT3G10360.1	2	1.6	5.59	2e-11	629.962	3	1.6	RTSSSASLYSTSDHSR	Fuc@Neutral loss=22	Fuc@439-454=22	Q20200915_02	22.756	1	161.06	439	454	31	2.3e-09	1	111614	PUMILIO 4	Symbols: APUM4, PUM4	Yes
AT3G10360.1	2	1.6	5.59	2e-11	577.927	3	0.34	TSSSASLYSTSDHSR	Fuc@Neutral loss|3	Fuc@440-454|442	Q20200915_02	30.754	1	585.71	440	454	28.8	2e-11	1	111614	PUMILIO 4	Symbols: APUM4, PUM4	Yes
AT1G03140.1	1	4.3	9.85	1.3e-17	850.385	2	0.99	SSGSAPGSSNAATSASSK	Fuc@Neutral loss=21	Fuc@65-82=21	Q20200915_02	19.191	1	115.08	65	82	46.2	1.3e-17	1	47881.9	SPLICING FACTOR PRP18 FAMILY PROTEIN	Symbols:	Yes
AT2G44970.1	1	3.4	9.82	1.4e-17	938.907	2	0.91	FSTSSEASTSDANSPSR	Fuc@Neutral loss=22	Fuc@113-129=22	Q20200915_02	35.677	1	8724.14	113	129	48	1.4e-17	2	54725.9	ALPHA/BETA-HYDROLASES SUPERFAMILY PROTEIN	Symbols:	Yes
AT2G44970.1	1	3.4	9.82	1.4e-17	626.274	3	1.8	FSTSSEASTSDANSPSR	Fuc@Neutral loss|3|4	Fuc@113-129|115|116	Q20200915_02	35.666	1	1458.62	113	129	40	4e-15	2	54725.9	ALPHA/BETA-HYDROLASES SUPERFAMILY PROTEIN	Symbols:	Yes
AT4G12770.1	1	3.4	9.81	1.5e-17	1036.13	3	1.1	SAPMASQSNSSAADFNTFASSYSFASAAGK	Fuc@Neutral loss=17	Fuc@20-49=17	Q20200915_02	103.801	1	170.65	20	49	58	1.5e-17	2	98327.7	CHAPERONE DNAJ-DOMAIN SUPERFAMILY PROTEIN	Symbols:	Yes
AT4G23650.1	2	8.5	5.63	4.2e-12	547.863	5	0.5	SSDPPPSSSSSSSGNVVHHVKPAGER	Fuc@Neutral loss|7|8|9|10|11|12|13	Fuc@10-35|16|17|18|19|20|21|22	Q20200915_02	25.659	1	479.95	10	35	19.4	2.6e-09	1	59336.8	CALCIUM-DEPENDENT PROTEIN KINASE 6	Symbols: CDPK6, CPK3	Yes
AT5G19340.1	1	9.5	9.7	2.3e-17	1232.58	2	0.38	VSSLSPSSSSSSTSSSSSSIGDAVK	Fuc@Neutral loss=19	Fuc@181-205=19	Q20200915_02	57.378	1	263.27	181	205	42.9	2.3e-17	1	29355.1	UNKNOWN PROTEIN; BEST ARABIDOPSIS THALIANA PROTEIN MATCH IS: UNKNOWN PROTEIN (TAIR:AT3G05980.1); HAS 1000 BLAST HITS TO 906 PROTEINS IN 61 SPECIES: ARCHAE - 0; BACTERIA - 4; METAZOA - 62; FUNGI - 36; PLANTS - 128; VIRUSES - 4; OTHER EUKARYOTES - 766 (SOURCE: NCBI BLINK).	Symbols:	Yes
AT1G66090.1	1	5.8	9.67	2.7e-17	1290.06	2	2.4	MAASTSSSSSSSSSSLSSPSPCTWR	Fuc@Neutral loss=16;Met-loss+Acetyl@1	Fuc@1-25=16;Met-loss+Acetyl@1	Q20200915_02	78.487	1	614.78	1	25	42.1	2.7e-17	1	48024.3	DISEASE RESISTANCE PROTEIN (TIR-NBS CLASS)	Symbols:	Yes
AT1G16270.1	1	2.6	9.61	3.5e-17	1057.48	3	2.7	SANPIAAGDINYPTGYNGHAGSEFGSDVSR	Fuc@Neutral loss=27	Fuc@75-104=27	Q20200915_02	84.106	1	14.02	75	104	51.8	3.5e-17	2	126782	PROTEIN KINASE SUPERFAMILY PROTEIN WITH OCTICOSAPEPTIDE/PHOX/BEM1P DOMAIN	Symbols:	Yes
AT1G08050.1	2	2.2	4.86	8.1e-11	564.582	3	0.016	AYAFSSMSSHSAQR	Fuc@Neutral loss=19;Oxidation@7	Fuc@580-593=19;Oxidation@586	Q20200915_02	32.689	1	149.35	580	593	17.6	1.5e-10	1	70118.8	ZINC FINGER (C3HC4-TYPE RING FINGER) FAMILY PROTEIN	Symbols:	Yes
AT1G08050.1	2	2.2	4.86	8.1e-11	559.251	3	-0.085	AYAFSSMSSHSAQR	Fuc@Neutral loss=14	Fuc@580-593=14	Q20200915_02	42.201	1	371.45	580	593	26.9	8.1e-11	1	70118.8	ZINC FINGER (C3HC4-TYPE RING FINGER) FAMILY PROTEIN	Symbols:	Yes
AT5G20200.1	2	2.6	4.82	1.8e-10	719.688	3	1.1	GTQAASSGGNALQYEFGKPK	Fuc@Neutral loss|6|7	Fuc@561-580|566|567	Q20200915_02	57.186	1	19.07	561	580	27.9	5.6e-10	1	81685.2	NUCLEOPORIN-RELATED	Symbols:	Yes
AT5G20200.1	2	2.6	4.82	1.8e-10	719.688	3	1.2	GTQAASSGGNALQYEFGKPK	Fuc@Neutral loss|6|7	Fuc@561-580|566|567	Q20200915_02	57.596	1	413.83	561	580	28.4	1.8e-10	1	81685.2	NUCLEOPORIN-RELATED	Symbols:	Yes
AT3G21865.1	1	10.6	9.34	1.1e-16	1019.5	3	1.5	IHNAETSSAAAAASQSNLASSVAPEVSSPR	Fuc@Neutral loss|14	Fuc@78-107|91	Q20200915_02	68.626	1	138.32	78	107	49.8	1.1e-16	1	31399	PEROXIN 22	Symbols: PEX22	Yes
AT5G12330.1	1	6.9	9.28	1.4e-16	1113.03	2	-3	QVMPTGANPTAGSSLSTSSGTK	Fuc@Neutral loss=30	Fuc@157-178=30	Q20200915_02	59.47	1	518.23	157	178	46.2	1.4e-16	4	33618.1	LATERAL ROOT PRIMORDIUM (LRP) PROTEIN-RELATED	Symbols: LRP1	Yes
AT1G68330.1	1	7.1	9.13	4.5e-18	949.408	2	-0.91	SASLSSSSSSSSSSSSSSR	Fuc@Neutral loss=17	Fuc@93-111=17	Q20200915_02	18.1	1	165.55	93	111	30.4	4.5e-18	1	29215	UNKNOWN PROTEIN; BEST ARABIDOPSIS THALIANA PROTEIN MATCH IS: UNKNOWN PROTEIN (TAIR:AT1G48780.1); HAS 155 BLAST HITS TO 147 PROTEINS IN 23 SPECIES: ARCHAE - 0; BACTERIA - 0; METAZOA - 19; FUNGI - 3; PLANTS - 126; VIRUSES - 0; OTHER EUKARYOTES - 7 (SOURCE: NCBI BLINK).	Symbols:	Yes
AT5G64390.1	1	2	8.94	8e-17	668.964	3	-0.32	SEDSFLSGSHSSVNYSR	Fuc@Neutral loss=10	Fuc@670-686=10	Q20200915_02	56.822	1	501.97	670	686	35.3	8e-17	3	93693.3	RNA-BINDING KH DOMAIN-CONTAINING PROTEIN	Symbols: HEN4	Yes
AT3G59970.1	2	7.4	5.97	2.9e-11	634.046	4	-0.099	WGDSHSAAYSTLSDYQFARPK	Fuc@Neutral loss=7	Fuc@354-374=7	Q20200915_02	79.505	1	41.84	354	374	35.6	2.9e-11	3	47258.7	METHYLENETETRAHYDROFOLATE REDUCTASE 1	Symbols: MTHFR1	Yes
AT3G63180.1	1	1.7	8.79	1.2e-15	963.971	2	0.87	NPATSSSLTSCTSLNLK	Fuc@Neutral loss=47	Fuc@854-870=47	Q20200915_02	69.779	1	1663.05	854	870	53.4	1.2e-15	2	105628	TIC-LIKE	Symbols: ATTKL, TKL	Yes
AT5G59710.1	1	2.9	8.73	1.5e-15	979.997	2	-0.97	LNLAANSGSGLNVQGQNR	Fuc@Neutral loss=56	Fuc@200-217=56	Q20200915_02	64.526	1	2634.48	200	217	62.5	1.5e-15	1	66234	VIRE2 INTERACTING PROTEIN 2	Symbols: VIP2, AtVIP2	Yes
AT2G42890.1	1	2.3	8.16	1.1e-14	749.355	3	-0.97	SSSDLSMFSSSLPTLFHEK	Fuc@Neutral loss=15	Fuc@45-63=15	Q20200915_02	113.769	1	333.48	45	63	39	1.1e-14	3	93215.4	MEI2-LIKE 2	Symbols: AML2, ML2	Yes
AT1G79570.1	1	1.4	8.01	3.1e-14	996.472	2	1.2	GLIGISHTGSECASDVSR	Fuc@Neutral loss=56	Fuc@97-114=56	Q20200915_02	55.903	1	3374.88	97	114	44.4	3.1e-14	1	137244	PROTEIN KINASE SUPERFAMILY PROTEIN WITH OCTICOSAPEPTIDE/PHOX/BEM1P DOMAIN	Symbols:	Yes
AT1G79570.1	1	1.4	8.01	3.1e-14	664.649	3	-0.084	GLIGISHTGSECASDVSR	Fuc@Neutral loss=18	Fuc@97-114=18	Q20200915_02	56.265	1	7261.08	97	114	35.9	9.3e-11	1	137244	PROTEIN KINASE SUPERFAMILY PROTEIN WITH OCTICOSAPEPTIDE/PHOX/BEM1P DOMAIN	Symbols:	Yes
AT2G19270.1	1	3.6	8	2.1e-15	715.301	2	1.2	SSEDGDLGSSSSR	Fuc@Neutral loss=17	Fuc@48-60=17	Q20200915_02	23.555	1	16.05	48	60	33.5	2.1e-15	1	39016.3	CONTAINS INTERPRO DOMAIN/S: MITOTIC CHECKPOINT PROTEIN PRCC, C-TERMINAL (INTERPRO:IPR018800); HAS 930 BLAST HITS TO 533 PROTEINS IN 146 SPECIES: ARCHAE - 0; BACTERIA - 18; METAZOA - 327; FUNGI - 143; PLANTS - 61; VIRUSES - 0; OTHER EUKARYOTES - 381 (SOURCE: NCBI BLINK).	Symbols:	Yes
AT4G29230.1	2	6.8	6.84	5.8e-16	746.295	2	-2.1	DSGTTSGGSCSSSR	Fuc@Neutral loss=25	Fuc@254-267=25	Q20200915_02	11.459	1	45.53	254	267	18.9	5.8e-16	1	54873.1	NAC DOMAIN CONTAINING PROTEIN 75	Symbols: anac075, NAC075	Yes
AT4G24100.1	3	2	3.32	3.2e-08	746.886	2	0.39	APSFSGPLNLSTR	Fuc@Neutral loss=13	Fuc@497-509=13	Q20200915_02	85.606	1	29.44	497	509	22.1	2.4e-07	1	78747.6	PROTEIN KINASE SUPERFAMILY PROTEIN	Symbols:	Yes
AT3G18640.1	3	1.5	3.78	9.8e-10	584.757	2	1.7	SSGMFSHGGR	Fuc@Neutral loss=13	Fuc@350-359=13	Q20200915_02	21.577	1	476.2	350	359	19.8	1.6e-07	1	75582	ZINC FINGER C-X8-C-X5-C-X3-H TYPE FAMILY PROTEIN	Symbols:	Yes
AT2G25970.1	3	3.6	2.93	4.1e-07	602.773	2	0.71	GFSSYPSEGK	Fuc@Neutral loss=15	Fuc@105-114=15	Q20200915_02	40.95	1	26.15	105	114	26	4.1e-07	1	64607.3	KH DOMAIN-CONTAINING PROTEIN	Symbols:	Yes
AT1G62970.1	1	3	7.89	5.2e-14	867.764	3	4.7	SSEAAQLSLLPSVSDSSHASQPTR	Fuc@Neutral loss=12	Fuc@338-361=12	Q20200915_02	78.852	1	686.21	338	361	52	5.2e-14	1	87709	CHAPERONE DNAJ-DOMAIN SUPERFAMILY PROTEIN	Symbols:	Yes
AT5G18310.2	1	16.8	7.89	5.2e-14	972.101	3	-1.3	HQYTTTSSASSTTTSSSSSSSSSAEALK	Fuc@Neutral loss|11|12|13	Fuc@45-72|55|56|57	Q20200915_02	36.073	1	477.94	45	72	47.5	5.2e-14	1	18863.3	UNKNOWN PROTEIN; FUNCTIONS IN: MOLECULAR_FUNCTION UNKNOWN; INVOLVED IN: BIOLOGICAL_PROCESS UNKNOWN; LOCATED IN: PLASMA MEMBRANE; EXPRESSED IN: 22 PLANT STRUCTURES; EXPRESSED DURING: 13 GROWTH STAGES; HAS 60 BLAST HITS TO 60 PROTEINS IN 14 SPECIES: ARCHAE - 0; BACTERIA - 0; METAZOA - 7; FUNGI - 0; PLANTS - 53; VIRUSES - 0; OTHER EUKARYOTES - 0 (SOURCE: NCBI BLINK).	Symbols:	Yes
AT1G73460.1	1	1.7	7.85	6.1e-14	1190.04	2	-1.2	NIDDSSSSSLVDLYAFEQSR	Fuc@Neutral loss|5	Fuc@145-164|149	Q20200915_02	113.198	1	138.18	145	164	46.3	6.1e-14	1	131247	PROTEIN KINASE SUPERFAMILY PROTEIN	Symbols:	Yes
AT5G07970.1	1	1.6	7.83	6.7e-14	711.664	3	-0.77	GQSSNSQHGLNFAQQPMR	Fuc@Neutral loss=11	Fuc@69-86=11	Q20200915_02	50.991	1	1796.06	69	86	41	7e-13	1	121120	DENTIN SIALOPHOSPHOPROTEIN-RELATED	Symbols:	Yes
AT3G27700.1	1	3	7.77	8.7e-14	943.824	3	2	VPTFQTGGAPSSSEQPKPVVVTTSGPK	Fuc@Neutral loss=36	Fuc@557-583=36	Q20200915_02	69.271	1	22.53	557	583	49.4	8.7e-14	2	99229.1	ZINC FINGER (CCCH-TYPE) FAMILY PROTEIN / RNA RECOGNITION MOTIF (RRM)-CONTAINING PROTEIN	Symbols:	Yes
AT3G62240.1	2	2.2	4.61	2e-09	695.012	3	2.2	NANRIPHSSSAPNLSDTR	Fuc@Neutral loss=13	Fuc@517-534=13	Q20200915_02	36.761	1	91.99	517	534	21.4	1e-06	1	90224.4	RING/U-BOX SUPERFAMILY PROTEIN	Symbols:	Yes
AT3G62240.1	2	2.2	4.61	2e-09	543.269	3	0.59	IPHSSSAPNLSDTR	Fuc@Neutral loss=29	Fuc@521-534=29	Q20200915_02	38.539	1	813.79	521	534	31.9	2e-09	1	90224.4	RING/U-BOX SUPERFAMILY PROTEIN	Symbols:	Yes
AT1G29400.1	1	2.8	7.52	2.6e-13	1224.07	2	1.3	SEPSSSSVWSTSSTGNPLFSTR	Fuc@Neutral loss|6	Fuc@476-497|481	Q20200915_02	96.81	1	1641.38	476	497	39.6	2.6e-13	2	88213.3	MEI2-LIKE PROTEIN 5	Symbols: AML5, ML5	Yes
AT1G29400.1	1	2.8	7.52	2.6e-13	816.379	3	0.84	SEPSSSSVWSTSSTGNPLFSTR	Fuc@Neutral loss|1|4|5|6|7	Fuc@476-497|476|479|480|481|482	Q20200915_02	97.152	1	1632.51	476	497	44.1	2.7e-11	2	88213.3	MEI2-LIKE PROTEIN 5	Symbols: AML5, ML5	Yes
AT2G29190.1	1	1.7	7.46	3.3e-13	631.97	3	0.36	LHGGGYVSSGQNLSESR	Fuc@Neutral loss=41	Fuc@453-469=41	Q20200915_02	41.258	1	217.34	453	469	43.8	3.3e-13	2	106656	PUMILIO 2	Symbols: APUM2, PUM2	Yes
AT5G46750.1	1	4	7.31	7e-14	656.941	3	0.023	FEYFDDEQSGGQSGTR	Fuc@Neutral loss=33	Fuc@241-256=33	Q20200915_02	67.258	1	229.26	241	256	34.9	7e-14	1	43550.8	ARF-GAP DOMAIN 9	Symbols: AGD9	Yes
AT1G59910.1	1	2.6	7.15	1.8e-13	842.054	3	1.5	YYTSSSASPSRPSSSSASAASPSR	Fuc@Neutral loss=23	Fuc@173-196=23	Q20200915_02	36.299	1	34.03	173	196	35.4	1.8e-13	1	98583	ACTIN-BINDING FH2 (FORMIN HOMOLOGY 2) FAMILY PROTEIN	Symbols:	Yes
AT3G20280.1	1	3.2	7.09	9.2e-13	843.092	3	3.8	LQNTGLVSGAATTSQFESASVNAK	Fuc@Neutral loss|12	Fuc@417-440|428	Q20200915_02	76.597	1	1621.67	417	440	38.7	9.2e-13	2	78992.6	RING/FYVE/PHD ZINC FINGER SUPERFAMILY PROTEIN	Symbols:	Yes
AT5G06250.1	1	8.2	7	5e-13	740.365	3	0.47	AAVATAAETHSTPSSSVVGSSR	Fuc@Neutral loss|9	Fuc@191-212|199	Q20200915_02	40.989	1	608.87	191	212	36.4	5e-13	1	29997.3	AP2/B3-LIKE TRANSCRIPTIONAL FACTOR FAMILY PROTEIN	Symbols:	Yes
AT1G30210.1	1	5.2	6.97	2.7e-12	937.936	2	0.43	SACSSGTSESSLLSLSR	Fuc@Neutral loss=6	Fuc@127-143=6	Q20200915_02	74.296	1	26.47	127	143	53.4	2.7e-12	2	36377	TEOSINTE BRANCHED 1, CYCLOIDEA, AND PCF FAMILY 24	Symbols: TCP24, ATTCP24	Yes
AT1G62660.1	3	7.7	3.77	3.1e-09	1565.04	3	-4.5	ASMDDTRIDHYAIGTYDDSNATWVPDNPSIDVGISTGLR	Oxidation@3;Fuc&Fuc2@((2&Neutral loss)|(6&Neutral loss)|(15&Neutral loss)|(19&Neutral loss)|(22&Neutral loss))||Fuc3@Neutral loss	Oxidation@330;Fuc&Fuc2@((329&328-416)|(333&328-416)|(342&328-416)|(346&328-416)|(349&328-416))||Fuc3@328-366	Q20200915_02	111.143	1	5.46	328	366	24.5	3.1e-09	1	72228.8	GLYCOSYL HYDROLASES FAMILY 32 PROTEIN	Symbols:	Yes
AT4G18120.1	1	3.8	6.79	5.8e-12	651.12	5	-0.94	SDHFHASSDASLFSSSLPLIQHQNINPR	Fuc@Neutral loss|14|15|16	Fuc@11-38|24|25|26	Q20200915_02	91.161	1	340.27	11	38	40.9	5.8e-12	2	81328.8	MEI2-LIKE 3	Symbols: AML3, ML3	Yes
AT1G63100.1	1	2.3	6.71	1.1e-12	773.328	2	-1	EASGGSSTSASSESR	Fuc@Neutral loss=20	Fuc@214-228=20	Q20200915_02	13.818	1	89.86	214	228	35.3	1.1e-12	1	73482.1	GRAS FAMILY TRANSCRIPTION FACTOR	Symbols:	Yes
AT3G54610.1	2	2.3	3.72	6.7e-09	548.574	3	-0.17	MDSHSSHLNAANR	Fuc@Neutral loss=7;Acetyl&Oxidation@(N-term&1)||Acetyl+Oxidation@1	Fuc@1-13=7;Acetyl&Oxidation@(1&1)||Acetyl+Oxidation@1	Q20200915_02	21.44	1	418.76	1	13	25.9	6.7e-09	1	63124.1	HISTONE ACETYLTRANSFERASE OF THE GNAT FAMILY 1	Symbols: HAT1, GCN5, HAG1, HAC3, HAG01, BGT	Yes
AT3G54610.1	2	2.3	3.72	6.7e-09	543.243	3	0.84	MDSHSSHLNAANR	Acetyl@N-term;Fuc@Neutral loss=14	Acetyl@1;Fuc@1-13=14	Q20200915_02	33.886	1	907.88	1	13	19.9	3.4e-07	1	63124.1	HISTONE ACETYLTRANSFERASE OF THE GNAT FAMILY 1	Symbols: HAT1, GCN5, HAG1, HAC3, HAG01, BGT	Yes
AT3G47620.1	2	2.7	4.9	2e-10	763.351	2	0.27	SSGSSMSLPSHFR	Fuc@Neutral loss|1|2|4	Fuc@190-202|190|191|193	Q20200915_02	54.758	1	185.17	190	202	17.5	8.8e-06	1	52300.2	TEOSINTE BRANCHED, CYCLOIDEA AND PCF (TCP) 14	Symbols: AtTCP14, TCP14	Yes
AT3G47620.1	2	2.7	4.9	2e-10	509.236	3	-1.7	SSGSSMSLPSHFR	Fuc@Neutral loss|1|2|4	Fuc@190-202|190|191|193	Q20200915_02	54.643	1	102.3	190	202	29.4	2e-10	1	52300.2	TEOSINTE BRANCHED, CYCLOIDEA AND PCF (TCP) 14	Symbols: AtTCP14, TCP14	Yes
AT3G18990.1	1	4.7	6.24	9.2e-13	893.467	2	-0.13	GYASSAIQTLFTGPVK	Fuc@Neutral loss=9	Fuc@154-169=9	Q20200915_02	108.021	1	166.84	154	169	30.2	9.2e-13	1	39275	AP2/B3-LIKE TRANSCRIPTIONAL FACTOR FAMILY PROTEIN	Symbols: VRN1, REM39	Yes
AT1G33980.1	1	3.5	6.2	7e-11	700.326	3	0.48	NDSRPSQSSTFVQSEQR	Fuc@Neutral loss=33	Fuc@322-338=33	Q20200915_02	36.956	1	3096.06	322	338	50.1	7e-11	2	53804.4	SMG-4/UPF3 FAMILY PROTEIN	Symbols: ATUPF3, UPF3	Yes
AT3G55270.1	2	1	3.56	2.8e-07	501.229	2	-2.1	SFSQSSGR	Fuc@Neutral loss=13	Fuc@524-531=13	Q20200915_02	17.924	2	7103.45	524	531	20.2	2.8e-07	1	85964.9	MITOGEN-ACTIVATED PROTEIN KINASE PHOSPHATASE 1	Symbols: MKP1, ATMKP1	Yes
AT3G13225.1	1	1.9	6.18	1.8e-11	793.857	2	2.1	SNDSTEVGSSATASK	Fuc@Neutral loss=9	Fuc@592-606=9	Q20200915_02	24.063	1	50.06	592	606	36.5	1.8e-11	2	84456.5	WW DOMAIN-CONTAINING PROTEIN	Symbols:	Yes
AT5G11710.1	1	3.9	6.17	4.4e-13	1168.99	2	1.2	SGSSASFGGSFQSGSSNFDSYK	Fuc@Neutral loss|1|3|4	Fuc@174-195|174|176|177	Q20200915_02	79.484	1	15.4	174	195	27.8	4.4e-13	1	60634.8	ENTH/VHS FAMILY PROTEIN	Symbols:	Yes
AT1G29220.1	1	4.6	6.14	7.1e-11	886.957	2	1.9	NPPLAAGTQDSISSIR	Fuc@Neutral loss=66	Fuc@296-311=66	Q20200915_02	69.814	1	831.03	296	311	39.4	7.1e-11	2	39004.8	TRANSCRIPTIONAL REGULATOR FAMILY PROTEIN	Symbols:	Yes
AT4G38900.1	1	3.3	6.04	2.8e-11	702.336	3	-0.31	DSGVFNSNHSLPPSPFTR	Fuc@Neutral loss=33	Fuc@131-148=33	Q20200915_02	84.785	1	1843.35	131	148	36.2	2.8e-11	3	61157.1	BASIC-LEUCINE ZIPPER (BZIP) TRANSCRIPTION FACTOR FAMILY PROTEIN	Symbols:	Yes
AT5G55040.1	2	1.1	3.14	5.8e-08	632.788	2	-0.61	QTFENASNPK	Fuc@Neutral loss=11;Gln->pyro-Glu@1	Fuc@767-776=11;Gln->pyro-Glu@767	Q20200915_02	51.957	1	26.55	767	776	23.2	5.8e-08	2	103416	DNA-BINDING BROMODOMAIN-CONTAINING PROTEIN	Symbols:	Yes
AT5G55040.1	2	1.1	3.14	5.8e-08	641.302	2	0.52	QTFENASNPK	Fuc@Neutral loss|2	Fuc@767-776|768	Q20200915_02	29.088	1	1150.53	767	776	25.1	3e-07	2	103416	DNA-BINDING BROMODOMAIN-CONTAINING PROTEIN	Symbols:	Yes
AT1G08250.1	1	5.6	5.68	7.2e-11	1165.13	2	0.6	ALSSSSPILGASQPATATALIAR	Fuc@Neutral loss=11	Fuc@3-25=11	Q20200915_02	98.381	1	378.77	3	25	34.8	7.2e-11	1	44802.3	AROGENATE DEHYDRATASE 6	Symbols: ADT6	Yes
AT2G36400.1	1	5.5	5.49	3.4e-12	797.387	3	-0.39	SSSSSSPTSVLHQLGVSTQAFH	Fuc@Neutral loss|3|4|5|6|8|9	Fuc@377-398|379|380|381|382|384|385	Q20200915_02	96.806	1	51.99	377	398	25.8	3.4e-12	1	43707.7	GROWTH-REGULATING FACTOR 3	Symbols: AtGRF3, GRF3	Yes
AT1G50620.1	1	2.4	5.44	1.1e-10	546.929	3	0.46	ASASSVNASGSHYVR	Fuc@Neutral loss|5	Fuc@168-182|172	Q20200915_02	27.312	1	268.05	168	182	33.5	1.1e-10	1	68364	RING/FYVE/PHD ZINC FINGER SUPERFAMILY PROTEIN	Symbols:	Yes
AT1G01030.1	1	3.9	5.38	2.5e-10	727.853	2	0.91	GEIGASSSSSSALR	Fuc@Neutral loss=23	Fuc@309-322=23	Q20200915_02	40.491	1	429.87	309	322	34.7	2.5e-10	1	40287.8	AP2/B3-LIKE TRANSCRIPTIONAL FACTOR FAMILY PROTEIN	Symbols: NGA3	Yes
AT5G06420.1	1	4.5	5.27	1.2e-10	657.995	3	1.6	VAKPDSNLYFSSGPSTR	Fuc@Neutral loss=32	Fuc@107-123=32	Q20200915_02	59.019	1	219.25	107	123	31.9	1.2e-10	2	42460.5	ZINC FINGER (CCCH-TYPE/C3HC4-TYPE RING FINGER) FAMILY PROTEIN	Symbols:	Yes
AT3G12980.1	1	0.9	5.23	1.6e-10	619.606	3	-0.015	HQFENGNFQSSSNSK	Fuc@Neutral loss=32	Fuc@385-399=32	Q20200915_02	31.319	1	68.13	385	399	32.1	1.6e-10	1	188189	HISTONE ACETYLTRANSFERASE OF THE CBP FAMILY 5	Symbols: HAC5, ATHPCAT4	Yes
AT3G52910.1	1	5.3	5.15	1e-11	750.694	3	-0.87	SASSTSSVLHQMGISTQVFH	Fuc@Neutral loss|4|5|6|7	Fuc@361-380|364|365|366|367	Q20200915_02	92.866	1	759.11	361	380	25	1e-11	1	42534.1	GROWTH-REGULATING FACTOR 4	Symbols: AtGRF4, GRF4	Yes
AT5G05230.1	1	3.9	5.08	7.6e-11	814.387	2	0.69	DLSSSSSNSIESLR	Fuc@Neutral loss=13	Fuc@170-183=13	Q20200915_02	67.276	1	273.17	170	183	29	7.6e-11	1	39371.7	RING/U-BOX SUPERFAMILY PROTEIN	Symbols:	Yes
AT5G12120.1	1	2.1	5.08	9.6e-11	763.36	2	-0.35	SEAAQSNGYLPSR	Fuc@Neutral loss=24	Fuc@440-452=24	Q20200915_02	44.92	1	103.15	440	452	29.5	9.6e-11	1	67884.9	UBIQUITIN-ASSOCIATED/TRANSLATION ELONGATION FACTOR EF1B PROTEIN	Symbols:	Yes
AT3G61690.1	1	1.3	5.06	4.8e-11	510.735	4	-0.25	HESSSYSAHHSQNGPIR	Fuc@Neutral loss=16	Fuc@1184-1200=16	Q20200915_02	15.285	1	196.48	1184	1200	27.7	4.8e-11	1	144860	NUCLEOTIDYLTRANSFERASES	Symbols:	Yes
AT3G20640.1	1	3.1	5.01	6.4e-13	759.834	2	1.2	VSSSSSPSSSSSMR	Fuc@Neutral loss=22	Fuc@16-29=22	Q20200915_02	25.424	1	17.79	16	29	17.1	6.4e-13	1	49064.7	BASIC HELIX-LOOP-HELIX (BHLH) DNA-BINDING SUPERFAMILY PROTEIN	Symbols:	Yes
AT2G28290.1	2	0.4	2.98	6.6e-08	629.328	3	-1.4	RVEGVLHGSNSSITQR	Fuc@Neutral loss=37	Fuc@1548-1563=37	Q20200915_02	34.681	1	473.45	1548	1563	23.8	4.4e-06	3	389868	P-LOOP CONTAINING NUCLEOSIDE TRIPHOSPHATE HYDROLASES SUPERFAMILY PROTEIN	Symbols: SYD, CHR3	Yes
AT2G28290.1	2	0.4	2.98	6.6e-08	577.295	3	0.26	VEGVLHGSNSSITQR	Fuc@Neutral loss=60	Fuc@1549-1563=60	Q20200915_02	41.429	1	559.61	1549	1563	22.9	6.6e-08	3	389868	P-LOOP CONTAINING NUCLEOSIDE TRIPHOSPHATE HYDROLASES SUPERFAMILY PROTEIN	Symbols: SYD, CHR3	Yes
AT1G55820.1	1	2.1	4.9	8.4e-09	703.344	2	-0.18	AQDDPSLISASR	Fuc@Neutral loss=23	Fuc@154-165=23	Q20200915_02	51.51	1	2192.12	154	165	38.2	8.4e-09	1	61877.3	KINASE-RELATED PROTEIN OF UNKNOWN FUNCTION (DUF1296)	Symbols:	Yes
AT1G26620.1	1	1.8	4.85	3.8e-11	900.927	2	3.4	SHVSNGLYQGFSSGSK	Fuc@Neutral loss=33	Fuc@358-373=33	Q20200915_02	49.276	1	29.32	358	373	25	3.8e-11	1	96506	PLANT PROTEIN OF UNKNOWN FUNCTION (DUF863)	Symbols:	Yes
AT1G26620.1	1	1.8	4.85	3.8e-11	600.952	3	0.84	SHVSNGLYQGFSSGSK	Fuc@Neutral loss=23	Fuc@358-373=23	Q20200915_02	49.246	1	959.61	358	373	23.4	3.1e-07	1	96506	PLANT PROTEIN OF UNKNOWN FUNCTION (DUF863)	Symbols:	Yes
AT4G37820.1	3	8.3	2.06	2.6e-07	1298.31	4	-3	GFSDSNGELPETNLSTSNATETTESSGSDESGSSGKSTGYQQTK	Fuc3@Neutral loss;Fuc&Fuc@((3&(5|12|15|16|17|20|22|23|25|26|28))|(5&(12|15|16|17|20|22|23|25|26|28))|(12&(15|16|17|22|23|25))|(15&(16|17|20|22|23|25|26|28))|(16&(17|22|23|25))|(17&(20|22|23|25|26|28))|(20&(22|23|25))|(25&(26|28))|(26&28))	Fuc3@251-294;Fuc&Fuc@((253&(255|262|265|266|267|270|272|273|275|276|278))|(255&(262|265|266|267|270|272|273|275|276|278))|(262&(265|266|267|272|273|275))|(265&(266|267|270|272|273|275|276|278))|(266&(267|272|273|275))|(267&(270|272|273|275|276|278))|(270&(272|273|275))|(275&(276|278))|(276&278))	Q20200915_02	100.98	1	15.64	251	294	17.9	2.6e-07	1	59135.3	UNKNOWN PROTEIN; BEST ARABIDOPSIS THALIANA PROTEIN MATCH IS: UNKNOWN PROTEIN (TAIR:AT2G22795.1); HAS 433572 BLAST HITS TO 177005 PROTEINS IN 4263 SPECIES: ARCHAE - 2016; BACTERIA - 67591; METAZOA - 157995; FUNGI - 49745; PLANTS - 22011; VIRUSES - 2192; OTHER EUKARYOTES - 132022 (SOURCE: NCBI BLINK).	Symbols:	Yes
AT4G37820.1	3	8.3	2.06	2.6e-07	1261.79	4	-4	GFSDSNGELPETNLSTSNATETTESSGSDESGSSGKSTGYQQTK	Fuc&Fuc&Fuc2@((3&(5&Neutral loss)|(12&Neutral loss)|(15&Neutral loss)|(16&Neutral loss)|(17&Neutral loss)|(20&Neutral loss)|(22&Neutral loss)|(23&Neutral loss)|(25&Neutral loss)|(26&Neutral loss)|(28&Neutral loss)|(31&Neutral loss))|(5&(12&Neutral loss)|(15&Neutral loss)|(16&Neutral loss)|(20&Neutral loss)|(22&Neutral loss)|(23&Neutral loss))|(12&(15&Neutral loss)|(16&Neutral loss)|(17&Neutral lo…	Fuc&Fuc&Fuc2@((253&(255&251-1096)|(262&251-1096)|(265&251-1096)|(266&251-1096)|(267&251-1096)|(270&251-1096)|(272&251-1096)|(273&251-1096)|(275&251-1096)|(276&251-1096)|(278&251-1096)|(281&251-1096))|(255&(262&251-1096)|(265&251-1096)|(266&251-1096)|(270&251-1096)|(272&251-1096)|(273&251-1096))|(262&(265&251-1096)|(266&251-1096)|(267&251-1096)|(270&251-1096)|(272&251-1096)|(273&251-1096)|(275&251…	Q20200915_02	101.53	1	25.32	251	294	16.8	2e-06	1	59135.3	UNKNOWN PROTEIN; BEST ARABIDOPSIS THALIANA PROTEIN MATCH IS: UNKNOWN PROTEIN (TAIR:AT2G22795.1); HAS 433572 BLAST HITS TO 177005 PROTEINS IN 4263 SPECIES: ARCHAE - 2016; BACTERIA - 67591; METAZOA - 157995; FUNGI - 49745; PLANTS - 22011; VIRUSES - 2192; OTHER EUKARYOTES - 132022 (SOURCE: NCBI BLINK).	Symbols:	Yes
AT4G17330.1	1	0.6	4.68	5.5e-09	459.215	3	-1.8	TETPSAGHTNSK	Fuc@Neutral loss=10	Fuc@1024-1035=10	Q20200915_02	12.247	1	530.54	1024	1035	35	5.5e-09	1	218073	G2484-1 PROTEIN	Symbols: ATG2484-1, G2484-1	Yes
AT1G13940.1	1	1	4.66	5.6e-10	616.745	2	-1.3	FDSGCGNSSR	Fuc@Neutral loss=33	Fuc@475-484=33	Q20200915_02	22.395	1	361.41	475	484	29.4	5.6e-10	1	112939	PLANT PROTEIN OF UNKNOWN FUNCTION (DUF863)	Symbols:	Yes
AT1G55325.1	1	0.7	4.39	2.4e-09	501.238	3	-1.7	ASSTSTLYSSHSK	Fuc@Neutral loss|3|4	Fuc@1648-1660|1650|1651	Q20200915_02	22.857	1	308.44	1648	1660	30.1	2.4e-09	2	208464	RNA POLYMERASE II TRANSCRIPTION MEDIATORS	Symbols: GCT	Yes
AT3G17850.1	1	0.9	4.38	3.7e-09	661.831	2	-0.067	LQNVASSSGTGR	Fuc@Neutral loss=25	Fuc@229-240=25	Q20200915_02	24.402	1	1480.79	229	240	31.1	3.7e-09	1	143794	PROTEIN KINASE SUPERFAMILY PROTEIN	Symbols:	Yes
AT2G36485.1	1	10.1	4.17	1.9e-08	617.969	3	0.27	VSGRETESSIVSDPSR	Fuc@Neutral loss=24	Fuc@60-75=24	Q20200915_02	37.763	1	1058.13	60	75	32.8	1.9e-08	1	17563.1	ENTH/VHS FAMILY PROTEIN	Symbols:	Yes
AT1G58220.1	1	2.3	4.12	8.9e-10	975.988	2	-0.069	SAASAASLPCTSGIISSPK	Fuc@Neutral loss=12	Fuc@535-553=12	Q20200915_02	75.598	1	441.68	535	553	25.1	8.9e-10	1	86282.2	HOMEODOMAIN-LIKE SUPERFAMILY PROTEIN	Symbols:	Yes
AT1G08130.1	1	1.4	4.05	2.4e-08	643.287	2	1.6	SDTSSIAEDSK	Fuc@Neutral loss=7	Fuc@122-132=7	Q20200915_02	30.205	1	99.36	122	132	32.1	2.4e-08	1	87741.2	DNA LIGASE 1	Symbols: ATLIG1, LIG1	Yes
AT1G04140.1	1	2	3.98	3.6e-08	964.975	2	1.5	YPPPAIFFTNTQSGSR	Fuc@Neutral loss=31	Fuc@273-288=31	Q20200915_02	96.352	1	771.92	273	288	32.4	3.6e-08	2	85676	TRANSDUCIN FAMILY PROTEIN / WD-40 REPEAT FAMILY PROTEIN	Symbols:	Yes
AT2G40070.1	1	2.6	3.85	1.1e-09	841.895	2	-0.46	QQTSSPGLSSSSGASR	Fuc@Neutral loss=20	Fuc@159-174=20	Q20200915_02	28.706	1	1891.63	159	174	22.8	1.1e-09	2	64160	BEST ARABIDOPSIS THALIANA PROTEIN MATCH IS: PROLINE-RICH FAMILY PROTEIN (TAIR:AT3G09000.1); HAS 35333 BLAST HITS TO 34131 PROTEINS IN 2444 SPECIES: ARCHAE - 798; BACTERIA - 22429; METAZOA - 974; FUNGI - 991; PLANTS - 531; VIRUSES - 0; OTHER EUKARYOTES - 9610 (SOURCE: NCBI BLINK).	Symbols:	Yes
AT2G40070.1	1	2.6	3.85	1.1e-09	561.598	3	-1.4	QQTSSPGLSSSSGASR	Fuc@Neutral loss=14	Fuc@159-174=14	Q20200915_02	28.709	1	287.41	159	174	20.8	2.1e-09	2	64160	BEST ARABIDOPSIS THALIANA PROTEIN MATCH IS: PROLINE-RICH FAMILY PROTEIN (TAIR:AT3G09000.1); HAS 35333 BLAST HITS TO 34131 PROTEINS IN 2444 SPECIES: ARCHAE - 798; BACTERIA - 22429; METAZOA - 974; FUNGI - 991; PLANTS - 531; VIRUSES - 0; OTHER EUKARYOTES - 9610 (SOURCE: NCBI BLINK).	Symbols:	Yes
AT5G44800.1	1	0.5	3.69	4.8e-10	702.32	2	0.11	SSGAAFADFQEK	Fuc@Neutral loss=22	Fuc@1568-1579=22	Q20200915_02	63.923	1	103.21	1568	1579	19.4	4.8e-10	1	247921	CHROMATIN REMODELING 4	Symbols: CHR4, PKR1	Yes
AT2G46590.1	2	2.2	1.82	2.9e-06	483.248	2	-0.71	TGVNVSSR	Fuc@Neutral loss=12	Fuc@224-231=12	Q20200915_02	24.436	1	231.38	224	231	21.1	4.3e-06	2	39114.2	DOF-TYPE ZINC FINGER DNA-BINDING FAMILY PROTEIN	Symbols: DAG2	Yes
AT5G26600.1	1	5.3	3.47	1.3e-08	882.405	3	1.9	YTSSASSASSTTNGTVESSVSDFVK	Fuc@Neutral loss|3|4|6|7|9|10|11|12	Fuc@21-45|23|24|26|27|29|30|31|32	Q20200915_02	81.616	1	40.48	21	45	24.9	1.3e-08	2	52908.5	PYRIDOXAL PHOSPHATE (PLP)-DEPENDENT TRANSFERASES SUPERFAMILY PROTEIN	Symbols:	Yes
AT5G42220.1	1	2.6	3.25	9.8e-09	644.572	4	-0.72	HINIHIHAGTSGSPMLSSVGNQR	Oxidation@15;Fuc@Neutral loss|10|11|13	Oxidation@448;Fuc@434-456|443|444|446	Q20200915_02	52.924	1	382.01	434	456	22.1	9.8e-09	1	92555	UBIQUITIN-LIKE SUPERFAMILY PROTEIN	Symbols:	Yes
AT2G39855.1	1	13.2	3.21	3.7e-09	758.352	3	-0.55	SVSGSSSSSSSSLDHIFGPR	Fuc&Fuc@((Neutral loss&(3|5|6|7|8|9|10|11))|(3&(5|6|7|8|9|10|11))|(5&(6|7|8|9|10|11))|(6&(7|8|9|10|11))|(7&(8|9|10|11))|(8&(9|10|11))|(9&(10|11))|(10&11))||Fuc2@Neutral loss	Fuc&Fuc@((6-151&(8|10|11|12|13|14|15|16))|(8&(10|11|12|13|14|15|16))|(10&(11|12|13|14|15|16))|(11&(12|13|14|15|16))|(12&(13|14|15|16))|(13&(14|15|16))|(14&(15|16))|(15&16))||Fuc2@6-25	Q20200915_02	70.461	1	291.01	6	25	19.4	3.7e-09	2	16898.6	UNKNOWN PROTEIN; FUNCTIONS IN: MOLECULAR_FUNCTION UNKNOWN; INVOLVED IN: BIOLOGICAL_PROCESS UNKNOWN; LOCATED IN: CHLOROPLAST; BEST ARABIDOPSIS THALIANA PROTEIN MATCH IS: UNKNOWN PROTEIN (TAIR:AT3G55646.1); HAS 35333 BLAST HITS TO 34131 PROTEINS IN 2444 SPECIES: ARCHAE - 798; BACTERIA - 22429; METAZOA - 974; FUNGI - 991; PLANTS - 531; VIRUSES - 0; OTHER EUKARYOTES - 9610 (SOURCE: NCBI BLINK).	Symbols:	Yes
AT1G27430.1	2	1.7	1.93	3e-06	502.997	4	-0.29	RPPSSHSSSSHEGLLER	Fuc@Neutral loss=8	Fuc@1373-1389=8	Q20200915_02	21.49	1	1722.17	1373	1389	21.7	3e-06	3	165436	GYF DOMAIN-CONTAINING PROTEIN	Symbols:	Yes
AT1G35560.1	1	3.5	3.16	3.6e-08	640.832	2	-0.31	SSGSTLSAPLSK	Fuc@Neutral loss=14	Fuc@128-139=14	Q20200915_02	46.936	1	222.77	128	139	24.2	3.6e-08	1	35950.2	TCP FAMILY TRANSCRIPTION FACTOR	Symbols:	Yes
AT3G61670.1	1	2	3.16	1.2e-07	575.283	3	-0.34	SKEQAPSSSSASGLNK	Fuc@Neutral loss=12	Fuc@220-235=12	Q20200915_02	25.707	1	150.45	220	235	26.9	1.2e-07	1	87376.8	PROTEIN OF UNKNOWN FUNCTION (DUF3133)	Symbols:	Yes
AT1G49890.1	1	1.7	3.08	3.7e-08	628.304	2	-0.31	STTNSASNSIK	Fuc@Neutral loss=15	Fuc@91-101=15	Q20200915_02	18.756	1	266.61	91	101	23.4	3.7e-08	1	71534.3	FAMILY OF UNKNOWN FUNCTION (DUF566)	Symbols: QWRF2	Yes
AT2G21230.1	1	2.7	3.03	4.2e-08	742.361	2	1.3	VNSSSGTSSSSIPK	Fuc@Neutral loss=18	Fuc@16-29=18	Q20200915_02	27.228	1	267.49	16	29	23.3	4.2e-08	3	56326.9	BASIC-LEUCINE ZIPPER (BZIP) TRANSCRIPTION FACTOR FAMILY PROTEIN	Symbols:	Yes
AT1G69160.1	1	3.4	2.97	9.3e-09	694.328	2	-0.68	SSISHFFSSSR	Fuc@Neutral loss|1|2	Fuc@170-180|170|171	Q20200915_02	55.95	1	19.56	170	180	19.1	9.3e-09	1	36327.2	UNKNOWN PROTEIN; BEST ARABIDOPSIS THALIANA PROTEIN MATCH IS: UNKNOWN PROTEIN (TAIR:AT3G13980.1); HAS 173 BLAST HITS TO 172 PROTEINS IN 54 SPECIES: ARCHAE - 0; BACTERIA - 0; METAZOA - 25; FUNGI - 33; PLANTS - 84; VIRUSES - 2; OTHER EUKARYOTES - 29 (SOURCE: NCBI BLINK).	Symbols:	Yes
AT4G19490.1	1	2	2.92	2e-08	741.704	3	-0.23	SSLDLGRPSSSSSSSPSPLTK	Fuc@Neutral loss|9|10|11|12|13	Fuc@18-38|26|27|28|29|30	Q20200915_02	58.785	1	189.44	18	38	20.4	2e-08	2	113866	VPS54	Symbols: ATVPS54, VPS54	Yes
AT1G13020.1	2	4.4	1.58	4.4e-06	699.347	2	-2.3	GAYTAPSSAGLTR	Fuc@Neutral loss=15	Fuc@62-74=15	Q20200915_02	48.767	1	310.55	62	74	18.2	4.4e-06	1	59324.9	EUKARYOTIC INITIATION FACTOR 4B2	Symbols: EIF4B2	Yes
AT2G41620.1	1	1.7	2.72	6.4e-08	550.953	3	-0.018	EAHAGQLVPVGSSPR	Fuc@Neutral loss=34	Fuc@168-182=34	Q20200915_02	47.783	1	33.75	168	182	21.1	6.4e-08	1	96616	NUCLEOPORIN INTERACTING COMPONENT (NUP93/NIC96-LIKE) FAMILY PROTEIN	Symbols:	Yes
AT3G54760.1	1	1.6	2.63	1.6e-08	696.856	2	0.7	AASQMAGSPSVLK	Fuc@Neutral loss|3	Fuc@528-540|530	Q20200915_02	49.755	1	246.89	528	540	17	1.6e-08	2	86134.7	DENTIN SIALOPHOSPHOPROTEIN-RELATED	Symbols:	Yes
AT3G14200.1	1	4.3	2.61	2.9e-07	673.816	2	1.8	SFVFDTNSQR	Fuc@Neutral loss=12	Fuc@151-160=12	Q20200915_02	68.358	1	962.56	151	160	23.6	2.9e-07	1	25641.1	CHAPERONE DNAJ-DOMAIN SUPERFAMILY PROTEIN	Symbols:	Yes
AT4G35390.1	1	7.4	2.49	7.4e-09	696.318	3	0.53	AETTPTGGATSSATASGSSSGR	Fuc@Neutral loss|6|10|11|12	Fuc@42-63|47|51|52|53	Q20200915_02	30.374	1	48.5	42	63	13.8	7.4e-09	1	30148.6	AT-HOOK PROTEIN OF GA FEEDBACK 1	Symbols: AGF1	Yes
AT3G26890.1	1	3.1	2.48	5.9e-07	691.984	3	-1.2	GTCVVTSSSAHGSTSYAAGK	Fuc@Neutral loss=11	Fuc@74-93=11	Q20200915_02	34.554	1	187.42	74	93	24	5.9e-07	6	70594.7	UNKNOWN PROTEIN; BEST ARABIDOPSIS THALIANA PROTEIN MATCH IS: UNKNOWN PROTEIN (TAIR:AT5G41110.1); HAS 393 BLAST HITS TO 383 PROTEINS IN 134 SPECIES: ARCHAE - 0; BACTERIA - 61; METAZOA - 171; FUNGI - 74; PLANTS - 80; VIRUSES - 0; OTHER EUKARYOTES - 7 (SOURCE: NCBI BLINK).	Symbols:	Yes
AT5G35180.1	1	2.4	2.38	1.2e-08	525.989	4	0.31	VSFSGDLNHSGSHSGSHSR	Fuc@Neutral loss=15	Fuc@27-45=15	Q20200915_02	24.717	1	96.46	27	45	13.8	1.2e-08	4	87030.1	PROTEIN OF UNKNOWN FUNCTION (DUF1336)	Symbols:	Yes
AT4G32551.1	1	1.3	2.33	2.6e-06	639.812	2	-0.78	QNPGSGSSLASK	Fuc@Neutral loss=27	Fuc@210-221=27	Q20200915_02	22.593	1	380.83	210	221	25.9	2.6e-06	2	102234	LISH DIMERISATION MOTIF;WD40/YVTN REPEAT-LIKE-CONTAINING DOMAIN	Symbols: LUG, RON2	Yes
AT2G34680.1	1	1	2.31	3.2e-07	869.43	2	1.4	VSSPSAGSSPSVSSSIR	Fuc@Neutral loss|2|3	Fuc@211-227|212|213	Q20200915_02	47.907	1	219.51	211	227	20.8	3.2e-07	1	186863	OUTER ARM DYNEIN LIGHT CHAIN 1 PROTEIN	Symbols: AIR9	Yes
AT2G36480.1	1	1.1	2.09	6.8e-06	563.785	2	0.46	LPSSSSQFK	Fuc@Neutral loss=40	Fuc@435-443=40	Q20200915_02	40.949	1	25.39	435	443	25.8	6.8e-06	3	90873.3	ENTH/VHS FAMILY PROTEIN	Symbols:	Yes
AT5G01390.1	1	3.9	1.91	1e-06	682.34	2	1.4	AATTGGEASIPSR	Fuc@Neutral loss|3	Fuc@143-155|145	Q20200915_02	36.386	1	17.72	143	155	19.6	1e-06	2	36971.2	DNAJ HEAT SHOCK FAMILY PROTEIN	Symbols:	Yes
AT1G63850.1	1	5.1	1.84	4.9e-07	937.809	3	0.015	VPVQIHNGVLPSPSSSSSSSSAAATAAR	Fuc@Neutral loss|12	Fuc@73-100|84	Q20200915_02	65.293	1	193	73	100	17.1	4.9e-07	1	61495.5	BTB/POZ DOMAIN-CONTAINING PROTEIN	Symbols:	Yes
AT3G15970.1	1	5.2	1.79	1e-06	824.78	3	0.85	LVPFTAPAPSTAAAETTKPLSAGK	Fuc@Neutral loss=8	Fuc@79-102=8	Q20200915_02	81.481	1	519.7	79	102	18.4	1e-06	1	49108.8	NUP50 (NUCLEOPORIN 50 KDA) PROTEIN	Symbols:	Yes
AT1G43900.1	1	4.6	1.75	1.3e-06	887.903	2	0.31	GDANSPPPESSSSPATK	Fuc@Neutral loss=13	Fuc@76-92=13	Q20200915_02	26.902	1	23.35	76	92	18.6	1.3e-06	1	40583.2	PROTEIN PHOSPHATASE 2C FAMILY PROTEIN	Symbols:	Yes
AT1G54170.1	1	2.4	1.47	8.8e-07	798.862	2	1.4	SENSSGWPGSSISR	Fuc@Neutral loss|1|4	Fuc@424-437|424|427	Q20200915_02	54.336	1	44.89	424	437	14.8	8.8e-07	1	65390	CTC-INTERACTING DOMAIN 3	Symbols: CID3	Yes
AT2G04235.1	1	1	1.43	3.8e-06	434.561	3	-0.28	SPVPVDKGSGGR	Fuc@Neutral loss=14	Fuc@246-257=14	Q20200915_02	21.691	1	202.51	246	257	17.8	3.8e-06	1	137915	UNKNOWN PROTEIN; FUNCTIONS IN: MOLECULAR_FUNCTION UNKNOWN; INVOLVED IN: BIOLOGICAL_PROCESS UNKNOWN; LOCATED IN: CELLULAR_COMPONENT UNKNOWN; EXPRESSED IN: CULTURED CELL; HAS 713 BLAST HITS TO 345 PROTEINS IN 122 SPECIES: ARCHAE - 2; BACTERIA - 262; METAZOA - 138; FUNGI - 55; PLANTS - 39; VIRUSES - 0; OTHER EUKARYOTES - 217 (SOURCE: NCBI BLINK).	Symbols:	Yes
AT4G13820.1	2	2.6	1.1	4.5e-06	1302.11	2	-2.7	SNEFHGPISSLGDSLSFPK	Fuc2@Neutral loss=8;Fuc@1=8;Fuc@9=15	Fuc2@597-615=8;Fuc@597=8;Fuc@605=15	Q20200915_02	76.658	1	137.03	597	615	14.9	4.5e-06	1	79877.2	LEUCINE-RICH REPEAT (LRR) FAMILY PROTEIN	Symbols:	Yes
AT1G20110.1	1	1.5	1.23	1.2e-06	537.26	2	2.1	SISFSSSGR	Fuc@Neutral loss=8	Fuc@277-285=8	Q20200915_02	42.802	1	106.9	277	285	13.2	1.2e-06	1	65396.4	RING/FYVE/PHD ZINC FINGER SUPERFAMILY PROTEIN	Symbols:	Yes
AT5G43900.1	3	2.5	1.09	1.9e-06	1459.95	3	-4.2	TLMTEESNDADSDSFLLDDDSSIPFSIDDISSSMEEK	Fuc&Fuc@((Neutral loss&(31|32|33))|(1&(31|32|33))|(4&(31|32|33))|(7&(31|32|33)))	Fuc&Fuc@((1448-1519&(1478|1479|1480))|(1448&(1478|1479|1480))|(1451&(1478|1479|1480))|(1454&(1478|1479|1480)))	Q20200915_02	99.783	1	2113.79	1448	1484	12.8	1.9e-06	3	169932	MYOSIN 2	Symbols: MYA2, ATMYA2, XI-2, XI-6	Yes
AT1G19640.1	1	3.6	0.95	8.6e-06	634.296	3	1.8	EDRTITADLENMGK	Fuc@Neutral loss=27;Fuc@4=7;Oxidation@12	Fuc@176-189=27;Fuc@179=7;Oxidation@187	Q20200915_02	72.219	1	630.05	176	189	14.9	8.6e-06	1	43443.7	JASMONIC ACID CARBOXYL METHYLTRANSFERASE	Symbols: JMT	Yes
AT1G09230.1	1	3.2	0.66	6e-06	794.363	2	2.9	GNAFSTVSTNNDSK	Fuc@Neutral loss=19	Fuc@119-132=19	Q20200915_02	36.582	1	67.37	119	132	11.2	6e-06	1	48712.9	RNA-BINDING (RRM/RBD/RNP MOTIFS) FAMILY PROTEIN	Symbols:	Yes
AT5G05970.1	10	9.3	12.16	6.4e-22	399.871	3	-1.2	FSHLHAPSR	Fuc@Neutral loss=50	Fuc@532-540=50	E20200930_01	22.85	1	198.4	532	540	46	9e-10	2	84629.1	TRANSDUCIN/WD40 REPEAT-LIKE SUPERFAMILY PROTEIN	Symbols: NEDD1	Yes
AT5G05970.1	10	9.3	12.16	6.4e-22	1064.48	2	-1.3	LAVSSTGASTSGSMFSSSR	Oxidation@14;Fuc&Fuc@((Neutral loss&(4|5))|(4&5))||Fuc2@Neutral loss	Oxidation@554;Fuc&Fuc@((541-568&(544|545))|(544&545))||Fuc2@541-559	E20200930_01	65.781	1	28.57	541	559	21.9	2.7e-10	2	84629.1	TRANSDUCIN/WD40 REPEAT-LIKE SUPERFAMILY PROTEIN	Symbols: NEDD1	Yes
AT5G05970.1	10	9.3	12.16	6.4e-22	709.99	3	-1.9	LAVSSTGASTSGSMFSSSR	Oxidation@14;Fuc&Fuc@((Neutral loss&(4|5|6))|(4&(5|6))|(5&6))||Fuc2@Neutral loss	Oxidation@554;Fuc&Fuc@((541-580&(544|545|546))|(544&(545|546))|(545&546))||Fuc2@541-559	E20200930_01	65.779	1	32.41	541	559	16	1.2e-08	2	84629.1	TRANSDUCIN/WD40 REPEAT-LIKE SUPERFAMILY PROTEIN	Symbols: NEDD1	Yes
AT5G05970.1	10	9.3	12.16	6.4e-22	991.454	2	-0.29	LAVSSTGASTSGSMFSSSR	Fuc@Neutral loss=17;Oxidation@14	Fuc@541-559=17;Oxidation@554	E20200930_01	63.912	1	17.89	541	559	32.7	5e-17	2	84629.1	TRANSDUCIN/WD40 REPEAT-LIKE SUPERFAMILY PROTEIN	Symbols: NEDD1	Yes
AT5G05970.1	10	9.3	12.16	6.4e-22	1064.48	2	-1.3	LAVSSTGASTSGSMFSSSR	Fuc2@Neutral loss=15;Oxidation@14	Fuc2@541-559=15;Oxidation@554	E20200930_01	68.882	1	224.71	541	559	44	5.9e-21	2	84629.1	TRANSDUCIN/WD40 REPEAT-LIKE SUPERFAMILY PROTEIN	Symbols: NEDD1	Yes
AT5G05970.1	10	9.3	12.16	6.4e-22	983.456	2	-0.74	LAVSSTGASTSGSMFSSSR	Fuc@Neutral loss=38	Fuc@541-559=38	E20200930_01	80.509	1	26.35	541	559	47.8	2.1e-19	2	84629.1	TRANSDUCIN/WD40 REPEAT-LIKE SUPERFAMILY PROTEIN	Symbols: NEDD1	Yes
AT5G05970.1	10	9.3	12.16	6.4e-22	1056.49	2	-0.64	LAVSSTGASTSGSMFSSSR	Fuc2@Neutral loss=42	Fuc2@541-559=42	E20200930_01	81.763	1	3401.97	541	559	49.6	6.4e-22	2	84629.1	TRANSDUCIN/WD40 REPEAT-LIKE SUPERFAMILY PROTEIN	Symbols: NEDD1	Yes
AT5G05970.1	10	9.3	12.16	6.4e-22	1129.51	2	-0.47	LAVSSTGASTSGSMFSSSR	Fuc3@Neutral loss=21	Fuc3@541-559=21	E20200930_01	88.57	1	0.26	541	559	36.2	1e-19	2	84629.1	TRANSDUCIN/WD40 REPEAT-LIKE SUPERFAMILY PROTEIN	Symbols: NEDD1	Yes
AT5G05970.1	10	9.3	12.16	6.4e-22	1449.16	2	-0.81	DFSSTFETSSTQTDNNLPSSPLFTK	Fuc@Neutral loss=7	Fuc@582-606=7	E20200930_01	121.534	1	15.1	582	606	38.5	2.6e-11	2	84629.1	TRANSDUCIN/WD40 REPEAT-LIKE SUPERFAMILY PROTEIN	Symbols: NEDD1	Yes
AT5G05970.1	10	9.3	12.16	6.4e-22	966.444	3	-0.94	DFSSTFETSSTQTDNNLPSSPLFTK	Fuc@Neutral loss|8|9|10|11|13	Fuc@582-606|589|590|591|592|594	E20200930_01	121.52	1	2028.57	582	606	31.8	2.7e-08	2	84629.1	TRANSDUCIN/WD40 REPEAT-LIKE SUPERFAMILY PROTEIN	Symbols: NEDD1	Yes
AT5G05970.1	10	9.3	12.16	6.4e-22	1023	2	-0.76	ISTTSSFSDGASLSLGGSPK	Fuc@Neutral loss=21	Fuc@634-653=21	E20200930_01	100.555	1	135.66	634	653	63.9	3.6e-16	2	84629.1	TRANSDUCIN/WD40 REPEAT-LIKE SUPERFAMILY PROTEIN	Symbols: NEDD1	Yes
AT5G05970.1	10	9.3	12.16	6.4e-22	682.335	3	-0.8	ISTTSSFSDGASLSLGGSPK	Fuc@Neutral loss|2|3|4|5|6	Fuc@634-653|635|636|637|638|639	E20200930_01	100.676	1	203.24	634	653	27	6.9e-08	2	84629.1	TRANSDUCIN/WD40 REPEAT-LIKE SUPERFAMILY PROTEIN	Symbols: NEDD1	Yes
AT5G05970.1	10	9.3	12.16	6.4e-22	1096.03	2	-1.6	ISTTSSFSDGASLSLGGSPK	Fuc&Fuc@((Neutral loss&(2|3|4|5))|(2&(3|4|5))|(3&(4|5))|(4&5))||Fuc2@Neutral loss	Fuc&Fuc@((634-687&(635|636|637|638))|(635&(636|637|638))|(636&(637|638))|(637&638))||Fuc2@634-653	E20200930_01	102.75	1	532.02	634	653	29.2	8.8e-10	2	84629.1	TRANSDUCIN/WD40 REPEAT-LIKE SUPERFAMILY PROTEIN	Symbols: NEDD1	Yes
AT3G10650.1	8	4.4	8.23	1.3e-14	911.426	3	-0.47	LPTSNDSNSQSTSASPLSSTSPFK	Fuc&Fuc@(Neutral loss&(9|11|12))||Fuc2@Neutral loss	Fuc&Fuc@(807-830&(815|817|818))||Fuc2@807-830	E20200930_01	95.306	1	127.79	807	830	29.2	1.4e-12	1	135934	BEST ARABIDOPSIS THALIANA PROTEIN MATCH IS: NUCLEOPORIN-RELATED (TAIR:AT5G20200.1); HAS 61042 BLAST HITS TO 31782 PROTEINS IN 2093 SPECIES: ARCHAE - 202; BACTERIA - 16480; METAZOA - 16017; FUNGI - 12552; PLANTS - 1653; VIRUSES - 629; OTHER EUKARYOTES - 13509 (SOURCE: NCBI BLINK).	Symbols:	Yes
AT3G10650.1	8	4.4	8.23	1.3e-14	1293.61	2	-0.93	LPTSNDSNSQSTSASPLSSTSPFK	Fuc@Neutral loss|7|9|11	Fuc@807-830|813|815|817	E20200930_01	94.941	1	547.29	807	830	19.5	6.2e-08	1	135934	BEST ARABIDOPSIS THALIANA PROTEIN MATCH IS: NUCLEOPORIN-RELATED (TAIR:AT5G20200.1); HAS 61042 BLAST HITS TO 31782 PROTEINS IN 2093 SPECIES: ARCHAE - 202; BACTERIA - 16480; METAZOA - 16017; FUNGI - 12552; PLANTS - 1653; VIRUSES - 629; OTHER EUKARYOTES - 13509 (SOURCE: NCBI BLINK).	Symbols:	Yes
AT3G10650.1	8	4.4	8.23	1.3e-14	1293.6	2	-1.1	LPTSNDSNSQSTSASPLSSTSPFK	Fuc@Neutral loss=7	Fuc@807-830=7	E20200930_01	94.469	1	46.17	807	830	30.6	8.8e-12	1	135934	BEST ARABIDOPSIS THALIANA PROTEIN MATCH IS: NUCLEOPORIN-RELATED (TAIR:AT5G20200.1); HAS 61042 BLAST HITS TO 31782 PROTEINS IN 2093 SPECIES: ARCHAE - 202; BACTERIA - 16480; METAZOA - 16017; FUNGI - 12552; PLANTS - 1653; VIRUSES - 629; OTHER EUKARYOTES - 13509 (SOURCE: NCBI BLINK).	Symbols:	Yes
AT3G10650.1	8	4.4	8.23	1.3e-14	862.739	3	-1.2	LPTSNDSNSQSTSASPLSSTSPFK	Fuc@Neutral loss=19	Fuc@807-830=19	E20200930_01	94.416	1	86.6	807	830	30.9	3.7e-14	1	135934	BEST ARABIDOPSIS THALIANA PROTEIN MATCH IS: NUCLEOPORIN-RELATED (TAIR:AT5G20200.1); HAS 61042 BLAST HITS TO 31782 PROTEINS IN 2093 SPECIES: ARCHAE - 202; BACTERIA - 16480; METAZOA - 16017; FUNGI - 12552; PLANTS - 1653; VIRUSES - 629; OTHER EUKARYOTES - 13509 (SOURCE: NCBI BLINK).	Symbols:	Yes
AT3G10650.1	8	4.4	8.23	1.3e-14	1366.63	2	-0.7	LPTSNDSNSQSTSASPLSSTSPFK	Fuc&Fuc@((Neutral loss&(3|4|7|9))|(3&(4|7|9))|(4&(7|9))|(7&9))||Fuc2@Neutral loss	Fuc&Fuc@((807-860&(809|810|813|815))|(809&(810|813|815))|(810&(813|815))|(813&815))||Fuc2@807-830	E20200930_01	94.863	1	18.72	807	830	16.8	1.1e-06	1	135934	BEST ARABIDOPSIS THALIANA PROTEIN MATCH IS: NUCLEOPORIN-RELATED (TAIR:AT5G20200.1); HAS 61042 BLAST HITS TO 31782 PROTEINS IN 2093 SPECIES: ARCHAE - 202; BACTERIA - 16480; METAZOA - 16017; FUNGI - 12552; PLANTS - 1653; VIRUSES - 629; OTHER EUKARYOTES - 13509 (SOURCE: NCBI BLINK).	Symbols:	Yes
AT3G10650.1	8	4.4	8.23	1.3e-14	911.425	3	-0.58	LPTSNDSNSQSTSASPLSSTSPFK	Fuc2@Neutral loss=9	Fuc2@807-830=9	E20200930_01	94.048	1	17.4	807	830	27.8	1.9e-08	1	135934	BEST ARABIDOPSIS THALIANA PROTEIN MATCH IS: NUCLEOPORIN-RELATED (TAIR:AT5G20200.1); HAS 61042 BLAST HITS TO 31782 PROTEINS IN 2093 SPECIES: ARCHAE - 202; BACTERIA - 16480; METAZOA - 16017; FUNGI - 12552; PLANTS - 1653; VIRUSES - 629; OTHER EUKARYOTES - 13509 (SOURCE: NCBI BLINK).	Symbols:	Yes
AT3G10650.1	8	4.4	8.23	1.3e-14	770.382	3	0.29	FGQPAAPFSAPAVSESSGQISK	Fuc@Neutral loss=35	Fuc@831-852=35	E20200930_01	102.253	1	420.93	831	852	50.2	2.2e-13	1	135934	BEST ARABIDOPSIS THALIANA PROTEIN MATCH IS: NUCLEOPORIN-RELATED (TAIR:AT5G20200.1); HAS 61042 BLAST HITS TO 31782 PROTEINS IN 2093 SPECIES: ARCHAE - 202; BACTERIA - 16480; METAZOA - 16017; FUNGI - 12552; PLANTS - 1653; VIRUSES - 629; OTHER EUKARYOTES - 13509 (SOURCE: NCBI BLINK).	Symbols:	Yes
AT3G10650.1	8	4.4	8.23	1.3e-14	667.317	2	-0.83	NATFGNTSTFK	Fuc@Neutral loss=22	Fuc@858-868=22	E20200930_01	55.367	1	17.66	858	868	17.7	8.8e-06	1	135934	BEST ARABIDOPSIS THALIANA PROTEIN MATCH IS: NUCLEOPORIN-RELATED (TAIR:AT5G20200.1); HAS 61042 BLAST HITS TO 31782 PROTEINS IN 2093 SPECIES: ARCHAE - 202; BACTERIA - 16480; METAZOA - 16017; FUNGI - 12552; PLANTS - 1653; VIRUSES - 629; OTHER EUKARYOTES - 13509 (SOURCE: NCBI BLINK).	Symbols:	Yes
AT1G05805.1	3	3.9	11.4	1.7e-20	863.855	2	-2.3	MYQSSSSTSSSSQR	Fuc@Neutral loss=67;Acetyl&Oxidation@(N-term&1)||Acetyl+Oxidation@1	Fuc@1-14=67;Acetyl&Oxidation@(1&1)||Acetyl+Oxidation@1	E20200930_01	35.278	1	15.71	1	14	44.1	3.1e-18	1	38951.5	BASIC HELIX-LOOP-HELIX (BHLH) DNA-BINDING SUPERFAMILY PROTEIN	Symbols:	Yes
AT1G05805.1	3	3.9	11.4	1.7e-20	936.885	2	-0.96	MYQSSSSTSSSSQR	Fuc2@Neutral loss=48;Acetyl&Oxidation@(N-term&1)||Acetyl+Oxidation@1	Fuc2@1-14=48;Acetyl&Oxidation@(1&1)||Acetyl+Oxidation@1	E20200930_01	38.968	1	4.1	1	14	41.3	2.5e-18	1	38951.5	BASIC HELIX-LOOP-HELIX (BHLH) DNA-BINDING SUPERFAMILY PROTEIN	Symbols:	Yes
AT1G05805.1	3	3.9	11.4	1.7e-20	855.859	2	-1.5	MYQSSSSTSSSSQR	Acetyl@N-term;Fuc@Neutral loss=77	Acetyl@1;Fuc@1-14=77	E20200930_01	52.527	1	124.02	1	14	43.5	1.7e-20	1	38951.5	BASIC HELIX-LOOP-HELIX (BHLH) DNA-BINDING SUPERFAMILY PROTEIN	Symbols:	Yes
AT5G38640.1	5	10.3	8.15	1.8e-14	706.682	3	-1.5	VAVAGAAASAVSPSSFSYSSR	Fuc@Neutral loss=42	Fuc@77-97=42	E20200930_01	97.616	1	231.77	77	97	54.3	1.8e-14	1	69496	NAGB/RPIA/COA TRANSFERASE-LIKE SUPERFAMILY PROTEIN	Symbols:	Yes
AT5G38640.1	5	10.3	8.15	1.8e-14	718.68	3	-1.8	SSVPVASSLPGIGMDSMAAAK	Oxidation@14;Oxidation@17;Fuc@Neutral loss|1|2	Oxidation@133;Oxidation@136;Fuc@120-140|120|121	E20200930_01	98.439	1	210.47	120	140	23.9	5.1e-10	1	69496	NAGB/RPIA/COA TRANSFERASE-LIKE SUPERFAMILY PROTEIN	Symbols:	Yes
AT5G38640.1	5	10.3	8.15	1.8e-14	713.35	3	-0.47	SSVPVASSLPGIGMDSMAAAK	Fuc@Neutral loss=9;Oxidation@14=20	Fuc@120-140=9;Oxidation@133=20	E20200930_01	107.145	2	27.35	120	140	36.8	7.9e-11	1	69496	NAGB/RPIA/COA TRANSFERASE-LIKE SUPERFAMILY PROTEIN	Symbols:	Yes
AT5G38640.1	5	10.3	8.15	1.8e-14	1247.13	2	-1.3	SSSVPASGLTTVSVVTMPPGLSEK	Oxidation@17;Fuc@Neutral loss|1|2|3	Oxidation@157;Fuc@141-164|141|142|143	E20200930_01	113.412	2	809.36	141	164	27.3	1.5e-09	1	69496	NAGB/RPIA/COA TRANSFERASE-LIKE SUPERFAMILY PROTEIN	Symbols:	Yes
AT5G38640.1	5	10.3	8.15	1.8e-14	826.427	3	-0.59	SSSVPASGLTTVSVVTMPPGLSEK	Fuc@Neutral loss|7|10	Fuc@141-164|147|150	E20200930_01	118.125	2	729.56	141	164	23.4	4.6e-08	1	69496	NAGB/RPIA/COA TRANSFERASE-LIKE SUPERFAMILY PROTEIN	Symbols:	Yes
AT1G55540.1	4	3.6	10.86	1.7e-19	1113.87	3	-0.79	STAAFFGSPGLQNAILQSPQNTSSQPWSSGK	Fuc@Neutral loss|1|2|8	Fuc@581-611|581|582|588	E20200930_01	122.169	1	13.7	581	611	16.6	3.5e-07	2	192572	NUCLEAR PORE COMPLEX PROTEIN	Symbols: emb1011	Yes
AT1G55540.1	4	3.6	10.86	1.7e-19	789.853	2	-1.8	LSTTSSGSDFESSK	Fuc@Neutral loss=23	Fuc@1186-1199=23	E20200930_01	47.538	1	3.44	1186	1199	20.3	5.7e-10	2	192572	NUCLEAR PORE COMPLEX PROTEIN	Symbols: emb1011	Yes
AT1G55540.1	4	3.6	10.86	1.7e-19	1100.99	2	-0.36	GFGAQFSTMSSGAPASSFSSK	Fuc@Neutral loss=28;Oxidation@9	Fuc@1200-1220=28;Oxidation@1208	E20200930_01	92.694	1	1520.2	1200	1220	52.1	1.7e-19	2	192572	NUCLEAR PORE COMPLEX PROTEIN	Symbols: emb1011	Yes
AT1G55540.1	4	3.6	10.86	1.7e-19	734.328	3	-0.12	GFGAQFSTMSSGAPASSFSSK	Fuc@Neutral loss=8;Oxidation@9	Fuc@1200-1220=8;Oxidation@1208	E20200930_01	92.87	1	12.18	1200	1220	36.7	2.6e-13	2	192572	NUCLEAR PORE COMPLEX PROTEIN	Symbols: emb1011	Yes
AT1G55540.1	4	3.6	10.86	1.7e-19	1092.99	2	-0.12	GFGAQFSTMSSGAPASSFSSK	Fuc@Neutral loss=27	Fuc@1200-1220=27	E20200930_01	107.649	1	505.91	1200	1220	29.6	6.8e-12	2	192572	NUCLEAR PORE COMPLEX PROTEIN	Symbols: emb1011	Yes
AT5G42950.1	3	2.9	9.28	1.4e-16	666.294	2	-1.6	MANSSAGSAADHR	Fuc@Neutral loss=57;Met-loss+Acetyl@1	Fuc@1-13=57;Met-loss+Acetyl@1	E20200930_01	21.061	1	158.07	1	13	48	2.1e-15	1	187620	GYF DOMAIN-CONTAINING PROTEIN	Symbols:	Yes
AT5G42950.1	3	2.9	9.28	1.4e-16	1095.98	2	-1.8	SSTATASNTSQMSSEVDSVR	Fuc@Neutral loss=15	Fuc@1165-1184=15	E20200930_01	65.24	1	2.38	1165	1184	47.8	1.4e-16	1	187620	GYF DOMAIN-CONTAINING PROTEIN	Symbols:	Yes
AT5G42950.1	3	2.9	9.28	1.4e-16	899.918	2	-0.77	SASSPSQAVSQSSSQSK	Fuc@Neutral loss=17	Fuc@1472-1488=17	E20200930_01	30.768	1	232.47	1472	1488	55	7e-13	1	187620	GYF DOMAIN-CONTAINING PROTEIN	Symbols:	Yes
AT5G42950.1	3	2.9	9.28	1.4e-16	600.281	3	-0.26	SASSPSQAVSQSSSQSK	Fuc@Neutral loss=7	Fuc@1472-1488=7	E20200930_01	30.925	1	107.76	1472	1488	26.6	8.7e-10	1	187620	GYF DOMAIN-CONTAINING PROTEIN	Symbols:	Yes
AT3G06868.1	3	6.5	9.92	9.1e-18	839.048	3	-2	NMLAASSSSSSSSSSSSSANLIYK	Oxidation@2;Fuc@Neutral loss|9|10|11|12	Oxidation@98;Fuc@97-120|105|106|107|108	E20200930_01	71.098	1	3.17	97	120	26.2	3.9e-12	1	39367.1	UNKNOWN PROTEIN; FUNCTIONS IN: MOLECULAR_FUNCTION UNKNOWN; INVOLVED IN: BIOLOGICAL_PROCESS UNKNOWN; LOCATED IN: CELLULAR_COMPONENT UNKNOWN; BEST ARABIDOPSIS THALIANA PROTEIN MATCH IS: UNKNOWN PROTEIN (TAIR:AT5G49100.1); HAS 30201 BLAST HITS TO 17322 PROTEINS IN 780 SPECIES: ARCHAE - 12; BACTERIA - 1396; METAZOA - 17338; FUNGI - 3422; PLANTS - 5037; VIRUSES - 0; OTHER EUKARYOTES - 2996 (SOURCE: NC…	Symbols:	Yes
AT3G06868.1	3	6.5	9.92	9.1e-18	833.718	3	-0.69	NMLAASSSSSSSSSSSSSANLIYK	Fuc@Neutral loss|6|7|8|9|10	Fuc@97-120|102|103|104|105|106	E20200930_01	85.337	1	7.88	97	120	45.6	6e-15	1	39367.1	UNKNOWN PROTEIN; FUNCTIONS IN: MOLECULAR_FUNCTION UNKNOWN; INVOLVED IN: BIOLOGICAL_PROCESS UNKNOWN; LOCATED IN: CELLULAR_COMPONENT UNKNOWN; BEST ARABIDOPSIS THALIANA PROTEIN MATCH IS: UNKNOWN PROTEIN (TAIR:AT5G49100.1); HAS 30201 BLAST HITS TO 17322 PROTEINS IN 780 SPECIES: ARCHAE - 12; BACTERIA - 1396; METAZOA - 17338; FUNGI - 3422; PLANTS - 5037; VIRUSES - 0; OTHER EUKARYOTES - 2996 (SOURCE: NC…	Symbols:	Yes
AT3G06868.1	3	6.5	9.92	9.1e-18	1250.07	2	-0.3	NMLAASSSSSSSSSSSSSANLIYK	Fuc@Neutral loss=25	Fuc@97-120=25	E20200930_01	85.273	1	3.16	97	120	53.8	9.1e-18	1	39367.1	UNKNOWN PROTEIN; FUNCTIONS IN: MOLECULAR_FUNCTION UNKNOWN; INVOLVED IN: BIOLOGICAL_PROCESS UNKNOWN; LOCATED IN: CELLULAR_COMPONENT UNKNOWN; BEST ARABIDOPSIS THALIANA PROTEIN MATCH IS: UNKNOWN PROTEIN (TAIR:AT5G49100.1); HAS 30201 BLAST HITS TO 17322 PROTEINS IN 780 SPECIES: ARCHAE - 12; BACTERIA - 1396; METAZOA - 17338; FUNGI - 3422; PLANTS - 5037; VIRUSES - 0; OTHER EUKARYOTES - 2996 (SOURCE: NC…	Symbols:	Yes
AT5G48335.1	3	15.8	8.94	5.9e-16	1027.46	2	-0.63	MQNPNSSSSLVDSTSAPK	Fuc@Neutral loss=40;Acetyl&Oxidation@(N-term&1)||Acetyl+Oxidation@1	Fuc@1-18=40;Acetyl&Oxidation@(1&1)||Acetyl+Oxidation@1	E20200930_01	75.032	1	3285.71	1	18	32.1	9.7e-13	1	12781.1	UNKNOWN PROTEIN; FUNCTIONS IN: MOLECULAR_FUNCTION UNKNOWN; INVOLVED IN: BIOLOGICAL_PROCESS UNKNOWN; LOCATED IN: CHLOROPLAST; BEST ARABIDOPSIS THALIANA PROTEIN MATCH IS: UNKNOWN PROTEIN (TAIR:AT3G07580.1); HAS 35333 BLAST HITS TO 34131 PROTEINS IN 2444 SPECIES: ARCHAE - 798; BACTERIA - 22429; METAZOA - 974; FUNGI - 991; PLANTS - 531; VIRUSES - 0; OTHER EUKARYOTES - 9610 (SOURCE: NCBI BLINK).	Symbols:	Yes
AT5G48335.1	3	15.8	8.94	5.9e-16	1019.47	2	-0.78	MQNPNSSSSLVDSTSAPK	Acetyl@N-term;Fuc@Neutral loss=60	Acetyl@1;Fuc@1-18=60	E20200930_01	91.665	1	8.74	1	18	55.1	5.9e-16	1	12781.1	UNKNOWN PROTEIN; FUNCTIONS IN: MOLECULAR_FUNCTION UNKNOWN; INVOLVED IN: BIOLOGICAL_PROCESS UNKNOWN; LOCATED IN: CHLOROPLAST; BEST ARABIDOPSIS THALIANA PROTEIN MATCH IS: UNKNOWN PROTEIN (TAIR:AT3G07580.1); HAS 35333 BLAST HITS TO 34131 PROTEINS IN 2444 SPECIES: ARCHAE - 798; BACTERIA - 22429; METAZOA - 974; FUNGI - 991; PLANTS - 531; VIRUSES - 0; OTHER EUKARYOTES - 9610 (SOURCE: NCBI BLINK).	Symbols:	Yes
AT4G05060.1	3	12.5	12.02	1.2e-21	1005.45	4	-1.3	NSNSQAPSASSSSSMATSSSSVTSSHLNQNYIHQSR	Fuc&Fuc@((Neutral loss&(8|10|11|12|13))|(8&(10|11|12|13))|(10&(11|12|13))|(11&(12|13))|(12&13))||Fuc2@Neutral loss	Fuc&Fuc@((24-110&(31|33|34|35|36))|(31&(33|34|35|36))|(33&(34|35|36))|(34&(35|36))|(35&36))||Fuc2@24-59	E20200930_01	65.126	1	80.26	24	59	17	3e-08	1	31963.6	PAPD-LIKE SUPERFAMILY PROTEIN	Symbols:	Yes
AT4G05060.1	3	12.5	12.02	1.2e-21	972.933	4	-1.8	NSNSQAPSASSSSSMATSSSSVTSSHLNQNYIHQSR	Fuc@Neutral loss=14;Oxidation@15	Fuc@24-59=14;Oxidation@38	E20200930_01	57.646	1	302.05	24	59	30.5	2.6e-13	1	31963.6	PAPD-LIKE SUPERFAMILY PROTEIN	Symbols:	Yes
AT4G05060.1	3	12.5	12.02	1.2e-21	968.935	4	-0.67	NSNSQAPSASSSSSMATSSSSVTSSHLNQNYIHQSR	Fuc@Neutral loss=15	Fuc@24-59=15	E20200930_01	66.252	1	10.27	24	59	63.8	1.2e-21	1	31963.6	PAPD-LIKE SUPERFAMILY PROTEIN	Symbols:	Yes
AT3G14010.1	4	7.2	7.29	6.7e-13	506.574	3	-0.63	TKSESSFGQSASR	Fuc@Neutral loss=42	Fuc@422-434=42	E20200930_01	18.088	1	1816.26	422	434	53.4	6.7e-13	4	65710	CTC-INTERACTING DOMAIN 4	Symbols: CID4	Yes
AT3G14010.1	4	7.2	7.29	6.7e-13	644.786	2	-0.65	SESSFGQSASR	Fuc@Neutral loss=17	Fuc@424-434=17	E20200930_01	27.856	1	6827.59	424	434	38.1	2.8e-08	4	65710	CTC-INTERACTING DOMAIN 4	Symbols: CID4	Yes
AT3G14010.1	4	7.2	7.29	6.7e-13	775.613	4	-2.5	SSESRPGPSTSSRPGLSPSSSIGSMASSEK	Fuc@Neutral loss=10;Oxidation@25	Fuc@435-464=10;Oxidation@459	E20200930_01	52.027	1	1200.49	435	464	31.6	1.5e-08	4	65710	CTC-INTERACTING DOMAIN 4	Symbols: CID4	Yes
AT2G20190.1	3	3.9	9.52	5.1e-17	1023.48	3	-0.46	HSQPSFSQTSAPSNLPGYGTSAIVAMDR	Fuc@Neutral loss=19;Oxidation@26	Fuc@520-547=19;Oxidation@545	E20200930_01	98.923	1	13.2	520	547	52	1.1e-14	1	158953	CLIP-ASSOCIATED PROTEIN	Symbols: ATCLASP, CLASP	Yes
AT2G20190.1	3	3.9	9.52	5.1e-17	1018.15	3	-0.23	HSQPSFSQTSAPSNLPGYGTSAIVAMDR	Fuc@Neutral loss=29	Fuc@520-547=29	E20200930_01	111.434	1	7679.8	520	547	63.5	5.1e-17	1	158953	CLIP-ASSOCIATED PROTEIN	Symbols: ATCLASP, CLASP	Yes
AT2G20190.1	3	3.9	9.52	5.1e-17	596.284	5	-0.45	DPPFHAVAPASNSHTSSAAAESTHSINK	Fuc@Neutral loss=78	Fuc@625-652=78	E20200930_01	56.139	1	185.36	625	652	37.3	1.3e-09	1	158953	CLIP-ASSOCIATED PROTEIN	Symbols: ATCLASP, CLASP	Yes
AT5G08330.1	3	23.4	8.83	9.4e-16	1144.24	3	-0.53	QAEPSIIAATGTGTTPASFSTASLSTSSPFTLGK	Fuc@Neutral loss=7	Fuc@77-110=7	E20200930_01	124.103	1	763.05	77	110	49.9	9.4e-16	1	24751.8	TCP FAMILY TRANSCRIPTION FACTOR	Symbols:	Yes
AT5G08330.1	3	23.4	8.83	9.4e-16	772.691	3	-1.8	HQQQQQASAAAAAAMGEASAAR	Fuc@Neutral loss=41;Oxidation@15	Fuc@185-206=41;Oxidation@199	E20200930_01	50.843	1	61.27	185	206	53.9	6.6e-12	1	24751.8	TCP FAMILY TRANSCRIPTION FACTOR	Symbols:	Yes
AT5G08330.1	3	23.4	8.83	9.4e-16	767.36	3	-1.9	HQQQQQASAAAAAAMGEASAAR	Fuc@Neutral loss=39	Fuc@185-206=39	E20200930_01	70.568	2	283.67	185	206	60.3	1.4e-13	1	24751.8	TCP FAMILY TRANSCRIPTION FACTOR	Symbols:	Yes
AT1G29350.1	3	2.4	8.99	4.9e-16	1164.55	2	-1.1	TSNNASSLGGQSISMPEALR	Fuc@Neutral loss=23;Fuc@14=9;Oxidation@15	Fuc@543-562=23;Fuc@556=9;Oxidation@557	E20200930_01	101.332	1	331.61	543	562	38.6	1.8e-09	2	90879.9	KINASE-RELATED PROTEIN OF UNKNOWN FUNCTION (DUF1296)	Symbols:	Yes
AT1G29350.1	3	2.4	8.99	4.9e-16	776.7	3	-1.1	TSNNASSLGGQSISMPEALR	Fuc@Neutral loss=29;Fuc@14=27;Oxidation@15	Fuc@543-562=29;Fuc@556=27;Oxidation@557	E20200930_01	101.355	1	140.99	543	562	37	1.8e-10	2	90879.9	KINASE-RELATED PROTEIN OF UNKNOWN FUNCTION (DUF1296)	Symbols:	Yes
AT1G29350.1	3	2.4	8.99	4.9e-16	1091.52	2	-0.59	TSNNASSLGGQSISMPEALR	Oxidation@15;Fuc@Neutral loss|6|7	Oxidation@557;Fuc@543-562|548|549	E20200930_01	80.902	1	2.89	543	562	26.1	1.4e-08	2	90879.9	KINASE-RELATED PROTEIN OF UNKNOWN FUNCTION (DUF1296)	Symbols:	Yes
AT1G29350.1	3	2.4	8.99	4.9e-16	728.014	3	-1.2	TSNNASSLGGQSISMPEALR	Fuc@Neutral loss=29;Oxidation@15	Fuc@543-562=29;Oxidation@557	E20200930_01	80.47	1	228	543	562	37.8	7.8e-13	2	90879.9	KINASE-RELATED PROTEIN OF UNKNOWN FUNCTION (DUF1296)	Symbols:	Yes
AT1G29350.1	3	2.4	8.99	4.9e-16	1083.52	2	-1.2	TSNNASSLGGQSISMPEALR	Fuc@Neutral loss=15	Fuc@543-562=15	E20200930_01	102.744	1	12.01	543	562	61.8	4.9e-16	2	90879.9	KINASE-RELATED PROTEIN OF UNKNOWN FUNCTION (DUF1296)	Symbols:	Yes
AT5G03280.1	3	3.3	6.73	7.3e-12	580.301	2	-0.53	GSSPSPLVNR	Fuc@Neutral loss=11	Fuc@767-776=11	E20200930_01	44.011	1	1189.16	767	776	40.3	2e-11	1	140958	NRAMP METAL ION TRANSPORTER FAMILY PROTEIN	Symbols: EIN2, PIR2, CKR1, ERA3, ORE3, ORE2, ATEIN2	Yes
AT5G03280.1	3	3.3	6.73	7.3e-12	835.398	2	-1.7	VGVPSTYDDISQSR	Fuc@Neutral loss=40	Fuc@978-991=40	E20200930_01	76.961	1	368.38	978	991	31.9	9.6e-12	1	140958	NRAMP METAL ION TRANSPORTER FAMILY PROTEIN	Symbols: EIN2, PIR2, CKR1, ERA3, ORE3, ORE2, ATEIN2	Yes
AT5G03280.1	3	3.3	6.73	7.3e-12	1072.51	2	-0.044	DAYSLPQSATTGTGSLWSR	Fuc@Neutral loss=12	Fuc@996-1014=12	E20200930_01	113.573	1	5172.41	996	1014	53.6	5.8e-11	1	140958	NRAMP METAL ION TRANSPORTER FAMILY PROTEIN	Symbols: EIN2, PIR2, CKR1, ERA3, ORE3, ORE2, ATEIN2	Yes
AT5G03280.1	3	3.3	6.73	7.3e-12	715.342	3	-0.59	DAYSLPQSATTGTGSLWSR	Fuc@Neutral loss=10	Fuc@996-1014=10	E20200930_01	113.655	1	372.11	996	1014	65.1	7.3e-12	1	140958	NRAMP METAL ION TRANSPORTER FAMILY PROTEIN	Symbols: EIN2, PIR2, CKR1, ERA3, ORE3, ORE2, ATEIN2	Yes
AT2G30530.1	2	6.7	10.18	3e-18	828.702	3	-0.62	MSYSSSSSPSPSSASSSAASSLAAK	Fuc@Neutral loss=13;Oxidation@1	Fuc@33-57=13;Oxidation@33	E20200930_01	69.087	1	532.24	33	57	66.2	3.3e-16	1	41215.4	UNKNOWN PROTEIN; LOCATED IN: CELLULAR_COMPONENT UNKNOWN; EXPRESSED IN: 25 PLANT STRUCTURES; EXPRESSED DURING: 15 GROWTH STAGES; BEST ARABIDOPSIS THALIANA PROTEIN MATCH IS: UNKNOWN PROTEIN (TAIR:AT5G01970.1); HAS 5513 BLAST HITS TO 872 PROTEINS IN 154 SPECIES: ARCHAE - 0; BACTERIA - 30; METAZOA - 615; FUNGI - 144; PLANTS - 149; VIRUSES - 12; OTHER EUKARYOTES - 4563 (SOURCE: NCBI BLINK).	Symbols:	Yes
AT2G30530.1	2	6.7	10.18	3e-18	1234.55	2	-0.96	MSYSSSSSPSPSSASSSAASSLAAK	Fuc@Neutral loss=7	Fuc@33-57=7	E20200930_01	75.086	1	27.19	33	57	65.9	3e-18	1	41215.4	UNKNOWN PROTEIN; LOCATED IN: CELLULAR_COMPONENT UNKNOWN; EXPRESSED IN: 25 PLANT STRUCTURES; EXPRESSED DURING: 15 GROWTH STAGES; BEST ARABIDOPSIS THALIANA PROTEIN MATCH IS: UNKNOWN PROTEIN (TAIR:AT5G01970.1); HAS 5513 BLAST HITS TO 872 PROTEINS IN 154 SPECIES: ARCHAE - 0; BACTERIA - 30; METAZOA - 615; FUNGI - 144; PLANTS - 149; VIRUSES - 12; OTHER EUKARYOTES - 4563 (SOURCE: NCBI BLINK).	Symbols:	Yes
AT2G02070.1	4	9.8	6.39	3.1e-11	766.863	2	-2.2	MAASSSSAASFFGVR	Fuc@Neutral loss=11;Met-loss+Acetyl@1	Fuc@1-15=11;Met-loss+Acetyl@1	E20200930_01	118.606	1	94.4	1	15	28.2	3.1e-11	1	64464.3	INDETERMINATE(ID)-DOMAIN 5	Symbols: AtIDD5, IDD5	Yes
AT2G02070.1	4	9.8	6.39	3.1e-11	575.278	2	-0.64	LGSGGGGGGAASR	Fuc@Neutral loss=44	Fuc@266-278=44	E20200930_01	13.696	1	427.74	266	278	47.6	2.4e-09	1	64464.3	INDETERMINATE(ID)-DOMAIN 5	Symbols: AtIDD5, IDD5	Yes
AT2G02070.1	4	9.8	6.39	3.1e-11	1103.87	3	-0.87	ISSGSVPSLFSSSMQSPNSAPHMSATALLQK	Fuc@Neutral loss=18;Oxidation@23=18	Fuc@413-443=18;Oxidation@435=18	E20200930_01	113.412	1	234.72	413	443	18.7	1e-05	1	64464.3	INDETERMINATE(ID)-DOMAIN 5	Symbols: AtIDD5, IDD5	Yes
AT2G02070.1	4	9.8	6.39	3.1e-11	1098.54	3	0.069	ISSGSVPSLFSSSMQSPNSAPHMSATALLQK	Fuc@Neutral loss|8	Fuc@413-443|420	E20200930_01	118.145	1	802.46	413	443	22.2	2.6e-06	1	64464.3	INDETERMINATE(ID)-DOMAIN 5	Symbols: AtIDD5, IDD5	Yes
AT1G55110.1	3	4	7.17	1.1e-12	678.005	3	-2.2	SSFPHPSPAMSATALLQK	Fuc@Neutral loss=31;Oxidation@10	Fuc@313-330=31;Oxidation@322	E20200930_01	90.168	1	723.65	313	330	50.6	1.6e-11	1	50903.1	INDETERMINATE(ID)-DOMAIN 7	Symbols: AtIDD7, IDD7	Yes
AT1G55110.1	3	4	7.17	1.1e-12	672.675	3	-0.4	SSFPHPSPAMSATALLQK	Fuc@Neutral loss=38	Fuc@313-330=38	E20200930_01	103.865	1	1136.45	313	330	50.6	1.1e-12	1	50903.1	INDETERMINATE(ID)-DOMAIN 7	Symbols: AtIDD7, IDD7	Yes
AT3G23980.1	2	3.6	10.03	5.8e-18	961.432	3	-0.46	ETASLFSGTSMQMDGFIHGSGLTSSR	Oxidation@11;Oxidation@13;Fuc@Neutral loss|4	Oxidation@165;Oxidation@167;Fuc@155-180|158	E20200930_01	105.859	1	125.74	155	180	33	2.3e-15	1	78385	BLISTER	Symbols: BLI, KOS1	Yes
AT3G23980.1	2	3.6	10.03	5.8e-18	950.768	3	-0.81	ETASLFSGTSMQMDGFIHGSGLTSSR	Fuc@Neutral loss=17	Fuc@155-180=17	E20200930_01	118.908	1	11.33	155	180	61.9	5.8e-18	1	78385	BLISTER	Symbols: BLI, KOS1	Yes
AT3G19420.1	3	4.3	8.38	6.5e-15	936.437	3	0.31	SPQTNDTTTEGTSSATESSFIGTITK	Fuc@Neutral loss|1|4|7|8|9|12|13|14	Fuc@94-119|94|97|100|101|102|105|106|107	E20200930_01	103.96	1	131.79	94	119	20.1	3.5e-07	1	66430.8	PTEN 2	Symbols: ATPEN2, PEN2	Yes
AT3G19420.1	3	4.3	8.38	6.5e-15	936.436	3	-0.75	SPQTNDTTTEGTSSATESSFIGTITK	Fuc@Neutral loss|1|4|7|8|9|12|13|14	Fuc@94-119|94|97|100|101|102|105|106|107	E20200930_01	103.335	1	67.18	94	119	21.5	1e-07	1	66430.8	PTEN 2	Symbols: ATPEN2, PEN2	Yes
AT5G07940.1	2	1.3	9.43	7.3e-17	1089.51	2	-0.61	QSAANNSVDSSSELSTPQVK	Fuc@Neutral loss=23;Gln->pyro-Glu@1	Fuc@957-976=23;Gln->pyro-Glu@957	E20200930_01	84.266	1	1.24	957	976	31.2	5.5e-13	3	167419	BEST ARABIDOPSIS THALIANA PROTEIN MATCH IS: DENTIN SIALOPHOSPHOPROTEIN-RELATED (TAIR:AT5G07980.1); HAS 1906 BLAST HITS TO 1127 PROTEINS IN 203 SPECIES: ARCHAE - 2; BACTERIA - 210; METAZOA - 401; FUNGI - 205; PLANTS - 136; VIRUSES - 0; OTHER EUKARYOTES - 952 (SOURCE: NCBI BLINK).	Symbols:	Yes
AT5G07940.1	2	1.3	9.43	7.3e-17	1098.02	2	-0.94	QSAANNSVDSSSELSTPQVK	Fuc@Neutral loss=24	Fuc@957-976=24	E20200930_01	63.911	1	38.75	957	976	56	7.3e-17	3	167419	BEST ARABIDOPSIS THALIANA PROTEIN MATCH IS: DENTIN SIALOPHOSPHOPROTEIN-RELATED (TAIR:AT5G07980.1); HAS 1906 BLAST HITS TO 1127 PROTEINS IN 203 SPECIES: ARCHAE - 2; BACTERIA - 210; METAZOA - 401; FUNGI - 205; PLANTS - 136; VIRUSES - 0; OTHER EUKARYOTES - 952 (SOURCE: NCBI BLINK).	Symbols:	Yes
AT5G07940.1	2	1.3	9.43	7.3e-17	732.348	3	-0.7	QSAANNSVDSSSELSTPQVK	Fuc@Neutral loss=20	Fuc@957-976=20	E20200930_01	64.063	1	378.19	957	976	30.7	1.6e-12	3	167419	BEST ARABIDOPSIS THALIANA PROTEIN MATCH IS: DENTIN SIALOPHOSPHOPROTEIN-RELATED (TAIR:AT5G07980.1); HAS 1906 BLAST HITS TO 1127 PROTEINS IN 203 SPECIES: ARCHAE - 2; BACTERIA - 210; METAZOA - 401; FUNGI - 205; PLANTS - 136; VIRUSES - 0; OTHER EUKARYOTES - 952 (SOURCE: NCBI BLINK).	Symbols:	Yes
AT1G33050.1	2	5.8	8.24	1.2e-14	738.041	3	-2	LGDFVVNAYSTSALASSHVK	Fuc@Neutral loss=85	Fuc@301-320=85	E20200930_01	107.383	1	74.1	301	320	69.5	8.1e-14	4	75282.9	UNKNOWN PROTEIN; FUNCTIONS IN: MOLECULAR_FUNCTION UNKNOWN; INVOLVED IN: BIOLOGICAL_PROCESS UNKNOWN; LOCATED IN: CELLULAR_COMPONENT UNKNOWN; EXPRESSED IN: 25 PLANT STRUCTURES; EXPRESSED DURING: 15 GROWTH STAGES; BEST ARABIDOPSIS THALIANA PROTEIN MATCH IS: UNKNOWN PROTEIN (TAIR:AT4G10470.1); HAS 531 BLAST HITS TO 229 PROTEINS IN 83 SPECIES: ARCHAE - 0; BACTERIA - 197; METAZOA - 59; FUNGI - 50; PLAN…	Symbols:	Yes
AT1G33050.1	2	5.8	8.24	1.2e-14	586.528	4	-1	HHLPFHVVETAASSSTSDMK	Fuc@Neutral loss=45;Oxidation@19	Fuc@489-508=45;Oxidation@507	E20200930_01	53.427	1	188.91	489	508	49.9	1.2e-14	4	75282.9	UNKNOWN PROTEIN; FUNCTIONS IN: MOLECULAR_FUNCTION UNKNOWN; INVOLVED IN: BIOLOGICAL_PROCESS UNKNOWN; LOCATED IN: CELLULAR_COMPONENT UNKNOWN; EXPRESSED IN: 25 PLANT STRUCTURES; EXPRESSED DURING: 15 GROWTH STAGES; BEST ARABIDOPSIS THALIANA PROTEIN MATCH IS: UNKNOWN PROTEIN (TAIR:AT4G10470.1); HAS 531 BLAST HITS TO 229 PROTEINS IN 83 SPECIES: ARCHAE - 0; BACTERIA - 197; METAZOA - 59; FUNGI - 50; PLAN…	Symbols:	Yes
AT4G34040.1	2	6.5	10.08	4.6e-18	718.306	3	-1.3	HNNCETSLGSSSQTAEER	Fuc@Neutral loss=53	Fuc@149-166=53	E20200930_01	31.782	1	1089.66	149	166	60.5	4.6e-18	1	71539.2	RING/U-BOX SUPERFAMILY PROTEIN	Symbols:	Yes
AT4G34040.1	2	6.5	10.08	4.6e-18	881.109	3	-1.1	AIPVTGSSSSGDGQPSMIHLPALTR	Fuc@Neutral loss=37;Oxidation@17	Fuc@315-339=37;Oxidation@331	E20200930_01	102.407	1	0.05	315	339	35	6.5e-10	1	71539.2	RING/U-BOX SUPERFAMILY PROTEIN	Symbols:	Yes
AT1G07705.1	3	7.7	5.84	3.4e-10	589.082	5	-0.79	FASSNIPVALSQMSHGSSHGHSGLTNR	Fuc@Neutral loss=16;Oxidation@13	Fuc@91-117=16;Oxidation@103	E20200930_01	62.247	1	148.03	91	117	33.2	1.3e-08	2	57406.1	NOT2 / NOT3 / NOT5 FAMILY	Symbols:	Yes
AT1G07705.1	3	7.7	5.84	3.4e-10	585.884	5	-0.14	FASSNIPVALSQMSHGSSHGHSGLTNR	Fuc@Neutral loss=14	Fuc@91-117=14	E20200930_01	77.755	2	131.46	91	117	44.5	3.4e-10	2	57406.1	NOT2 / NOT3 / NOT5 FAMILY	Symbols:	Yes
AT1G07705.1	3	7.7	5.84	3.4e-10	764.918	2	-2.2	GGLGVSPILGNVGSR	Fuc@Neutral loss=22	Fuc@118-132=22	E20200930_01	103.709	1	1089.66	118	132	38.6	1.3e-07	2	57406.1	NOT2 / NOT3 / NOT5 FAMILY	Symbols:	Yes
AT4G36870.1	2	2.3	9.18	2.2e-16	905.945	2	-1.4	SSPAASSSSMAAVNILR	Fuc@Neutral loss=14;Oxidation@10	Fuc@298-314=14;Oxidation@307	E20200930_01	77.753	1	333.54	298	314	36	9.1e-10	2	81605.3	BEL1-LIKE HOMEODOMAIN 2	Symbols: BLH2, SAW1	Yes
AT4G36870.1	2	2.3	9.18	2.2e-16	897.948	2	-0.94	SSPAASSSSMAAVNILR	Fuc@Neutral loss=26	Fuc@298-314=26	E20200930_01	97.352	1	28.77	298	314	57.4	2.2e-16	2	81605.3	BEL1-LIKE HOMEODOMAIN 2	Symbols: BLH2, SAW1	Yes
AT4G15410.1	2	6.7	7.56	2.2e-13	902.427	3	-0.9	TLGASGSGSSSAPQASSAPMNVAPAPSR	Fuc@Neutral loss=12;Oxidation@20	Fuc@310-337=12;Oxidation@329	E20200930_01	65.208	1	8.29	310	337	42.6	9.4e-13	1	44996.6	SERINE/THREONINE PROTEIN PHOSPHATASE 2A 55 KDA REGULATORY SUBUNIT B PRIME GAMMA	Symbols: PUX5	Yes
AT4G15410.1	2	6.7	7.56	2.2e-13	897.096	3	-0.42	TLGASGSGSSSAPQASSAPMNVAPAPSR	Fuc@Neutral loss=11	Fuc@310-337=11	E20200930_01	77.763	1	221.2	310	337	40.9	2.2e-13	1	44996.6	SERINE/THREONINE PROTEIN PHOSPHATASE 2A 55 KDA REGULATORY SUBUNIT B PRIME GAMMA	Symbols: PUX5	Yes
AT2G32850.1	2	2.5	7.5	2.8e-13	784.38	2	-1.8	AAATSAAATSASGTQR	Fuc@Neutral loss=42	Fuc@603-618=42	E20200930_01	24.554	1	4386.7	603	618	50.8	3.7e-12	2	72443.8	PROTEIN KINASE SUPERFAMILY PROTEIN	Symbols:	Yes
AT2G32850.1	2	2.5	7.5	2.8e-13	523.256	3	-0.94	AAATSAAATSASGTQR	Fuc@Neutral loss=32	Fuc@603-618=32	E20200930_01	24.572	2	1017.73	603	618	55.9	8.9e-13	2	72443.8	PROTEIN KINASE SUPERFAMILY PROTEIN	Symbols:	Yes
AT4G15545.1	3	3	5.85	2.4e-10	436.561	3	-0.91	RHSVSFATTR	Fuc@Neutral loss=46	Fuc@238-247=46	E20200930_01	19.663	1	720.69	238	247	39.4	9.5e-10	1	37206.3	UNKNOWN PROTEIN; BEST ARABIDOPSIS THALIANA PROTEIN MATCH IS: UNKNOWN PROTEIN (TAIR:AT1G16520.1); HAS 30201 BLAST HITS TO 17322 PROTEINS IN 780 SPECIES: ARCHAE - 12; BACTERIA - 1396; METAZOA - 17338; FUNGI - 3422; PLANTS - 5037; VIRUSES - 0; OTHER EUKARYOTES - 2996 (SOURCE: NCBI BLINK).	Symbols:	Yes
AT2G02080.1	2	8.1	7.19	1.1e-12	1225.58	2	-1.2	NPTVSFTSMTAASSGVGSGGIYGR	Fuc@Neutral loss=9	Fuc@217-240=9	E20200930_01	115.789	1	0.42	217	240	26.6	3.4e-12	2	55794.3	INDETERMINATE(ID)-DOMAIN 4	Symbols: AtIDD4, IDD4	Yes
AT2G02080.1	2	8.1	7.19	1.1e-12	1003.01	2	-0.84	EENLNAGSNVSATALLQK	Fuc@Neutral loss=39	Fuc@367-384=39	E20200930_01	101.373	1	172.49	367	384	46	1.1e-12	2	55794.3	INDETERMINATE(ID)-DOMAIN 4	Symbols: AtIDD4, IDD4	Yes
AT3G10360.1	2	4.3	10.51	7.4e-19	752.861	4	-1	DAAVLSNFSAGGFDSPLAFHDSLHSTAK	Fuc@Neutral loss|6	Fuc@258-285|263	E20200930_01	117.211	2	45.79	258	285	14.1	7.2e-06	1	111614	PUMILIO 4	Symbols: APUM4, PUM4	Yes
AT3G10360.1	2	4.3	10.51	7.4e-19	577.927	3	-0.54	TSSSASLYSTSDHSR	Fuc@Neutral loss=7	Fuc@440-454=7	E20200930_01	34.414	1	75.25	440	454	44.5	7.4e-19	1	111614	PUMILIO 4	Symbols: APUM4, PUM4	Yes
AT3G15880.1	3	2	5.62	3.6e-12	821.044	3	-2.4	GPIVGTFGTPNSSTGMSLSMGER	Oxidation@16;Oxidation@20;Fuc@Neutral loss|12|13	Oxidation@715;Oxidation@719;Fuc@700-722|711|712	E20200930_01	93.616	1	286.2	700	722	22.5	2.6e-09	3	124105	WUS-INTERACTING PROTEIN 2	Symbols: WSIP2, TPR4	Yes
AT3G15880.1	3	2	5.62	3.6e-12	1231.06	2	-0.17	GPIVGTFGTPNSSTGMSLSMGER	Fuc@Neutral loss=34;Oxidation@16;Oxidation@20	Fuc@700-722=34;Oxidation@715;Oxidation@719	E20200930_01	93.623	1	12.28	700	722	21.1	1.9e-09	3	124105	WUS-INTERACTING PROTEIN 2	Symbols: WSIP2, TPR4	Yes
AT3G15880.1	3	2	5.62	3.6e-12	815.713	3	-0.89	GPIVGTFGTPNSSTGMSLSMGER	Oxidation@16=60;Fuc@Neutral loss|6|9	Oxidation@715=60;Fuc@700-722|705|708	E20200930_01	107.152	1	94.62	700	722	27.2	3.6e-12	3	124105	WUS-INTERACTING PROTEIN 2	Symbols: WSIP2, TPR4	Yes
AT4G24680.1	2	1.4	7.35	2.3e-13	764.02	3	-1.7	TTVMSGSSHTTLATNTESFR	Fuc@Neutral loss=15;Oxidation@4	Fuc@638-657=15;Oxidation@641	E20200930_01	58.6	1	114.18	638	657	31.7	1.1e-11	1	155372	MODIFIER OF SNC1	Symbols: MOS1	Yes
AT4G24680.1	2	1.4	7.35	2.3e-13	758.689	3	-1.7	TTVMSGSSHTTLATNTESFR	Fuc@Neutral loss=20	Fuc@638-657=20	E20200930_01	68.735	2	131.65	638	657	38.1	2.3e-13	1	155372	MODIFIER OF SNC1	Symbols: MOS1	Yes
AT3G50700.1	2	3.3	8.37	6.8e-15	592.638	3	-0.28	FHAQPAMSATALLQK	Fuc@Neutral loss=38;Oxidation@7	Fuc@321-335=38;Oxidation@327	E20200930_01	72.855	1	557.64	321	335	38	3.8e-09	1	47943.6	INDETERMINATE(ID)-DOMAIN 2	Symbols: AtIDD2, IDD2	Yes
AT3G50700.1	2	3.3	8.37	6.8e-15	880.455	2	-1.5	FHAQPAMSATALLQK	Fuc@Neutral loss=61	Fuc@321-335=61	E20200930_01	90.591	1	200.32	321	335	26.1	6.8e-09	1	47943.6	INDETERMINATE(ID)-DOMAIN 2	Symbols: AtIDD2, IDD2	Yes
AT3G50700.1	2	3.3	8.37	6.8e-15	587.306	3	-0.22	FHAQPAMSATALLQK	Fuc@Neutral loss=81	Fuc@321-335=81	E20200930_01	90.472	1	346.91	321	335	66.8	6.8e-15	1	47943.6	INDETERMINATE(ID)-DOMAIN 2	Symbols: AtIDD2, IDD2	Yes
AT1G58100.1	2	8.5	7	2.9e-13	772.37	3	-1.9	STPPEDSTLATTSSTATATTTK	Fuc@Neutral loss=10	Fuc@36-57=10	E20200930_01	65.419	1	213.48	36	57	35.1	2.9e-13	2	42471.7	TCP FAMILY TRANSCRIPTION FACTOR	Symbols:	Yes
AT1G58100.1	2	8.5	7	2.9e-13	632.816	2	-1.1	SSGSTLSAPPSK	Fuc@Neutral loss=19	Fuc@133-144=19	E20200930_01	33.122	1	87.6	133	144	27.1	2.3e-12	2	42471.7	TCP FAMILY TRANSCRIPTION FACTOR	Symbols:	Yes
AT4G37210.1	2	2.4	9.05	1.2e-17	683.829	2	-1.3	VVPAAAEMSSSR	Fuc@Neutral loss=109;Oxidation@8	Fuc@407-418=109;Oxidation@414	E20200930_01	31.08	1	24.43	407	418	31.9	1.2e-17	1	52275.9	TETRATRICOPEPTIDE REPEAT (TPR)-LIKE SUPERFAMILY PROTEIN	Symbols:	Yes
AT4G37210.1	2	2.4	9.05	1.2e-17	675.831	2	-1.8	VVPAAAEMSSSR	Fuc@Neutral loss=52	Fuc@407-418=52	E20200930_01	50.98	1	147.18	407	418	26.6	6.9e-09	1	52275.9	TETRATRICOPEPTIDE REPEAT (TPR)-LIKE SUPERFAMILY PROTEIN	Symbols:	Yes
AT5G43130.1	3	9.6	6	1.7e-10	849.736	3	-1.9	NGIGDSNINVQTQHSLESTQMK	Fuc@Neutral loss=32	Fuc@63-84=32	E20200930_01	75.485	1	107.54	63	84	14.5	3.4e-06	2	90489.6	TBP-ASSOCIATED FACTOR 4	Symbols: TAF4, TAF4B	Yes
AT5G43130.1	3	9.6	6	1.7e-10	898.815	3	-0.15	AVHLNQLPSSASGTLGSSVPVQGLTK	Fuc@Neutral loss|14	Fuc@279-304|292	E20200930_01	106.401	1	25.03	279	304	17.1	3.1e-06	2	90489.6	TBP-ASSOCIATED FACTOR 4	Symbols: TAF4, TAF4B	Yes
AT5G43130.1	3	9.6	6	1.7e-10	803.644	4	-2.3	VQGGATSHFQNSSSLPLNSAPGQGSSVSHVK	Fuc@Neutral loss=20	Fuc@392-422=20	E20200930_01	69.438	1	246.25	392	422	48.2	1.7e-10	2	90489.6	TBP-ASSOCIATED FACTOR 4	Symbols: TAF4, TAF4B	Yes
AT5G10470.1	2	1.2	7.11	1.5e-12	571.267	3	-0.31	KSSSNASFAESTGHR	Fuc@Neutral loss=33	Fuc@22-36=33	E20200930_01	17.243	1	2597.04	22	36	71.7	1.5e-12	2	141037	KINESIN LIKE PROTEIN FOR ACTIN BASED CHLOROPLAST MOVEMENT 1	Symbols: KCA1, KAC1	Yes
AT5G58350.1	2	4.2	6.67	1.2e-12	677.543	4	-1.6	TDSFHSSSSHASSSQASLSNYMAR	Fuc@Neutral loss=24;Oxidation@22	Fuc@409-432=24;Oxidation@430	E20200930_01	49.654	1	120.4	409	432	24.6	9.9e-11	1	64914.4	WITH NO LYSINE (K) KINASE 4	Symbols: WNK4, ZIK2	Yes
AT5G58350.1	2	4.2	6.67	1.2e-12	673.544	4	-1.2	TDSFHSSSSHASSSQASLSNYMAR	Fuc@Neutral loss=24	Fuc@409-432=24	E20200930_01	63.046	1	163.42	409	432	35.2	1.2e-12	1	64914.4	WITH NO LYSINE (K) KINASE 4	Symbols: WNK4, ZIK2	Yes
AT5G15130.1	2	3.1	6.15	8.8e-11	803.365	2	-1.2	NSSSSSSTTNFVNK	Fuc@Neutral loss=10	Fuc@531-544=10	E20200930_01	37.41	1	32.54	531	544	21.9	1.3e-08	1	59007.6	WRKY DNA-BINDING PROTEIN 72	Symbols: WRKY72, ATWRKY72	Yes
AT5G15130.1	2	3.1	6.15	8.8e-11	664.639	3	-0.78	NSSSSSSTTNFVNKEEK	Fuc@Neutral loss=14	Fuc@531-547=14	E20200930_01	33.385	1	17.58	531	547	51.4	8.8e-11	1	59007.6	WRKY DNA-BINDING PROTEIN 72	Symbols: WRKY72, ATWRKY72	Yes
AT3G21865.1	1	10.6	11.04	7.6e-20	1019.5	3	-0.77	IHNAETSSAAAAASQSNLASSVAPEVSSPR	Fuc@Neutral loss=27	Fuc@78-107=27	E20200930_01	81.888	1	817.73	78	107	62.5	7.6e-20	1	31399	PEROXIN 22	Symbols: PEX22	Yes
AT1G72010.1	2	11.7	6.67	9.7e-12	686.832	2	-1.7	SGGGSTLFSQASK	Fuc@Neutral loss=40	Fuc@136-148=40	E20200930_01	56.168	1	336.76	136	148	46	9.7e-12	1	39599.3	TCP FAMILY TRANSCRIPTION FACTOR	Symbols:	Yes
AT1G72010.1	2	11.7	6.67	9.7e-12	1121.82	3	-2.2	SSSSPLSFHSTGMSLYEDNNGTNGSSVDPSR	Fuc@Neutral loss|1|2|3|4|7|10|11|14	Fuc@149-179|149|150|151|152|155|158|159|162	E20200930_01	103.859	1	132.2	149	179	17.6	1.7e-07	1	39599.3	TCP FAMILY TRANSCRIPTION FACTOR	Symbols:	Yes
AT1G79570.1	1	1.4	10.85	1.7e-19	996.47	2	-0.87	GLIGISHTGSECASDVSR	Fuc@Neutral loss=87	Fuc@97-114=87	E20200930_01	66.226	1	221.45	97	114	38.3	1.2e-15	1	137244	PROTEIN KINASE SUPERFAMILY PROTEIN WITH OCTICOSAPEPTIDE/PHOX/BEM1P DOMAIN	Symbols:	Yes
AT1G79570.1	1	1.4	10.85	1.7e-19	664.649	3	-0.86	GLIGISHTGSECASDVSR	Fuc@Neutral loss=88	Fuc@97-114=88	E20200930_01	66.154	1	3153.69	97	114	70.8	1.7e-19	1	137244	PROTEIN KINASE SUPERFAMILY PROTEIN WITH OCTICOSAPEPTIDE/PHOX/BEM1P DOMAIN	Symbols:	Yes
AT5G59080.1	2	29.6	7.38	4.7e-13	1050.49	4	-0.37	VGSSSSTSSSFTAELFGSKDPSPPSSSSGIFSTMFPHPSK	Oxidation@34;Fuc@Neutral loss|3|4|5|6|7|8|9|10|12|18|22	Oxidation@40;Fuc@7-46|9|10|11|12|13|14|15|16|18|24|28	E20200930_01	117.123	1	97.04	7	46	15.8	9.1e-06	1	14688.8	UNKNOWN PROTEIN; FUNCTIONS IN: MOLECULAR_FUNCTION UNKNOWN; INVOLVED IN: RESPONSE TO OXIDATIVE STRESS; LOCATED IN: CHLOROPLAST; EXPRESSED IN: 18 PLANT STRUCTURES; EXPRESSED DURING: 9 GROWTH STAGES; BEST ARABIDOPSIS THALIANA PROTEIN MATCH IS: UNKNOWN PROTEIN (TAIR:AT3G46880.1); HAS 1807 BLAST HITS TO 1807 PROTEINS IN 277 SPECIES: ARCHAE - 0; BACTERIA - 0; METAZOA - 736; FUNGI - 347; PLANTS - 385; V…	Symbols:	Yes
AT5G59080.1	2	29.6	7.38	4.7e-13	671.315	3	-2.2	VGSSSSTSSSFTAELFGSK	Fuc@Neutral loss|3|4|5	Fuc@7-25|9|10|11	E20200930_01	112.287	2	109.93	7	25	42.1	4.7e-13	1	14688.8	UNKNOWN PROTEIN; FUNCTIONS IN: MOLECULAR_FUNCTION UNKNOWN; INVOLVED IN: RESPONSE TO OXIDATIVE STRESS; LOCATED IN: CHLOROPLAST; EXPRESSED IN: 18 PLANT STRUCTURES; EXPRESSED DURING: 9 GROWTH STAGES; BEST ARABIDOPSIS THALIANA PROTEIN MATCH IS: UNKNOWN PROTEIN (TAIR:AT3G46880.1); HAS 1807 BLAST HITS TO 1807 PROTEINS IN 277 SPECIES: ARCHAE - 0; BACTERIA - 0; METAZOA - 736; FUNGI - 347; PLANTS - 385; V…	Symbols:	Yes
AT3G54230.1	3	3	5.63	1.4e-11	1020.81	3	-0.74	STSNHGVSALTTAESSSSSTTGGTLMGVMR	Fuc@Neutral loss|11|12|15|16|17|18|19|20	Fuc@771-800|781|782|785|786|787|788|789|790	E20200930_01	99.098	2	10.02	771	800	15.6	9.2e-06	2	112568	SUPPRESSOR OF ABI3-5	Symbols: SUA	Yes
AT3G54230.1	3	3	5.63	1.4e-11	1026.14	3	-0.77	STSNHGVSALTTAESSSSSTTGGTLMGVMR	Fuc&Oxidation@((Neutral loss&(26|29))|(11&(26|29))|(12&(26|29))|(15&(26|29))|(16&(26|29))|(17&(26|29))|(18&(26|29)))	Fuc&Oxidation@((771-872&(796|799))|(781&(796|799))|(782&(796|799))|(785&(796|799))|(786&(796|799))|(787&(796|799))|(788&(796|799)))	E20200930_01	87.519	2	3.39	771	800	15.4	7e-06	2	112568	SUPPRESSOR OF ABI3-5	Symbols: SUA	Yes
AT3G54230.1	3	3	5.63	1.4e-11	1026.14	3	-0.48	STSNHGVSALTTAESSSSSTTGGTLMGVMR	Oxidation@29=19;Fuc@Neutral loss|12|15|16|17	Oxidation@799=19;Fuc@771-800|782|785|786|787	E20200930_01	85.004	1	11.04	771	800	30.4	1.4e-11	2	112568	SUPPRESSOR OF ABI3-5	Symbols: SUA	Yes
AT5G15270.1	2	2.6	6.03	1.4e-10	530.24	3	-1	SSSSGLSSHSSTYR	Fuc@Neutral loss|1|2	Fuc@529-542|529|530	E20200930_01	22.014	2	50.84	529	542	17	1.2e-07	2	59712.5	RNA-BINDING KH DOMAIN-CONTAINING PROTEIN	Symbols:	Yes
AT5G02020.1	1	13.4	10.37	1.4e-18	1090.48	2	-1.6	ASSSSPCSSSSLTSELFGSR	Fuc@Neutral loss|4	Fuc@8-27|11	E20200930_01	108.622	1	377.78	8	27	53	1.4e-18	2	16124.4	ENCODES A PROTEIN INVOLVED IN SALT TOLERANCE, NAMES SIS (SALT INDUCED SERINE RICH).	Symbols: SIS	Yes
AT1G16270.1	1	2.6	10.33	1.6e-18	1057.48	3	-0.41	SANPIAAGDINYPTGYNGHAGSEFGSDVSR	Fuc@Neutral loss=18	Fuc@75-104=18	E20200930_01	102.528	1	6.15	75	104	60.4	1.6e-18	2	126782	PROTEIN KINASE SUPERFAMILY PROTEIN WITH OCTICOSAPEPTIDE/PHOX/BEM1P DOMAIN	Symbols:	Yes
AT5G63540.1	1	3	10.17	3.1e-18	938.393	2	-1.5	AASTAGTGTSCSGACSGAR	Fuc@Neutral loss=24	Fuc@396-414=24	E20200930_01	22.933	1	167.06	396	414	49.2	3.1e-18	2	69970.6	DOMAIN OF UNKNOWN FUNCTION (DUF1767)	Symbols: ATRMI1, BLAP75, RMI1	Yes
AT3G16270.1	1	3.2	10.05	5.3e-18	761.002	3	-1.6	NTTGGSWGHASGEASESSASVR	Fuc@Neutral loss|2	Fuc@236-257|237	E20200930_01	48.012	1	158.27	236	257	59.3	5.3e-18	1	74892.9	ENTH/VHS FAMILY PROTEIN	Symbols:	Yes
AT5G07970.1	2	1.6	5.24	3.6e-10	716.994	3	-1.9	GQSSNSQHGLNFAQQPMR	Fuc@Neutral loss=24;Oxidation@17	Fuc@69-86=24;Oxidation@85	E20200930_01	49.667	1	59.29	69	86	20.8	3.3e-09	1	121120	DENTIN SIALOPHOSPHOPROTEIN-RELATED	Symbols:	Yes
AT5G07970.1	2	1.6	5.24	3.6e-10	711.663	3	-1.8	GQSSNSQHGLNFAQQPMR	Fuc@Neutral loss=12	Fuc@69-86=12	E20200930_01	60.217	1	238.13	69	86	34.2	3.6e-10	1	121120	DENTIN SIALOPHOSPHOPROTEIN-RELATED	Symbols:	Yes
AT5G59710.1	1	2.9	9.94	8.3e-18	979.997	2	-1.6	LNLAANSGSGLNVQGQNR	Fuc@Neutral loss=61	Fuc@200-217=61	E20200930_01	76.531	1	3139.41	200	217	65.3	8.1e-17	1	66234	VIRE2 INTERACTING PROTEIN 2	Symbols: VIP2, AtVIP2	Yes
AT5G59710.1	1	2.9	9.94	8.3e-18	653.667	3	-1.5	LNLAANSGSGLNVQGQNR	Fuc@Neutral loss=57	Fuc@200-217=57	E20200930_01	76.557	1	433.9	200	217	58.7	8.3e-18	1	66234	VIRE2 INTERACTING PROTEIN 2	Symbols: VIP2, AtVIP2	Yes
AT3G02540.1	1	4.5	9.7	2.3e-17	912.452	2	-0.33	SKPASAAASSASAGTSQAK	Fuc@Neutral loss=45	Fuc@77-95=45	E20200930_01	17.484	1	233	77	95	59.4	2.3e-17	3	44247.2	RAD23 UV EXCISION REPAIR PROTEIN FAMILY	Symbols: RAD23-3, RAD23C	Yes
AT4G12780.1	1	3.3	9.46	6.7e-17	1560.69	2	-0.81	SAPMASQSNSSAADFNTFASSYSFATAAGK	Fuc@Neutral loss|11	Fuc@20-49|30	E20200930_01	117.921	2	1.38	20	49	54	6.7e-17	2	99853.5	CHAPERONE DNAJ-DOMAIN SUPERFAMILY PROTEIN	Symbols:	Yes
AT3G13040.1	1	4.5	9.45	6.8e-17	1187.53	2	-0.56	SSTFCTNLYLSSSSTSETQK	Fuc@Neutral loss=19	Fuc@75-94=19	E20200930_01	99.687	1	279.2	75	94	44.3	6.8e-17	2	50112.5	MYB-LIKE HTH TRANSCRIPTIONAL REGULATOR FAMILY PROTEIN	Symbols:	Yes
AT1G29400.1	1	2.8	9.4	8.3e-17	1224.06	2	0.35	SEPSSSSVWSTSSTGNPLFSTR	Fuc@Neutral loss=7	Fuc@476-497=7	E20200930_01	114.916	1	915.76	476	497	50.1	8.3e-17	2	88213.3	MEI2-LIKE PROTEIN 5	Symbols: AML5, ML5	Yes
AT5G46750.1	1	4	9.33	7.1e-18	984.908	2	-0.53	FEYFDDEQSGGQSGTR	Fuc@Neutral loss=105	Fuc@241-256=105	E20200930_01	79.389	1	532.02	241	256	33.5	7.1e-18	1	43550.8	ARF-GAP DOMAIN 9	Symbols: AGD9	Yes
AT3G53710.1	1	4.6	9.08	3.4e-16	1053.57	2	-2.8	LSLVAASAAQSAASVVQTGTK	Fuc@Neutral loss=29	Fuc@261-281=29	E20200930_01	113.281	1	3665.52	261	281	56.5	1.6e-15	2	49724.4	ARF-GAP DOMAIN 6	Symbols: AGD6	Yes
AT3G53710.1	1	4.6	9.08	3.4e-16	702.712	3	-2.8	LSLVAASAAQSAASVVQTGTK	Fuc@Neutral loss=39	Fuc@261-281=39	E20200930_01	113.271	2	9325.12	261	281	63.2	3.4e-16	2	49724.4	ARF-GAP DOMAIN 6	Symbols: AGD6	Yes
AT3G60080.1	1	7.5	9	4.6e-16	782.356	3	-1.6	HLASDNSGSSSSSSSSSSSSLLK	Fuc@Neutral loss=21	Fuc@116-138=21	E20200930_01	42.597	1	118.7	116	138	40.5	4.6e-16	1	33798.4	RING/U-BOX SUPERFAMILY PROTEIN	Symbols:	Yes
AT2G44970.1	1	3.4	8.99	4.8e-16	938.906	2	-0.19	FSTSSEASTSDANSPSR	Fuc@Neutral loss=15	Fuc@113-129=15	E20200930_01	42.413	1	47.03	113	129	51.2	4.8e-16	2	54725.9	ALPHA/BETA-HYDROLASES SUPERFAMILY PROTEIN	Symbols:	Yes
AT2G40070.1	2	5.1	6.05	1.3e-10	841.894	2	-1.7	QQTSSPGLSSSSGASR	Fuc@Neutral loss|3|4	Fuc@159-174|161|162	E20200930_01	32.499	1	5.32	159	174	47.4	1.3e-10	2	64160	BEST ARABIDOPSIS THALIANA PROTEIN MATCH IS: PROLINE-RICH FAMILY PROTEIN (TAIR:AT3G09000.1); HAS 35333 BLAST HITS TO 34131 PROTEINS IN 2444 SPECIES: ARCHAE - 798; BACTERIA - 22429; METAZOA - 974; FUNGI - 991; PLANTS - 531; VIRUSES - 0; OTHER EUKARYOTES - 9610 (SOURCE: NCBI BLINK).	Symbols:	Yes
AT4G19490.1	1	2	8.57	2.9e-15	741.703	3	-1.4	SSLDLGRPSSSSSSSPSPLTK	Fuc@Neutral loss=35	Fuc@18-38=35	E20200930_01	69.607	1	348.85	18	38	46.6	2.9e-15	2	113866	VPS54	Symbols: ATVPS54, VPS54	Yes
AT2G44830.1	1	2.1	8.19	9e-16	887.909	2	-0.35	AMSIANSSSATSTTQR	Fuc@Neutral loss=29;Oxidation@2	Fuc@267-282=29;Oxidation@268	E20200930_01	34.54	1	2.96	267	282	33.4	9e-16	1	84706.9	PROTEIN KINASE SUPERFAMILY PROTEIN	Symbols:	Yes
AT1G10390.1	1	2	8.08	2.3e-14	1089.03	2	-0.97	AVPYAPTVEADTGTGTQPAGK	Fuc@Neutral loss=66	Fuc@348-368=66	E20200930_01	80.774	2	9.53	348	368	58.5	2.3e-14	2	106309	NUCLEOPORIN AUTOPEPTIDASE	Symbols:	Yes
AT3G11540.1	1	1.4	7.98	3.5e-14	748.353	2	-2.4	SPVVENGFSNGSR	Fuc@Neutral loss=45	Fuc@13-25=45	E20200930_01	54.836	1	655.67	13	25	42.8	3.5e-14	2	101431	TETRATRICOPEPTIDE REPEAT (TPR)-LIKE SUPERFAMILY PROTEIN	Symbols: SPY	Yes
AT1G53300.1	1	3.6	7.96	3.9e-14	1249.58	2	-0.82	GLTTTTTTTTTSSSSSSSSGSVTGR	Fuc@Neutral loss|4|5	Fuc@50-74|53|54	E20200930_01	49.953	1	254.55	50	74	45.2	3.9e-14	1	76115.8	TETRATRICOPETIDE-REPEAT THIOREDOXIN-LIKE 1	Symbols: TTL1	Yes
AT1G21660.1	1	4	7.76	9.1e-14	1155.52	2	-0.61	NPNNNGQSWNFGTGSSGLNAK	Fuc@Neutral loss=23	Fuc@28-48=23	E20200930_01	86.703	1	33.75	28	48	52.1	3e-13	1	56911.1	CHAPERONE DNAJ-DOMAIN SUPERFAMILY PROTEIN	Symbols:	Yes
AT1G21660.1	1	4	7.76	9.1e-14	770.684	3	-0.69	NPNNNGQSWNFGTGSSGLNAK	Fuc@Neutral loss=29	Fuc@28-48=29	E20200930_01	86.747	1	265.5	28	48	48.2	9.1e-14	1	56911.1	CHAPERONE DNAJ-DOMAIN SUPERFAMILY PROTEIN	Symbols:	Yes
AT4G36930.1	1	3.8	7.61	1.7e-14	817.89	2	-1.6	LISSSSSSSVYDTR	Fuc@Neutral loss=33	Fuc@21-34=33	E20200930_01	58.703	1	160.98	21	34	34.5	1.7e-14	1	40297.9	BASIC HELIX-LOOP-HELIX (BHLH) DNA-BINDING SUPERFAMILY PROTEIN	Symbols: SPT	Yes
AT2G33620.1	2	4.6	3.83	8.7e-09	930.971	2	-0.77	VAPTQVLMTPSSPQSR	Fuc@Neutral loss=7;Oxidation@8	Fuc@303-318=7;Oxidation@310	E20200930_01	74.452	1	58.47	303	318	27.6	1.5e-08	4	36317	AT HOOK MOTIF DNA-BINDING FAMILY PROTEIN	Symbols:	Yes
AT2G33620.1	2	4.6	3.83	8.7e-09	922.975	2	0.045	VAPTQVLMTPSSPQSR	Fuc@Neutral loss=13	Fuc@303-318=13	E20200930_01	84.197	1	97.75	303	318	24.1	8.7e-09	4	36317	AT HOOK MOTIF DNA-BINDING FAMILY PROTEIN	Symbols:	Yes
AT5G18760.1	1	3.9	7.17	2.9e-14	832.357	2	-4.1	DSSTGSSSSSSSSQVK	Fuc@Neutral loss=9	Fuc@18-33=9	E20200930_01	13.982	1	3.79	18	33	31.4	2.9e-14	1	45378.8	RING/U-BOX SUPERFAMILY PROTEIN	Symbols:	Yes
AT4G12770.1	1	3.4	7.17	3.5e-14	1041.46	3	-0.76	SAPMASQSNSSAADFNTFASSYSFASAAGK	Oxidation@4;Fuc@Neutral loss|1|6|8|10|11|17	Oxidation@23;Fuc@20-49|20|25|27|29|30|36	E20200930_01	115.489	1	24.97	20	49	31.8	3.5e-14	2	98327.7	CHAPERONE DNAJ-DOMAIN SUPERFAMILY PROTEIN	Symbols:	Yes
AT5G18310.2	1	16.8	7.14	2.5e-14	972.102	3	-0.49	HQYTTTSSASSTTTSSSSSSSSSAEALK	Fuc@Neutral loss|13	Fuc@45-72|57	E20200930_01	43.037	1	11.12	45	72	30.7	2.5e-14	1	18863.3	UNKNOWN PROTEIN; FUNCTIONS IN: MOLECULAR_FUNCTION UNKNOWN; INVOLVED IN: BIOLOGICAL_PROCESS UNKNOWN; LOCATED IN: PLASMA MEMBRANE; EXPRESSED IN: 22 PLANT STRUCTURES; EXPRESSED DURING: 13 GROWTH STAGES; HAS 60 BLAST HITS TO 60 PROTEINS IN 14 SPECIES: ARCHAE - 0; BACTERIA - 0; METAZOA - 7; FUNGI - 0; PLANTS - 53; VIRUSES - 0; OTHER EUKARYOTES - 0 (SOURCE: NCBI BLINK).	Symbols:	Yes
AT2G22840.1	2	5.5	5.63	8e-12	744.838	2	-1.3	TSTDGFSSSPASAK	Fuc@Neutral loss=6	Fuc@48-61=6	E20200930_01	48.392	1	55.12	48	61	29.2	8e-12	1	56401.8	GROWTH-REGULATING FACTOR 1	Symbols: AtGRF1, GRF1	Yes
AT5G20200.1	1	2.6	7.02	2.2e-12	719.686	3	-1.7	GTQAASSGGNALQYEFGKPK	Fuc@Neutral loss=14	Fuc@561-580=14	E20200930_01	67.476	1	312.87	561	580	48.2	2.2e-12	1	81685.2	NUCLEOPORIN-RELATED	Symbols:	Yes
AT1G36310.1	1	4.2	6.99	2.5e-12	818.424	2	-1.7	AEVSGASASALASGLAK	Fuc@Neutral loss=63	Fuc@332-348=63	E20200930_01	81.63	1	2621.67	332	348	62.8	2.5e-12	2	44960.1	S-ADENOSYL-L-METHIONINE-DEPENDENT METHYLTRANSFERASES SUPERFAMILY PROTEIN	Symbols:	Yes
AT3G13060.1	1	4.4	6.76	6.6e-12	898.747	3	-1.4	MATTQSHTSDLTSEEQPASLDIMK	Fuc@Neutral loss=10;Met-loss+Acetyl@1;Oxidation@23	Fuc@1-24=10;Met-loss+Acetyl@1;Oxidation@23	E20200930_01	91.064	1	108.69	1	24	42.2	6.6e-12	2	60562	EVOLUTIONARILY CONSERVED C-TERMINAL REGION 5	Symbols: ECT5	Yes
AT2G36400.1	1	5.5	6.74	1.9e-13	797.386	3	-1.5	SSSSSSPTSVLHQLGVSTQAFH	Fuc@Neutral loss=7	Fuc@377-398=7	E20200930_01	113.411	1	386.89	377	398	31.5	1.9e-13	1	43707.7	GROWTH-REGULATING FACTOR 3	Symbols: AtGRF3, GRF3	Yes
AT5G12120.1	1	2.1	6.65	1e-11	763.358	2	-2.3	SEAAQSNGYLPSR	Fuc@Neutral loss=31	Fuc@440-452=31	E20200930_01	52.447	1	795.07	440	452	49.3	1e-11	1	67884.9	UBIQUITIN-ASSOCIATED/TRANSLATION ELONGATION FACTOR EF1B PROTEIN	Symbols:	Yes
AT3G63180.1	1	1.7	6.64	1.1e-11	963.969	2	-1.1	NPATSSSLTSCTSLNLK	Fuc@Neutral loss=45	Fuc@854-870=45	E20200930_01	83.256	1	36.69	854	870	56.5	1.1e-11	2	105628	TIC-LIKE	Symbols: ATTKL, TKL	Yes
AT2G26280.1	1	2.3	6.58	1.4e-11	706.33	2	-0.98	SPSSGGTSTLDTR	Fuc@Neutral loss=26	Fuc@36-48=26	E20200930_01	34.538	1	64.55	36	48	44.7	1.4e-11	1	62147.5	CTC-INTERACTING DOMAIN 7	Symbols: CID7	Yes
AT3G16830.1	1	1.4	6.48	2.5e-12	826.923	2	-1.5	VSTSAMASSISPAIGK	Fuc@Neutral loss=14	Fuc@686-701=14	E20200930_01	79.817	2	128.79	686	701	35	2.5e-12	1	124761	TOPLESS-RELATED 2	Symbols: TPR2	Yes
AT1G78700.1	2	4.6	3.64	7.3e-08	814.373	2	-1.3	HLSTTSSSSASSSSR	Fuc@Neutral loss=15	Fuc@138-152=15	E20200930_01	14.017	1	338.26	138	152	29.9	7.3e-08	1	34697.7	BES1/BZR1 HOMOLOG 4	Symbols: BEH4	Yes
AT1G78700.1	2	4.6	3.64	7.3e-08	543.251	3	-0.93	HLSTTSSSSASSSSR	Fuc@Neutral loss=16	Fuc@138-152=16	E20200930_01	14.377	1	24.09	138	152	16.4	1.9e-07	1	34697.7	BES1/BZR1 HOMOLOG 4	Symbols: BEH4	Yes
AT1G27430.1	2	1.7	3.13	1.1e-06	522.266	2	-0.58	VSGYASSVK	Fuc@Neutral loss=29	Fuc@633-641=29	E20200930_01	31.079	1	234.51	633	641	29.7	1.1e-06	1	165436	GYF DOMAIN-CONTAINING PROTEIN	Symbols:	Yes
AT1G27430.1	2	1.7	3.13	1.1e-06	502.997	4	-0.45	RPPSSHSSSSHEGLLER	Fuc@Neutral loss=30	Fuc@1373-1389=30	E20200930_01	21.641	1	163.5	1373	1389	32	1.3e-06	3	165436	GYF DOMAIN-CONTAINING PROTEIN	Symbols:	Yes
AT3G21220.1	1	9.8	6.12	5.4e-11	1112.92	3	-2.1	DVALAVPLPLPPPSSSSSAPASSSAISTNISAAK	Fuc@Neutral loss=10	Fuc@32-65=10	E20200930_01	124.785	1	1300	32	65	38.5	5.4e-11	1	38329.3	MAP KINASE KINASE 5	Symbols: ATMKK5, ATMAP2K_ALPHA, MAP2K_A, MKK5, ATMEK5, MEK5	Yes
AT4G13350.1	1	4.7	6.05	1.4e-10	976.497	3	-0.49	SMSAPSLQPLQGVPSGGLQSSEVKPSGR	Fuc@Neutral loss=9	Fuc@405-432=9	E20200930_01	106.551	2	83.48	405	432	41.6	1.4e-10	2	65027.5	NSP (NUCLEAR SHUTTLE PROTEIN)-INTERACTING GTPASE	Symbols: NIG	Yes
AT5G15090.1	2	9.9	3.45	2.4e-08	740.897	2	-1.8	GSLFLGDVATQVK	Fuc@Neutral loss=22	Fuc@49-61=22	E20200930_01	111.069	1	107.4	49	61	26.1	2.5e-06	2	29211	VOLTAGE DEPENDENT ANION CHANNEL 3	Symbols: VDAC3, ATVDAC3	Yes
AT3G55270.1	2	1	2.91	1.3e-06	501.23	2	-0.51	SFSQSSGR	Fuc@Neutral loss|1	Fuc@524-531|524	E20200930_01	17.669	1	340.19	524	531	30.1	2.1e-06	1	85964.9	MITOGEN-ACTIVATED PROTEIN KINASE PHOSPHATASE 1	Symbols: MKP1, ATMKP1	Yes
AT4G24200.1	3	4.2	3.17	2.1e-08	651.801	2	-1	QFPFSSSNSR	Fuc@Neutral loss=38	Fuc@686-695=38	E20200930_01	67.563	1	177.64	686	695	23	2.1e-08	1	107584	TRANSCRIPTION ELONGATION FACTOR (TFIIS) FAMILY PROTEIN	Symbols:	Yes
AT5G03150.1	2	3.2	3.29	1.1e-07	630.339	3	-0.95	QNKPLSPMSATALLQK	Oxidation@8;Fuc@Neutral loss|6	Oxidation@369;Fuc@362-377|367	E20200930_01	81.905	1	175.94	362	377	21.2	1e-05	1	55201.4	C2H2-LIKE ZINC FINGER PROTEIN	Symbols: JKD	Yes
AT5G03150.1	2	3.2	3.29	1.1e-07	625.008	3	-0.26	QNKPLSPMSATALLQK	Fuc@Neutral loss=14	Fuc@362-377=14	E20200930_01	99.716	1	151.58	362	377	28	1.1e-07	1	55201.4	C2H2-LIKE ZINC FINGER PROTEIN	Symbols: JKD	Yes
AT3G55980.1	1	3.4	5.28	1.8e-10	720.351	3	-1.8	QPPSQHGFESSAAAAVAVMK	Fuc@Neutral loss=17	Fuc@446-465=17	E20200930_01	91.187	1	307.62	446	465	33	1.8e-10	1	64059	SALT-INDUCIBLE ZINC FINGER 1	Symbols: SZF1, ATSZF1	Yes
AT3G57120.1	1	3.9	5.08	1.1e-11	851.889	2	-1.4	TGASSSSSGAASSSVASR	Fuc@4=8	Fuc@73=8	E20200930_01	24.96	1	3.02	70	87	24.4	1.1e-11	1	50510	PROTEIN KINASE SUPERFAMILY PROTEIN	Symbols:	Yes
AT3G54350.1	1	3.7	4.94	2.2e-10	861.743	3	-1.9	NTVAPGGSSSAQACSNTLLSTGTGAK	Fuc@Neutral loss=19	Fuc@422-447=19	E20200930_01	76.716	1	56.39	422	447	30	2.2e-10	3	77594.1	FORKHEAD-ASSOCIATED (FHA) DOMAIN-CONTAINING PROTEIN	Symbols: emb1967	Yes
AT1G55820.1	1	2.1	4.91	3.4e-09	703.343	2	-1.3	AQDDPSLISASR	Fuc@Neutral loss=24	Fuc@154-165=24	E20200930_01	60.561	1	358.49	154	165	36.2	3.4e-09	1	61877.3	KINASE-RELATED PROTEIN OF UNKNOWN FUNCTION (DUF1296)	Symbols:	Yes
AT1G30210.1	1	5.2	4.74	1e-10	937.936	2	-0.14	SACSSGTSESSLLSLSR	Fuc@Neutral loss|1	Fuc@127-143|127	E20200930_01	88.414	2	9.93	127	143	26.3	1e-10	2	36377	TEOSINTE BRANCHED 1, CYCLOIDEA, AND PCF FAMILY 24	Symbols: TCP24, ATTCP24	Yes
AT5G18380.1	3	22.6	2.77	2.1e-08	870.398	2	-0.67	MATQPATESVQCFGR	Fuc@Neutral loss=8;Met-loss+Acetyl@1	Fuc@1-15=8;Met-loss+Acetyl@1	E20200930_01	93.734	1	54.25	1	15	19.1	2.1e-08	4	16617.6	RIBOSOMAL PROTEIN S5 DOMAIN 2-LIKE SUPERFAMILY PROTEIN	Symbols:	Yes
AT1G08130.1	1	1.4	4.33	2.1e-07	643.286	2	-0.03	SDTSSIAEDSK	Fuc@Neutral loss=12	Fuc@122-132=12	E20200930_01	33.993	1	97.75	122	132	42.1	2.1e-07	1	87741.2	DNA LIGASE 1	Symbols: ATLIG1, LIG1	Yes
AT2G46020.1	1	1.6	4.28	1.9e-08	999.469	4	-0.38	TASTSSAASPSSSSSSVQQQQQQQQQQQQQQQLASR	Fuc@Neutral loss|1|3|4|5|6|9|11|12|13|14|15|16	Fuc@22-57|22|24|25|26|27|30|32|33|34|35|36|37	E20200930_01	53.645	1	34.44	22	57	33.9	1.9e-08	2	245441	TRANSCRIPTION REGULATORY PROTEIN SNF2, PUTATIVE	Symbols: CHR2, ATBRM, BRM, CHA2	Yes
AT3G17850.1	1	0.9	4.16	1.5e-08	661.83	2	-1	LQNVASSSGTGR	Fuc@Neutral loss=8	Fuc@229-240=8	E20200930_01	26.266	1	146.84	229	240	32.1	1.5e-08	1	143794	PROTEIN KINASE SUPERFAMILY PROTEIN	Symbols:	Yes
AT3G13225.1	1	1.9	4.16	4.9e-10	793.854	2	-1.5	SNDSTEVGSSATASK	Fuc@Neutral loss=14	Fuc@592-606=14	E20200930_01	26.429	1	103.48	592	606	24.1	4.9e-10	2	84456.5	WW DOMAIN-CONTAINING PROTEIN	Symbols:	Yes
AT3G18640.1	1	1.5	4.13	1.8e-09	584.756	2	-0.53	SSGMFSHGGR	Fuc@Neutral loss=19	Fuc@350-359=19	E20200930_01	21.22	1	30.65	350	359	26.9	1.8e-09	1	75582	ZINC FINGER C-X8-C-X5-C-X3-H TYPE FAMILY PROTEIN	Symbols:	Yes
AT5G55040.1	1	1.1	4.04	5.7e-08	641.301	2	-0.17	QTFENASNPK	Fuc@Neutral loss=17	Fuc@767-776=17	E20200930_01	32.343	1	761.08	767	776	34.1	5.7e-08	2	103416	DNA-BINDING BROMODOMAIN-CONTAINING PROTEIN	Symbols:	Yes
AT5G66100.1	2	4.9	2.82	8.5e-09	1185.04	2	-1.4	NNNTSSSSTSSNVSNAAPLNTR	Fuc@Neutral loss|4|5	Fuc@172-193|175|176	E20200930_01	51.871	1	101	172	193	17.4	8.5e-09	1	49068	WINGED-HELIX DNA-BINDING TRANSCRIPTION FACTOR FAMILY PROTEIN	Symbols:	Yes
AT1G03140.1	1	4.3	3.83	4.3e-09	850.383	2	-2	SSGSAPGSSNAATSASSK	Fuc@Neutral loss=8	Fuc@65-82=8	E20200930_01	22.017	1	61.87	65	82	25.9	4.3e-09	1	47881.9	SPLICING FACTOR PRP18 FAMILY PROTEIN	Symbols:	Yes
AT1G29220.1	1	4.6	3.71	2.9e-07	886.953	2	-2	NPPLAAGTQDSISSIR	Fuc@Neutral loss=43	Fuc@296-311=43	E20200930_01	83.214	1	83.82	296	311	34.6	2.9e-07	2	39004.8	TRANSCRIPTIONAL REGULATOR FAMILY PROTEIN	Symbols:	Yes
AT2G25970.1	1	1.6	3.7	2.4e-08	602.771	2	-0.91	GFSSYPSEGK	Fuc@Neutral loss=31	Fuc@105-114=31	E20200930_01	47.167	1	865.52	105	114	28.6	2.4e-08	1	64607.3	KH DOMAIN-CONTAINING PROTEIN	Symbols:	Yes
AT5G61560.1	1	3.4	3.52	4.7e-08	765.859	4	-1.3	FSSDSHSGTVSSTSSHQFSSTPLLFQR	Fuc@Neutral loss=10	Fuc@179-205=10	E20200930_01	91.41	1	14.78	179	205	28.4	4.7e-08	1	90223.8	U-BOX DOMAIN-CONTAINING PROTEIN KINASE FAMILY PROTEIN	Symbols:	Yes
AT5G13310.1	1	3	3.48	6e-09	622.293	2	-0.61	FSTSSSAPASR	Fuc@Neutral loss=25	Fuc@32-42=25	E20200930_01	33.515	1	31.12	32	42	23.2	6e-09	1	41056.8	UNKNOWN PROTEIN; FUNCTIONS IN: MOLECULAR_FUNCTION UNKNOWN; INVOLVED IN: BIOLOGICAL_PROCESS UNKNOWN; LOCATED IN: CHLOROPLAST; EXPRESSED IN: 13 PLANT STRUCTURES; EXPRESSED DURING: 7 GROWTH STAGES; BEST ARABIDOPSIS THALIANA PROTEIN MATCH IS: UNKNOWN PROTEIN (TAIR:AT5G13970.1); HAS 1807 BLAST HITS TO 1807 PROTEINS IN 277 SPECIES: ARCHAE - 0; BACTERIA - 0; METAZOA - 736; FUNGI - 347; PLANTS - 385; VIR…	Symbols:	Yes
AT1G08050.1	1	3.9	3.42	5.3e-07	666.568	4	-0.66	SSVDPNRPDSSSSRPGSTPSSSGLR	Fuc@Neutral loss|10|11|12|13	Fuc@39-63|48|49|50|51	E20200930_01	42.626	1	598.03	39	63	33.1	5.3e-07	1	70118.8	ZINC FINGER (C3HC4-TYPE RING FINGER) FAMILY PROTEIN	Symbols:	Yes
AT1G13450.1	1	5.2	3.27	5.1e-08	650.547	4	-0.37	SRPTDFYKDDHHNSSTTSTTR	Fuc@Neutral loss=33	Fuc@7-27=33	E20200930_01	27.7	1	90.69	7	27	26.1	5.1e-08	3	46676.3	HOMEODOMAIN-LIKE SUPERFAMILY PROTEIN	Symbols: GT-1	Yes
AT3G14200.1	1	4.3	3.21	2.3e-08	673.814	2	-1	SFVFDTNSQR	Fuc@Neutral loss=14	Fuc@151-160=14	E20200930_01	80.226	1	67.21	151	160	23.6	2.3e-08	1	25641.1	CHAPERONE DNAJ-DOMAIN SUPERFAMILY PROTEIN	Symbols:	Yes
AT5G26600.1	1	5.3	3.02	1.2e-08	882.402	3	-1	YTSSASSASSTTNGTVESSVSDFVK	Fuc@Neutral loss|3|4|6|7|9|10|11|12	Fuc@21-45|23|24|26|27|29|30|31|32	E20200930_01	99.175	1	14.75	21	45	20.1	1.2e-08	2	52908.5	PYRIDOXAL PHOSPHATE (PLP)-DEPENDENT TRANSFERASES SUPERFAMILY PROTEIN	Symbols:	Yes
AT3G45260.1	1	5.4	2.97	6.1e-08	905.428	3	0.53	NNTNNYNQNGGQIASMSATALLQK	Fuc@Neutral loss=11;Oxidation@16	Fuc@337-360=11;Oxidation@352	E20200930_01	93.724	1	12.68	337	360	23.5	6.1e-08	1	49941.2	C2H2-LIKE ZINC FINGER PROTEIN	Symbols:	Yes
AT1G62970.1	1	3	2.89	2e-08	867.758	3	-1.5	SSEAAQLSLLPSVSDSSHASQPTR	Fuc@Neutral loss=15	Fuc@338-361=15	E20200930_01	94.772	1	4.33	338	361	20.1	2e-08	1	87709	CHAPERONE DNAJ-DOMAIN SUPERFAMILY PROTEIN	Symbols:	Yes
AT3G62240.1	1	2.8	2.77	8.8e-08	776.37	3	-2.3	GPGQASITSGGNHSSSGWPAIGR	Fuc@Neutral loss=38	Fuc@461-483=38	E20200930_01	77.184	1	119.53	461	483	22.4	8.8e-08	1	90224.4	RING/U-BOX SUPERFAMILY PROTEIN	Symbols:	Yes
AT5G07980.1	1	1.3	2.42	1.4e-07	1060.02	2	-0.27	QSAAINSVNSSSELSTPAVK	Fuc@Neutral loss=24;Gln->pyro-Glu@1	Fuc@924-943=24;Gln->pyro-Glu@924	E20200930_01	104.499	2	124.24	924	943	20.1	1.4e-07	1	164362	DENTIN SIALOPHOSPHOPROTEIN-RELATED	Symbols:	Yes
AT4G11790.1	1	9.7	2.41	2.4e-07	1117.3	4	-0.45	SSQPSLLSGSQAGAISSNQPSFQFSNSQSPFTSAVPPVSIPAK	Fuc@Neutral loss|1|2|5|8|10|16|17|21|25|27|29	Fuc@252-294|252|253|256|259|261|267|268|272|276|278|280	E20200930_01	125.183	1	8.15	252	294	21.1	2.4e-07	1	47420.6	PLECKSTRIN HOMOLOGY (PH) DOMAIN SUPERFAMILY PROTEIN	Symbols:	Yes
AT1G03370.1	1	1.3	2.35	8.9e-07	740.367	2	-1.5	NAITATPTQSSSR	Fuc@Neutral loss=17	Fuc@187-199=17	E20200930_01	36.316	1	0.89	187	199	23.6	8.9e-07	1	114206	C2 CALCIUM/LIPID-BINDING AND GRAM DOMAIN CONTAINING PROTEIN	Symbols:	Yes
AT4G32160.1	1	2.5	2.2	5.9e-07	674.687	3	-1.6	FALHTGQTSTSGLLISSR	Fuc@Neutral loss=6	Fuc@336-353=6	E20200930_01	92.71	1	65.16	336	353	21.2	5.9e-07	1	81811.6	PHOX (PX) DOMAIN-CONTAINING PROTEIN	Symbols:	Yes
AT1G43900.1	1	4.6	2.19	7.5e-07	887.901	2	-1.4	GDANSPPPESSSSPATK	Fuc@Neutral loss=21	Fuc@76-92=21	E20200930_01	30.271	1	30.64	76	92	21.6	7.5e-07	1	40583.2	PROTEIN PHOSPHATASE 2C FAMILY PROTEIN	Symbols:	Yes
AT3G27700.1	1	3	2.09	3e-06	943.821	3	-0.71	VPTFQTGGAPSSSEQPKPVVVTTSGPK	Fuc@Neutral loss=6	Fuc@557-583=6	E20200930_01	83.262	1	67.24	557	583	23.9	3e-06	2	99229.1	ZINC FINGER (CCCH-TYPE) FAMILY PROTEIN / RNA RECOGNITION MOTIF (RRM)-CONTAINING PROTEIN	Symbols:	Yes
AT2G40140.1	1	3.5	1.91	3.1e-06	762.691	3	-2	QPPPHGFESSAAMAAAVMNAR	Fuc@Neutral loss=8	Fuc@455-475=8	E20200930_01	107.425	1	105.49	455	475	22.1	3.1e-06	2	66154.1	ZINC FINGER (CCCH-TYPE) FAMILY PROTEIN	Symbols: CZF1, ZFAR1, SZF2, ATSZF2	Yes
AT2G17200.1	1	4.4	1.87	2e-06	784.726	3	-1.2	GSAPSSAPPPAPAASQTTAPSVTR	Fuc@Neutral loss=8	Fuc@89-112=8	E20200930_01	65.243	1	60.54	89	112	20.7	2e-06	1	58054.4	UBIQUITIN FAMILY PROTEIN	Symbols: DSK2	Yes
AT3G45630.1	1	1.2	1.83	4.1e-06	666.835	2	-1.2	GIAEAVSHSTSK	Fuc@Neutral loss=46	Fuc@547-558=46	E20200930_01	33.123	1	49.85	547	558	22	4.1e-06	1	108439	RNA BINDING (RRM/RBD/RNP MOTIFS) FAMILY PROTEIN	Symbols:	Yes
AT5G19340.1	1	9.5	1.8	7.1e-07	1232.57	2	-1.7	VSSLSPSSSSSSTSSSSSSIGDAVK	Fuc@Neutral loss|2|3|5	Fuc@181-205|182|183|185	E20200930_01	68.395	2	1.72	181	205	17.6	7.1e-07	1	29355.1	UNKNOWN PROTEIN; BEST ARABIDOPSIS THALIANA PROTEIN MATCH IS: UNKNOWN PROTEIN (TAIR:AT3G05980.1); HAS 1000 BLAST HITS TO 906 PROTEINS IN 61 SPECIES: ARCHAE - 0; BACTERIA - 4; METAZOA - 62; FUNGI - 36; PLANTS - 128; VIRUSES - 4; OTHER EUKARYOTES - 766 (SOURCE: NCBI BLINK).	Symbols:	Yes
AT1G69690.1	1	13.2	1.7	6.4e-07	1246.83	4	0.11	MDPDPDHNHRPNFPLQLLDSSTSSSSTSLAIISTTSEPNSEPK	Acetyl@N-term;Fuc&Fuc@((Neutral loss&(20|21|22|23|24|25|26|27|28))|(20&(21|22|23|24|25|26|27|28))|(21&(22|23|24|25|26|27|28))|(22&(23|24|25|26|27|28))|(23&(24|25|26|27|28))|(24&(25|26|27|28))|(25&(26|27|28))|(26&(27|28))|(27&28))||Fuc2@Neutral loss	Acetyl@1;Fuc&Fuc@((1-207&(20|21|22|23|24|25|26|27|28))|(20&(21|22|23|24|25|26|27|28))|(21&(22|23|24|25|26|27|28))|(22&(23|24|25|26|27|28))|(23&(24|25|26|27|28))|(24&(25|26|27|28))|(25&(26|27|28))|(26&(27|28))|(27&28))||Fuc2@1-43	E20200930_01	121.925	2	0	1	43	16.4	6.4e-07	1	34753.1	TCP FAMILY TRANSCRIPTION FACTOR	Symbols:	Yes
AT4G23650.1	1	4.9	1.64	4.5e-06	547.863	5	0.069	SSDPPPSSSSSSSGNVVHHVKPAGER	Fuc@Neutral loss=11	Fuc@10-35=11	E20200930_01	27.644	1	30.76	10	35	20.3	4.5e-06	1	59336.8	CALCIUM-DEPENDENT PROTEIN KINASE 6	Symbols: CDPK6, CPK3	Yes
AT3G20250.1	1	2.4	1.62	2.8e-06	835.061	3	-0.68	QASHEDNNLSVFGASPPSSVASR	Fuc@Neutral loss=9	Fuc@289-311=9	E20200930_01	85.953	1	29.71	289	311	19	2.8e-06	1	106996	PUMILIO 5	Symbols: APUM5, PUM5	Yes
AT3G50370.1	1	0.9	1.38	2.9e-07	1052.96	2	0.12	QTGNSCASASSTTTTTSPSI	Fuc@Neutral loss|15|16	Fuc@2137-2156|2151|2152	E20200930_01	66.093	1	4.46	2137	2156	11.3	2.9e-07	1	236266	UNKNOWN PROTEIN; FUNCTIONS IN: MOLECULAR_FUNCTION UNKNOWN; INVOLVED IN: BIOLOGICAL_PROCESS UNKNOWN; LOCATED IN: CELLULAR_COMPONENT UNKNOWN; EXPRESSED IN: 26 PLANT STRUCTURES; EXPRESSED DURING: 15 GROWTH STAGES; HAS 27734 BLAST HITS TO 16708 PROTEINS IN 1259 SPECIES: ARCHAE - 81; BACTERIA - 3434; METAZOA - 10876; FUNGI - 2514; PLANTS - 987; VIRUSES - 212; OTHER EUKARYOTES - 9630 (SOURCE: NCBI BLIN…	Symbols:	Yes
AT5G60170.1	1	1.2	1.29	8.3e-07	657.794	2	-0.53	YSPPSGSGSSSR	Fuc@Neutral loss=15	Fuc@287-298=15	E20200930_01	27.197	1	186.27	287	298	12.9	8.3e-07	2	108010	RNA BINDING (RRM/RBD/RNP MOTIFS) FAMILY PROTEIN	Symbols:	Yes
AT3G20280.1	1	3.2	1.26	2.4e-06	1264.13	2	-0.67	LQNTGLVSGAATTSQFESASVNAK	Fuc@Neutral loss|4	Fuc@417-440|420	E20200930_01	93.341	1	6.44	417	440	15.1	2.4e-06	2	78992.6	RING/FYVE/PHD ZINC FINGER SUPERFAMILY PROTEIN	Symbols:	Yes
AT3G13460.1	1	2.8	1.12	2.9e-06	707.342	3	-1	YSDVQRPVSGSGVASSYSK	Fuc@Neutral loss=24	Fuc@260-278=24	E20200930_01	55.412	1	97.38	260	278	14.1	2.9e-06	4	72475.9	EVOLUTIONARILY CONSERVED C-TERMINAL REGION 2	Symbols: ECT2	Yes
AT3G10650.1	11	5.8	9.77	1.5e-20	710.679	3	-0.11	TSSTAFGVSEAWAKPTESK	Fuc@1|2|3|4	Fuc@706|707|708|709	E20200930_01e	82.911		250.16	706	724	61.3	8.8e-14	1	135934	BEST ARABIDOPSIS THALIANA PROTEIN MATCH IS: NUCLEOPORIN-RELATED (TAIR:AT5G20200.1); HAS 61042 BLAST HITS TO 31782 PROTEINS IN 2093 SPECIES: ARCHAE - 202; BACTERIA - 16480; METAZOA - 16017; FUNGI - 12552; PLANTS - 1653; VIRUSES - 629; OTHER EUKARYOTES - 13509 (SOURCE: NCBI BLINK).	Symbols:	Yes
AT3G10650.1	11	5.8	9.77	1.5e-20	1366.63	2	-0.16	LPTSNDSNSQSTSASPLSSTSPFK	Fuc&Fuc@((Neutral loss&(3|4|7))|(3&(4|7))|(4&7)|(9&(11|12)))||Fuc2@Neutral loss	Fuc&Fuc@((807-858&(809|810|813))|(809&(810|813))|(810&813)|(815&(817|818)))||Fuc2@807-830	E20200930_01e	93.591		965.02	807	830	33.5	2.1e-09	1	135934	BEST ARABIDOPSIS THALIANA PROTEIN MATCH IS: NUCLEOPORIN-RELATED (TAIR:AT5G20200.1); HAS 61042 BLAST HITS TO 31782 PROTEINS IN 2093 SPECIES: ARCHAE - 202; BACTERIA - 16480; METAZOA - 16017; FUNGI - 12552; PLANTS - 1653; VIRUSES - 629; OTHER EUKARYOTES - 13509 (SOURCE: NCBI BLINK).	Symbols:	Yes
AT3G10650.1	11	5.8	9.77	1.5e-20	1293.61	2	0.058	LPTSNDSNSQSTSASPLSSTSPFK	Fuc@9|11|12	Fuc@815|817|818	E20200930_01e	94.002		11.62	807	830	23.7	2.1e-06	1	135934	BEST ARABIDOPSIS THALIANA PROTEIN MATCH IS: NUCLEOPORIN-RELATED (TAIR:AT5G20200.1); HAS 61042 BLAST HITS TO 31782 PROTEINS IN 2093 SPECIES: ARCHAE - 202; BACTERIA - 16480; METAZOA - 16017; FUNGI - 12552; PLANTS - 1653; VIRUSES - 629; OTHER EUKARYOTES - 13509 (SOURCE: NCBI BLINK).	Symbols:	Yes
AT3G10650.1	11	5.8	9.77	1.5e-20	911.426	3	0.22	LPTSNDSNSQSTSASPLSSTSPFK	Fuc@11=20;Fuc@12=20	Fuc@817=20;Fuc@818=20	E20200930_01e	94.851		12.62	807	830	59.7	1.5e-20	1	135934	BEST ARABIDOPSIS THALIANA PROTEIN MATCH IS: NUCLEOPORIN-RELATED (TAIR:AT5G20200.1); HAS 61042 BLAST HITS TO 31782 PROTEINS IN 2093 SPECIES: ARCHAE - 202; BACTERIA - 16480; METAZOA - 16017; FUNGI - 12552; PLANTS - 1653; VIRUSES - 629; OTHER EUKARYOTES - 13509 (SOURCE: NCBI BLINK).	Symbols:	Yes
AT3G10650.1	11	5.8	9.77	1.5e-20	862.74	3	0.61	LPTSNDSNSQSTSASPLSSTSPFK	Fuc@Neutral loss|9|11|12|13	Fuc@807-830|815|817|818|819	E20200930_01e	93.963		19.59	807	830	58.7	5.2e-17	1	135934	BEST ARABIDOPSIS THALIANA PROTEIN MATCH IS: NUCLEOPORIN-RELATED (TAIR:AT5G20200.1); HAS 61042 BLAST HITS TO 31782 PROTEINS IN 2093 SPECIES: ARCHAE - 202; BACTERIA - 16480; METAZOA - 16017; FUNGI - 12552; PLANTS - 1653; VIRUSES - 629; OTHER EUKARYOTES - 13509 (SOURCE: NCBI BLINK).	Symbols:	Yes
AT3G10650.1	11	5.8	9.77	1.5e-20	911.426	3	-0.44	LPTSNDSNSQSTSASPLSSTSPFK	Fuc&Fuc@((Neutral loss&(11|12|13))|(11&(12|13))|(12&13))	Fuc&Fuc@((807-854&(817|818|819))|(817&(818|819))|(818&819))	E20200930_01e	93.558		1468.47	807	830	52.2	1.7e-16	1	135934	BEST ARABIDOPSIS THALIANA PROTEIN MATCH IS: NUCLEOPORIN-RELATED (TAIR:AT5G20200.1); HAS 61042 BLAST HITS TO 31782 PROTEINS IN 2093 SPECIES: ARCHAE - 202; BACTERIA - 16480; METAZOA - 16017; FUNGI - 12552; PLANTS - 1653; VIRUSES - 629; OTHER EUKARYOTES - 13509 (SOURCE: NCBI BLINK).	Symbols:	Yes
AT3G10650.1	11	5.8	9.77	1.5e-20	1155.07	2	1.1	FGQPAAPFSAPAVSESSGQISK	Fuc@9=8	Fuc@839=8	E20200930_01e	102.187		2738.42	831	852	24	4.4e-06	1	135934	BEST ARABIDOPSIS THALIANA PROTEIN MATCH IS: NUCLEOPORIN-RELATED (TAIR:AT5G20200.1); HAS 61042 BLAST HITS TO 31782 PROTEINS IN 2093 SPECIES: ARCHAE - 202; BACTERIA - 16480; METAZOA - 16017; FUNGI - 12552; PLANTS - 1653; VIRUSES - 629; OTHER EUKARYOTES - 13509 (SOURCE: NCBI BLINK).	Symbols:	Yes
AT3G10650.1	11	5.8	9.77	1.5e-20	819.068	3	0.85	FGQPAAPFSAPAVSESSGQISK	Fuc@Neutral loss=14;Fuc@9=7	Fuc@831-852=14;Fuc@839=7	E20200930_01e	101.62		18.09	831	852	24.9	1.3e-07	1	135934	BEST ARABIDOPSIS THALIANA PROTEIN MATCH IS: NUCLEOPORIN-RELATED (TAIR:AT5G20200.1); HAS 61042 BLAST HITS TO 31782 PROTEINS IN 2093 SPECIES: ARCHAE - 202; BACTERIA - 16480; METAZOA - 16017; FUNGI - 12552; PLANTS - 1653; VIRUSES - 629; OTHER EUKARYOTES - 13509 (SOURCE: NCBI BLINK).	Symbols:	Yes
AT3G10650.1	11	5.8	9.77	1.5e-20	667.316	2	-1.4	NATFGNTSTFK	Fuc@Neutral loss=7	Fuc@858-868=7	E20200930_01e	54.36		2106.68	858	868	34.9	2.4e-06	1	135934	BEST ARABIDOPSIS THALIANA PROTEIN MATCH IS: NUCLEOPORIN-RELATED (TAIR:AT5G20200.1); HAS 61042 BLAST HITS TO 31782 PROTEINS IN 2093 SPECIES: ARCHAE - 202; BACTERIA - 16480; METAZOA - 16017; FUNGI - 12552; PLANTS - 1653; VIRUSES - 629; OTHER EUKARYOTES - 13509 (SOURCE: NCBI BLINK).	Symbols:	Yes
AT5G05970.1	6	6.7	7.46	1.8e-14	419.462	4	0.63	FSDKFSHLHAPSR	Fuc@Neutral loss|12	Fuc@528-540|539	E20200930_01e	45.2		374.65	528	540	28.9	1.4e-06	2	84629.1	TRANSDUCIN/WD40 REPEAT-LIKE SUPERFAMILY PROTEIN	Symbols: NEDD1	Yes
AT5G05970.1	6	6.7	7.46	1.8e-14	1056.49	2	-0.49	LAVSSTGASTSGSMFSSSR	Fuc@5=8;Fuc@6|9	Fuc@545=8;Fuc@546|549	E20200930_01e	84.445		19.88	541	559	50.9	7.7e-13	2	84629.1	TRANSDUCIN/WD40 REPEAT-LIKE SUPERFAMILY PROTEIN	Symbols: NEDD1	Yes
AT5G05970.1	6	6.7	7.46	1.8e-14	1064.48	2	0.78	LAVSSTGASTSGSMFSSSR	Oxidation@14;Fuc&Fuc@((5&(6|9))|(6&9))	Oxidation@554;Fuc&Fuc@((545&(546|549))|(546&549))	E20200930_01e	68.431		23.79	541	559	32.5	4.8e-11	2	84629.1	TRANSDUCIN/WD40 REPEAT-LIKE SUPERFAMILY PROTEIN	Symbols: NEDD1	Yes
AT5G05970.1	6	6.7	7.46	1.8e-14	1064.48	2	0.59	LAVSSTGASTSGSMFSSSR	Oxidation@14;Fuc&Fuc@((5&(6|9|10))|(6&(9|10)))	Oxidation@554;Fuc&Fuc@((545&(546|549|550))|(546&(549|550)))	E20200930_01e	65.317		1200	541	559	42.5	1.8e-14	2	84629.1	TRANSDUCIN/WD40 REPEAT-LIKE SUPERFAMILY PROTEIN	Symbols: NEDD1	Yes
AT5G05970.1	6	6.7	7.46	1.8e-14	991.455	2	0.72	LAVSSTGASTSGSMFSSSR	Fuc@9=6;Oxidation@14	Fuc@549=6;Oxidation@554	E20200930_01e	64.447		114.72	541	559	38.9	6.2e-12	2	84629.1	TRANSDUCIN/WD40 REPEAT-LIKE SUPERFAMILY PROTEIN	Symbols: NEDD1	Yes
AT5G05970.1	6	6.7	7.46	1.8e-14	1023	2	0.54	ISTTSSFSDGASLSLGGSPK	Fuc@2|3	Fuc@635|636	E20200930_01e	103.572		1.72	634	653	41.8	2.1e-10	2	84629.1	TRANSDUCIN/WD40 REPEAT-LIKE SUPERFAMILY PROTEIN	Symbols: NEDD1	Yes
AT2G02080.1	6	7.4	6.58	3.8e-12	1076.04	2	0.17	EENLNAGSNVSATALLQK	Fuc@8=18;Fuc@11=9	Fuc@374=18;Fuc@377=9	E20200930_01e	101.082		5.53	367	384	54.6	2.1e-09	2	55794.3	INDETERMINATE(ID)-DOMAIN 4	Symbols: AtIDD4, IDD4	Yes
AT2G02080.1	6	7.4	6.58	3.8e-12	1003.01	2	1.1	EENLNAGSNVSATALLQK	Fuc@8|11	Fuc@374|377	E20200930_01e	100.267		6173.59	367	384	48.1	2.8e-07	2	55794.3	INDETERMINATE(ID)-DOMAIN 4	Symbols: AtIDD4, IDD4	Yes
AT2G02080.1	6	7.4	6.58	3.8e-12	1003.01	2	0.27	EENLNAGSNVSATALLQK	Fuc@13=9	Fuc@379=9	E20200930_01e	100.762		20.93	367	384	28.9	6.1e-06	2	55794.3	INDETERMINATE(ID)-DOMAIN 4	Symbols: AtIDD4, IDD4	Yes
AT2G02080.1	6	7.4	6.58	3.8e-12	669.009	3	1.3	EENLNAGSNVSATALLQK	Fuc@Neutral loss=54	Fuc@367-384=54	E20200930_01e	100.299		101.45	367	384	61.6	3.8e-12	2	55794.3	INDETERMINATE(ID)-DOMAIN 4	Symbols: AtIDD4, IDD4	Yes
AT2G02080.1	6	7.4	6.58	3.8e-12	684.33	3	-1	GLASSSNSSSVIANHFGGGR	Fuc@4|5|6	Fuc@405|406|407	E20200930_01e	68.869		385.04	402	421	61.3	1e-11	2	55794.3	INDETERMINATE(ID)-DOMAIN 4	Symbols: AtIDD4, IDD4	Yes
AT5G38640.1	6	18.1	7.87	1.5e-15	1309.63	4	0.44	QVGFFTSSQPDSSTQQQQPDPIAATSASSSSSTISPSGNSLSPVMIPPPR	Fuc@Neutral loss|25|26|28|29|30|31|32|33	Fuc@17-66|41|42|44|45|46|47|48|49	E20200930_01e	123.287		360.56	17	66	26.8	5.7e-10	1	69496	NAGB/RPIA/COA TRANSFERASE-LIKE SUPERFAMILY PROTEIN	Symbols:	Yes
AT5G38640.1	6	18.1	7.87	1.5e-15	1059.52	2	1.5	VAVAGAAASAVSPSSFSYSSR	Fuc@9=21	Fuc@85=21	E20200930_01e	97.556		25.06	77	97	28.9	1.2e-06	1	69496	NAGB/RPIA/COA TRANSFERASE-LIKE SUPERFAMILY PROTEIN	Symbols:	Yes
AT5G38640.1	6	18.1	7.87	1.5e-15	1069.52	2	0.34	SSVPVASSLPGIGMDSMAAAK	Oxidation@14=9;Fuc@8|16	Oxidation@133=9;Fuc@127|135	E20200930_01e	106.95		1828.08	120	140	29.9	9e-07	1	69496	NAGB/RPIA/COA TRANSFERASE-LIKE SUPERFAMILY PROTEIN	Symbols:	Yes
AT5G38640.1	6	18.1	7.87	1.5e-15	1069.52	2	0.43	SSVPVASSLPGIGMDSMAAAK	Fuc@16=16;Oxidation@17=7	Fuc@135=16;Oxidation@136=7	E20200930_01e	109.72		27.36	120	140	35.3	1.4e-08	1	69496	NAGB/RPIA/COA TRANSFERASE-LIKE SUPERFAMILY PROTEIN	Symbols:	Yes
AT5G38640.1	6	18.1	7.87	1.5e-15	831.759	3	-0.32	SSSVPASGLTTVSVVTMPPGLSEK	Oxidation@17;Fuc@1|2|3	Oxidation@157;Fuc@141|142|143	E20200930_01e	113.414		680.79	141	164	62.9	1.5e-15	1	69496	NAGB/RPIA/COA TRANSFERASE-LIKE SUPERFAMILY PROTEIN	Symbols:	Yes
AT5G38640.1	6	18.1	7.87	1.5e-15	1239.14	2	-0.38	SSSVPASGLTTVSVVTMPPGLSEK	Fuc@Neutral loss|1|2|3	Fuc@141-164|141|142|143	E20200930_01e	118.095		1827.09	141	164	40.7	7.3e-09	1	69496	NAGB/RPIA/COA TRANSFERASE-LIKE SUPERFAMILY PROTEIN	Symbols:	Yes
AT5G23280.1	5	10.8	7.62	7.1e-15	917.462	3	-0.11	QAEPSIIAATGTGTTPASFSTASVSIR	Gln->pyro-Glu@1;Fuc@Neutral loss|5|10|12	Gln->pyro-Glu@85;Fuc@85-111|89|94|96	E20200930_01e	124.426		160.35	85	111	45	5.2e-09	1	27061.2	TCP FAMILY TRANSCRIPTION FACTOR	Symbols:	Yes
AT5G23280.1	5	10.8	7.62	7.1e-15	1375.69	2	0.28	QAEPSIIAATGTGTTPASFSTASVSIR	Gln->pyro-Glu@1;Fuc@10|12|14|15	Gln->pyro-Glu@85;Fuc@94|96|98|99	E20200930_01e	124.459		3.59	85	111	24.6	1.3e-06	1	27061.2	TCP FAMILY TRANSCRIPTION FACTOR	Symbols:	Yes
AT5G23280.1	5	10.8	7.62	7.1e-15	923.137	3	-0.88	QAEPSIIAATGTGTTPASFSTASVSIR	Fuc@12|14	Fuc@96|98	E20200930_01e	116.183		3858.13	85	111	65.8	7.1e-15	1	27061.2	TCP FAMILY TRANSCRIPTION FACTOR	Symbols:	Yes
AT5G23280.1	5	10.8	7.62	7.1e-15	1384.2	2	0.73	QAEPSIIAATGTGTTPASFSTASVSIR	Fuc@Neutral loss|5	Fuc@85-111|89	E20200930_01e	116.211		1844.33	85	111	26.5	8.1e-07	1	27061.2	TCP FAMILY TRANSCRIPTION FACTOR	Symbols:	Yes
AT1G04440.1	5	6	6.09	7.4e-11	480.489	4	0.71	RNGSGTGVQADQSSRPR	Fuc@13|14	Fuc@361|362	E20200930_01e	14.086		39.04	349	365	23.4	9.2e-07	1	53205	CASEIN KINASE LIKE 13	Symbols: CKL13	Yes
AT1G04440.1	5	6	6.09	7.4e-11	640.316	3	0.13	RNGSGTGVQADQSSRPR	Fuc@13|14	Fuc@361|362	E20200930_01e	14.022		232.46	349	365	55.7	7.4e-11	1	53205	CASEIN KINASE LIKE 13	Symbols: CKL13	Yes
AT1G04440.1	5	6	6.09	7.4e-11	588.283	3	1.1	NGSGTGVQADQSSRPR	Fuc@12|13	Fuc@361|362	E20200930_01e	19.635		472.16	350	365	42.8	2e-07	1	53205	CASEIN KINASE LIKE 13	Symbols: CKL13	Yes
AT1G04440.1	5	6	6.09	7.4e-11	672.799	2	0.13	ATSSADFTENR	Fuc@3=10	Fuc@405=10	E20200930_01e	40.314		454.89	403	413	43.7	7.6e-10	2	53205	CASEIN KINASE LIKE 13	Symbols: CKL13	Yes
AT1G04440.1	5	6	6.09	7.4e-11	672.799	2	-0.32	ATSSADFTENR	Fuc@Neutral loss|2	Fuc@403-413|404	E20200930_01e	38.186		202.28	403	413	35.7	1.3e-09	2	53205	CASEIN KINASE LIKE 13	Symbols: CKL13	Yes
AT1G53300.1	5	15.3	6.64	2.6e-12	833.391	3	0.061	GLTTTTTTTTTSSSSSSSSGSVTGR	Fuc@8|9|10|11	Fuc@57|58|59|60	E20200930_01e	49.958		37.94	50	74	43.6	2.6e-12	1	76115.8	TETRATRICOPETIDE-REPEAT THIOREDOXIN-LIKE 1	Symbols: TTL1	Yes
AT1G53300.1	5	15.3	6.64	2.6e-12	1123.53	4	0.16	SDSATTSSSSHSQPLLSSSSSSATSPAPTSPANVLPTGNICPSGK	Fuc@3|5|6|7|8|9|10|12	Fuc@106|108|109|110|111|112|113|115	E20200930_01e	106.17		35.79	104	148	26	2.7e-07	1	76115.8	TETRATRICOPETIDE-REPEAT THIOREDOXIN-LIKE 1	Symbols: TTL1	Yes
AT1G53300.1	5	15.3	6.64	2.6e-12	640.83	2	0.79	IQITGMTQSR	Fuc@4|7|9	Fuc@152|155|157	E20200930_01e	63.386		357.42	149	158	33.3	4.7e-06	1	76115.8	TETRATRICOPETIDE-REPEAT THIOREDOXIN-LIKE 1	Symbols: TTL1	Yes
AT1G53300.1	5	15.3	6.64	2.6e-12	863.422	3	-0.8	GGGISPAKPTNTGGGSNSPVNVGSSSR	Fuc@16|18|24|25	Fuc@194|196|202|203	E20200930_01e	53.532		109.87	179	205	38.9	3.1e-11	1	76115.8	TETRATRICOPETIDE-REPEAT THIOREDOXIN-LIKE 1	Symbols: TTL1	Yes
AT1G58100.1	4	9.7	8.64	1.5e-17	824.88	2	0.057	NNNNDTAAVATGGGAR	Fuc@Neutral loss=13	Fuc@8-23=13	E20200930_01e	30.307		7.15	8	23	32.5	3e-06	2	42471.7	TCP FAMILY TRANSCRIPTION FACTOR	Symbols:	Yes
AT1G58100.1	4	9.7	8.64	1.5e-17	1158.05	2	-0.33	STPPEDSTLATTSSTATATTTK	Fuc@1|2	Fuc@36|37	E20200930_01e	65.381		41.06	36	57	26.8	1.3e-06	2	42471.7	TCP FAMILY TRANSCRIPTION FACTOR	Symbols:	Yes
AT1G58100.1	4	9.7	8.64	1.5e-17	772.371	3	-0.11	STPPEDSTLATTSSTATATTTK	Fuc@7=15	Fuc@42=15	E20200930_01e	65.905		41.92	36	57	52.1	1.5e-17	2	42471.7	TCP FAMILY TRANSCRIPTION FACTOR	Symbols:	Yes
AT1G58100.1	4	9.7	8.64	1.5e-17	824.404	3	-1	STPPEDSTLATTSSTATATTTKR	Fuc@7=14	Fuc@42=14	E20200930_01e	57.567		545.32	36	58	46.8	2.5e-13	2	42471.7	TCP FAMILY TRANSCRIPTION FACTOR	Symbols:	Yes
AT1G55540.1	4	2.7	8.8	5.4e-18	783.891	2	-0.81	ANAFVETAAGSVQR	Fuc@7=15	Fuc@1178=15	E20200930_01e	67.903		458.18	1172	1185	50.4	2.9e-07	2	192572	NUCLEAR PORE COMPLEX PROTEIN	Symbols: emb1011	Yes
AT1G55540.1	4	2.7	8.8	5.4e-18	789.854	2	-1.1	LSTTSSGSDFESSK	Fuc@Neutral loss|2|3|4	Fuc@1186-1199|1187|1188|1189	E20200930_01e	47.07		77.43	1186	1199	21.5	2.5e-06	2	192572	NUCLEAR PORE COMPLEX PROTEIN	Symbols: emb1011	Yes
AT1G55540.1	4	2.7	8.8	5.4e-18	1100.99	2	-0.35	GFGAQFSTMSSGAPASSFSSK	Oxidation@9;Fuc@7|8	Oxidation@1208;Fuc@1206|1207	E20200930_01e	93.163		16.31	1200	1220	31	4.8e-11	2	192572	NUCLEAR PORE COMPLEX PROTEIN	Symbols: emb1011	Yes
AT1G55540.1	4	2.7	8.8	5.4e-18	1092.99	2	0.24	GFGAQFSTMSSGAPASSFSSK	Fuc@7|8	Fuc@1206|1207	E20200930_01e	107.179		11.74	1200	1220	46.4	7.1e-14	2	192572	NUCLEAR PORE COMPLEX PROTEIN	Symbols: emb1011	Yes
AT1G55540.1	4	2.7	8.8	5.4e-18	728.998	3	1.5	GFGAQFSTMSSGAPASSFSSK	Fuc@8=6	Fuc@1207=6	E20200930_01e	107.296		56.9	1200	1220	60.9	5.4e-18	2	192572	NUCLEAR PORE COMPLEX PROTEIN	Symbols: emb1011	Yes
AT2G02070.1	4	12.3	6.71	1.7e-12	766.864	2	-1	MAASSSSAASFFGVR	Met-loss+Acetyl@1;Fuc@5|6	Met-loss+Acetyl@1;Fuc@5|6	E20200930_01e	120.59		132.54	1	15	46.4	5.8e-11	1	64464.3	INDETERMINATE(ID)-DOMAIN 5	Symbols: AtIDD5, IDD5	Yes
AT2G02070.1	4	12.3	6.71	1.7e-12	1109.2	3	0.28	ISSGSVPSLFSSSMQSPNSAPHMSATALLQK	Oxidation@14;Oxidation@23;Fuc@24|26	Oxidation@426;Oxidation@435;Fuc@436|438	E20200930_01e	111.015		1.28	413	443	54.1	1.7e-12	1	64464.3	INDETERMINATE(ID)-DOMAIN 5	Symbols: AtIDD5, IDD5	Yes
AT2G02070.1	4	12.3	6.71	1.7e-12	1103.87	3	-0.14	ISSGSVPSLFSSSMQSPNSAPHMSATALLQK	Oxidation@14=31;Fuc@24|26	Oxidation@426=31;Fuc@436|438	E20200930_01e	115.501		21.82	413	443	33.8	3e-08	1	64464.3	INDETERMINATE(ID)-DOMAIN 5	Symbols: AtIDD5, IDD5	Yes
AT2G02070.1	4	12.3	6.71	1.7e-12	1000.11	3	-0.38	AAQMGSTSSNNNNGSNTNNNNNASSILR	Fuc@Neutral loss|15|17	Fuc@444-471|458|460	E20200930_01e	61.19		10.95	444	471	27.9	1.3e-07	1	64464.3	INDETERMINATE(ID)-DOMAIN 5	Symbols: AtIDD5, IDD5	Yes
AT3G14010.1	3	6.9	6.99	3.2e-13	644.787	2	0.41	SESSFGQSASR	Fuc@3|4	Fuc@426|427	E20200930_01e	28.866		175.66	424	434	34	4.8e-09	4	65710	CTC-INTERACTING DOMAIN 4	Symbols: CID4	Yes
AT3G14010.1	3	6.9	6.99	3.2e-13	771.615	4	-1.3	SSESRPGPSTSSRPGLSPSSSIGSMASSEK	Fuc@10|11|12|17|19	Fuc@444|445|446|451|453	E20200930_01e	63.705		56.98	435	464	65.2	3.2e-13	4	65710	CTC-INTERACTING DOMAIN 4	Symbols: CID4	Yes
AT3G26730.1	2	4.7	8.3	1.1e-16	1250.57	3	-1.3	LGFAAGHDSPNLNNEPTNVQSSSSSSEVSNATTGAR	Fuc@Neutral loss|17|21|22	Fuc@692-727|708|712|713	E20200930_01e	84.615		205.18	692	727	59.4	3.7e-16	1	85233.2	RING/U-BOX SUPERFAMILY PROTEIN	Symbols:	Yes
AT3G26730.1	2	4.7	8.3	1.1e-16	1250.58	3	-0.18	LGFAAGHDSPNLNNEPTNVQSSSSSSEVSNATTGAR	Fuc@Neutral loss|17	Fuc@692-727|708	E20200930_01e	85.796		11.35	692	727	49.4	1.1e-16	1	85233.2	RING/U-BOX SUPERFAMILY PROTEIN	Symbols:	Yes
AT1G76350.1	2	3.2	9.52	6.9e-20	753.323	3	-0.41	SPGSSCSHSSSCSSETQVIK	Fuc@7|9	Fuc@666|668	E20200930_01e	30.93		69.6	660	679	28.1	6.2e-13	1	90684.9	PLANT REGULATOR RWP-RK FAMILY PROTEIN	Symbols:	Yes
AT1G76350.1	2	3.2	9.52	6.9e-20	736.567	4	0.08	SPGSSCSHSSSCSSETQVIKEDPTDK	Fuc@7=7	Fuc@666=7	E20200930_01e	40.809		109.22	660	685	53.9	6.9e-20	1	90684.9	PLANT REGULATOR RWP-RK FAMILY PROTEIN	Symbols:	Yes
AT5G42950.1	3	1.8	6.58	3.8e-12	549.561	3	0.43	NSHDWNDPSADSR	Fuc@Neutral loss|12	Fuc@468-480|479	E20200930_01e	36.318		47.81	468	480	17.8	2.2e-09	1	187620	GYF DOMAIN-CONTAINING PROTEIN	Symbols:	Yes
AT5G42950.1	3	1.8	6.58	3.8e-12	600.282	3	0.99	SASSPSQAVSQSSSQSK	Fuc@1|3|4	Fuc@1472|1474|1475	E20200930_01e	30.462		94.6	1472	1488	56.6	3.8e-12	1	187620	GYF DOMAIN-CONTAINING PROTEIN	Symbols:	Yes
AT5G59080.1	2	14.1	8.02	6.3e-16	1079.5	2	1.1	VGSSSSTSSSFTAELFGSK	Fuc&Fuc@((Neutral loss&(5|6|7))|(3&(5|6|7)))	Fuc&Fuc@((7-42&(11|12|13))|(9&(11|12|13)))	E20200930_01e	111.932		27.74	7	25	63.2	7.3e-14	1	14688.8	UNKNOWN PROTEIN; FUNCTIONS IN: MOLECULAR_FUNCTION UNKNOWN; INVOLVED IN: RESPONSE TO OXIDATIVE STRESS; LOCATED IN: CHLOROPLAST; EXPRESSED IN: 18 PLANT STRUCTURES; EXPRESSED DURING: 9 GROWTH STAGES; BEST ARABIDOPSIS THALIANA PROTEIN MATCH IS: UNKNOWN PROTEIN (TAIR:AT3G46880.1); HAS 1807 BLAST HITS TO 1807 PROTEINS IN 277 SPECIES: ARCHAE - 0; BACTERIA - 0; METAZOA - 736; FUNGI - 347; PLANTS - 385; V…	Symbols:	Yes
AT5G59080.1	2	14.1	8.02	6.3e-16	1006.47	2	0.36	VGSSSSTSSSFTAELFGSK	Fuc@5|6	Fuc@11|12	E20200930_01e	112.216		1231.03	7	25	80.9	6.3e-16	1	14688.8	UNKNOWN PROTEIN; FUNCTIONS IN: MOLECULAR_FUNCTION UNKNOWN; INVOLVED IN: RESPONSE TO OXIDATIVE STRESS; LOCATED IN: CHLOROPLAST; EXPRESSED IN: 18 PLANT STRUCTURES; EXPRESSED DURING: 9 GROWTH STAGES; BEST ARABIDOPSIS THALIANA PROTEIN MATCH IS: UNKNOWN PROTEIN (TAIR:AT3G46880.1); HAS 1807 BLAST HITS TO 1807 PROTEINS IN 277 SPECIES: ARCHAE - 0; BACTERIA - 0; METAZOA - 736; FUNGI - 347; PLANTS - 385; V…	Symbols:	Yes
AT1G05805.1	2	3.9	7.72	3.8e-15	863.857	2	-0.42	MYQSSSSTSSSSQR	Acetyl&Fuc&Oxidation@(N-term&(4&1)|(5&1))||Acetyl+Oxidation&Fuc@(1&(4|5))	Acetyl&Fuc&Oxidation@(1&(4&1)|(5&1))||Acetyl+Oxidation&Fuc@(1&(4|5))	E20200930_01e	36.785		200.29	1	14	55.6	1.1e-13	1	38951.5	BASIC HELIX-LOOP-HELIX (BHLH) DNA-BINDING SUPERFAMILY PROTEIN	Symbols:	Yes
AT1G05805.1	2	3.9	7.72	3.8e-15	855.859	2	-0.95	MYQSSSSTSSSSQR	Acetyl@N-term;Fuc@4=14	Acetyl@1;Fuc@4=14	E20200930_01e	53.93		223.19	1	14	61.7	3.8e-15	1	38951.5	BASIC HELIX-LOOP-HELIX (BHLH) DNA-BINDING SUPERFAMILY PROTEIN	Symbols:	Yes
AT4G15410.1	2	9.3	9.39	1.5e-19	601.289	2	1.1	SASTSFTGAAR	Fuc@Neutral loss|3|4	Fuc@200-210|202|203	E20200930_01e	44.31		118.93	200	210	33.5	1.4e-07	1	44996.6	SERINE/THREONINE PROTEIN PHOSPHATASE 2A 55 KDA REGULATORY SUBUNIT B PRIME GAMMA	Symbols: PUX5	Yes
AT4G15410.1	2	9.3	9.39	1.5e-19	897.096	3	0.38	TLGASGSGSSSAPQASSAPMNVAPAPSR	Fuc@9|10	Fuc@318|319	E20200930_01e	78.267		212.58	310	337	55.8	1.5e-19	1	44996.6	SERINE/THREONINE PROTEIN PHOSPHATASE 2A 55 KDA REGULATORY SUBUNIT B PRIME GAMMA	Symbols: PUX5	Yes
AT4G12780.1	2	3.3	8.64	1.4e-17	1046.13	3	-0.025	SAPMASQSNSSAADFNTFASSYSFATAAGK	Oxidation@4;Fuc@Neutral loss|17|20|21|23	Oxidation@23;Fuc@20-49|36|39|40|42	E20200930_01e	116.261		10.73	20	49	23.4	2.3e-09	2	99853.5	CHAPERONE DNAJ-DOMAIN SUPERFAMILY PROTEIN	Symbols:	Yes
AT4G12780.1	2	3.3	8.64	1.4e-17	1040.8	3	0.49	SAPMASQSNSSAADFNTFASSYSFATAAGK	Fuc@17=8	Fuc@36=8	E20200930_01e	117.857		762.56	20	49	52.2	1.4e-17	2	99853.5	CHAPERONE DNAJ-DOMAIN SUPERFAMILY PROTEIN	Symbols:	Yes
AT5G10470.1	2	1.1	6.98	3.3e-13	528.569	3	0.045	SSSNASFAESTGHR	Fuc@1|2	Fuc@23|24	E20200930_01e	27.534		1357.14	23	36	53.1	3.3e-13	2	141037	KINESIN LIKE PROTEIN FOR ACTIN BASED CHLOROPLAST MOVEMENT 1	Symbols: KCA1, KAC1	Yes
AT5G10470.1	2	1.1	6.98	3.3e-13	792.35	2	-0.67	SSSNASFAESTGHR	Fuc@3=13	Fuc@25=13	E20200930_01e	27.589		41.85	23	36	49.4	3.7e-13	2	141037	KINESIN LIKE PROTEIN FOR ACTIN BASED CHLOROPLAST MOVEMENT 1	Symbols: KCA1, KAC1	Yes
AT5G07980.1	2	2.2	8.62	1.6e-17	545.923	3	-0.15	GYHQNQQMAVGTR	Fuc@Neutral loss|12	Fuc@911-923|922	E20200930_01e	31.022		85.8	911	923	34.8	4.4e-08	1	164362	DENTIN SIALOPHOSPHOPROTEIN-RELATED	Symbols:	Yes
AT5G07980.1	2	2.2	8.62	1.6e-17	1068.54	2	-0.084	QSAAINSVNSSSELSTPAVK	Fuc@Neutral loss|2	Fuc@924-943|925	E20200930_01e	77.287		117.28	924	943	40.8	3.1e-07	1	164362	DENTIN SIALOPHOSPHOPROTEIN-RELATED	Symbols:	Yes
AT5G07980.1	2	2.2	8.62	1.6e-17	712.694	3	0.86	QSAAINSVNSSSELSTPAVK	Fuc@2=60	Fuc@925=60	E20200930_01e	77.44		100.5	924	943	68.2	1.6e-17	1	164362	DENTIN SIALOPHOSPHOPROTEIN-RELATED	Symbols:	Yes
AT2G30530.1	2	6.7	8.83	4.5e-18	1242.55	2	0.24	MSYSSSSSPSPSSASSSAASSLAAK	Oxidation@1;Fuc@6|7|8	Oxidation@33;Fuc@38|39|40	E20200930_01e	69.072		82.23	33	57	24.4	4.8e-06	1	41215.4	UNKNOWN PROTEIN; LOCATED IN: CELLULAR_COMPONENT UNKNOWN; EXPRESSED IN: 25 PLANT STRUCTURES; EXPRESSED DURING: 15 GROWTH STAGES; BEST ARABIDOPSIS THALIANA PROTEIN MATCH IS: UNKNOWN PROTEIN (TAIR:AT5G01970.1); HAS 5513 BLAST HITS TO 872 PROTEINS IN 154 SPECIES: ARCHAE - 0; BACTERIA - 30; METAZOA - 615; FUNGI - 144; PLANTS - 149; VIRUSES - 12; OTHER EUKARYOTES - 4563 (SOURCE: NCBI BLINK).	Symbols:	Yes
AT2G30530.1	2	6.7	8.83	4.5e-18	823.371	3	0.21	MSYSSSSSPSPSSASSSAASSLAAK	Fuc@Neutral loss|8|10	Fuc@33-57|40|42	E20200930_01e	75.143		371.33	33	57	63	4.5e-18	1	41215.4	UNKNOWN PROTEIN; LOCATED IN: CELLULAR_COMPONENT UNKNOWN; EXPRESSED IN: 25 PLANT STRUCTURES; EXPRESSED DURING: 15 GROWTH STAGES; BEST ARABIDOPSIS THALIANA PROTEIN MATCH IS: UNKNOWN PROTEIN (TAIR:AT5G01970.1); HAS 5513 BLAST HITS TO 872 PROTEINS IN 154 SPECIES: ARCHAE - 0; BACTERIA - 30; METAZOA - 615; FUNGI - 144; PLANTS - 149; VIRUSES - 12; OTHER EUKARYOTES - 4563 (SOURCE: NCBI BLINK).	Symbols:	Yes
AT4G05060.1	2	12.5	7.37	3.2e-14	968.937	4	1.2	NSNSQAPSASSSSSMATSSSSVTSSHLNQNYIHQSR	Fuc@12|13|14	Fuc@35|36|37	E20200930_01e	65.391		11.82	24	59	40.8	3.2e-14	1	31963.6	PAPD-LIKE SUPERFAMILY PROTEIN	Symbols:	Yes
AT4G05060.1	2	12.5	7.37	3.2e-14	1005.45	4	-1.8	NSNSQAPSASSSSSMATSSSSVTSSHLNQNYIHQSR	Fuc&Fuc@((Neutral loss&(12|13|14))|(12&(13|14))|(13&14)|(20&(21|23|24|25))|(21&(23|24|25))|(23&(24|25))|(24&25))||Fuc2@Neutral loss	Fuc&Fuc@((24-127&(35|36|37))|(35&(36|37))|(36&37)|(43&(44|46|47|48))|(44&(46|47|48))|(46&(47|48))|(47&48))||Fuc2@24-59	E20200930_01e	66.597		59.72	24	59	21.8	4.7e-09	1	31963.6	PAPD-LIKE SUPERFAMILY PROTEIN	Symbols:	Yes
AT1G29350.1	2	2.4	7.07	2e-13	1091.52	2	-0.049	TSNNASSLGGQSISMPEALR	Oxidation@15;Fuc@6|7	Oxidation@557;Fuc@548|549	E20200930_01e	80.361		7.33	543	562	33.6	4.7e-09	2	90879.9	KINASE-RELATED PROTEIN OF UNKNOWN FUNCTION (DUF1296)	Symbols:	Yes
AT1G29350.1	2	2.4	7.07	2e-13	1083.52	2	-0.37	TSNNASSLGGQSISMPEALR	Fuc@6=8	Fuc@548=8	E20200930_01e	103.697		53.61	543	562	74.2	2e-13	2	90879.9	KINASE-RELATED PROTEIN OF UNKNOWN FUNCTION (DUF1296)	Symbols:	Yes
AT1G29350.1	2	2.4	7.07	2e-13	722.683	3	0.56	TSNNASSLGGQSISMPEALR	Fuc@6=6	Fuc@548=6	E20200930_01e	103.717		1089.16	543	562	54.9	2.5e-13	2	90879.9	KINASE-RELATED PROTEIN OF UNKNOWN FUNCTION (DUF1296)	Symbols:	Yes
AT3G50700.1	3	3.3	4.11	2.8e-06	592.638	3	0.63	FHAQPAMSATALLQK	Oxidation@7;Fuc@Neutral loss|10	Oxidation@327;Fuc@321-335|330	E20200930_01e	73.323		307.79	321	335	31.3	2.8e-06	1	47943.6	INDETERMINATE(ID)-DOMAIN 2	Symbols: AtIDD2, IDD2	Yes
AT5G48335.1	2	15.8	6.84	7.9e-13	685.313	3	0.58	MQNPNSSSSLVDSTSAPK	Fuc@Neutral loss=17;Acetyl&Oxidation@(N-term&1)||Acetyl+Oxidation@1	Fuc@1-18=17;Acetyl&Oxidation@(1&1)||Acetyl+Oxidation@1	E20200930_01e	75.129		200.56	1	18	19.5	2.1e-07	1	12781.1	UNKNOWN PROTEIN; FUNCTIONS IN: MOLECULAR_FUNCTION UNKNOWN; INVOLVED IN: BIOLOGICAL_PROCESS UNKNOWN; LOCATED IN: CHLOROPLAST; BEST ARABIDOPSIS THALIANA PROTEIN MATCH IS: UNKNOWN PROTEIN (TAIR:AT3G07580.1); HAS 35333 BLAST HITS TO 34131 PROTEINS IN 2444 SPECIES: ARCHAE - 798; BACTERIA - 22429; METAZOA - 974; FUNGI - 991; PLANTS - 531; VIRUSES - 0; OTHER EUKARYOTES - 9610 (SOURCE: NCBI BLINK).	Symbols:	Yes
AT5G48335.1	2	15.8	6.84	7.9e-13	679.981	3	0.048	MQNPNSSSSLVDSTSAPK	Acetyl@N-term;Fuc@Neutral loss=18	Acetyl@1;Fuc@1-18=18	E20200930_01e	91.829		29.11	1	18	41.5	7.9e-13	1	12781.1	UNKNOWN PROTEIN; FUNCTIONS IN: MOLECULAR_FUNCTION UNKNOWN; INVOLVED IN: BIOLOGICAL_PROCESS UNKNOWN; LOCATED IN: CHLOROPLAST; BEST ARABIDOPSIS THALIANA PROTEIN MATCH IS: UNKNOWN PROTEIN (TAIR:AT3G07580.1); HAS 35333 BLAST HITS TO 34131 PROTEINS IN 2444 SPECIES: ARCHAE - 798; BACTERIA - 22429; METAZOA - 974; FUNGI - 991; PLANTS - 531; VIRUSES - 0; OTHER EUKARYOTES - 9610 (SOURCE: NCBI BLINK).	Symbols:	Yes
AT2G20190.1	2	1.9	6.16	4.8e-11	596.284	5	0.13	DPPFHAVAPASNSHTSSAAAESTHSINK	Fuc@15|16|17	Fuc@639|640|641	E20200930_01e	57.006		60.52	625	652	34.9	1.3e-08	1	158953	CLIP-ASSOCIATED PROTEIN	Symbols: ATCLASP, CLASP	Yes
AT2G20190.1	2	1.9	6.16	4.8e-11	745.103	4	-0.45	DPPFHAVAPASNSHTSSAAAESTHSINK	Fuc@11|13|15|16|17	Fuc@635|637|639|640|641	E20200930_01e	55.715		1377.83	625	652	65.2	4.8e-11	1	158953	CLIP-ASSOCIATED PROTEIN	Symbols: ATCLASP, CLASP	Yes
AT2G20190.1	2	1.9	6.16	4.8e-11	596.284	5	-0.55	DPPFHAVAPASNSHTSSAAAESTHSINK	Fuc@11|15|16|17	Fuc@635|639|640|641	E20200930_01e	55.695		1662.56	625	652	58.6	1.1e-07	1	158953	CLIP-ASSOCIATED PROTEIN	Symbols: ATCLASP, CLASP	Yes
AT5G15270.1	2	2.6	7.1	1.7e-13	794.857	2	-1.1	SSSSGLSSHSSTYR	Fuc@Neutral loss|1|2	Fuc@529-542|529|530	E20200930_01e	22.869		238.6	529	542	39.8	4.6e-12	2	59712.5	RNA-BINDING KH DOMAIN-CONTAINING PROTEIN	Symbols:	Yes
AT5G15270.1	2	2.6	7.1	1.7e-13	530.241	3	0.48	SSSSGLSSHSSTYR	Fuc@1|2	Fuc@529|530	E20200930_01e	22.81		755.17	529	542	51.3	1.7e-13	2	59712.5	RNA-BINDING KH DOMAIN-CONTAINING PROTEIN	Symbols:	Yes
AT1G21660.1	2	6.5	5.97	1.5e-10	822.717	3	-1.4	RNPNNNGQSWNFGTGSSGLNAK	Fuc@Neutral loss|14|16	Fuc@27-48|40|42	E20200930_01e	70.664		1499.51	27	48	35.9	2.4e-08	1	56911.1	CHAPERONE DNAJ-DOMAIN SUPERFAMILY PROTEIN	Symbols:	Yes
AT1G21660.1	2	6.5	5.97	1.5e-10	739.325	2	-0.73	STSFSSNSSWNK	Fuc@2|3|5	Fuc@50|51|53	E20200930_01e	58.672		162.3	49	60	43.4	1.5e-10	1	56911.1	CHAPERONE DNAJ-DOMAIN SUPERFAMILY PROTEIN	Symbols:	Yes
AT5G66730.1	2	3	5.65	1.1e-09	777.874	2	-0.82	AAQMGSTGSGGSLLR	Fuc@Neutral loss=14;Oxidation@4	Fuc@378-392=14;Oxidation@381	E20200930_01e	46.93		70.26	378	392	41.7	1.1e-09	1	52626.8	C2H2-LIKE ZINC FINGER PROTEIN	Symbols:	Yes
AT5G66730.1	2	3	5.65	1.1e-09	769.877	2	-1.2	AAQMGSTGSGGSLLR	Fuc@6|7	Fuc@383|384	E20200930_01e	61.819		69	378	392	37.1	6.8e-09	1	52626.8	C2H2-LIKE ZINC FINGER PROTEIN	Symbols:	Yes
AT2G37550.1	1	4.6	10.77	3.5e-23	759.991	3	-0.29	TANSSFGGSQSSSSGHNNSYR	Fuc@5|9	Fuc@367|371	E20200930_01e	27.83		717.24	363	383	67.9	3.5e-23	2	49252.1	ARF-GAP DOMAIN 7	Symbols: ASP1, AGD7	Yes
AT1G29400.1	1	2.8	9.32	2.3e-19	816.379	3	0.21	SEPSSSSVWSTSSTGNPLFSTR	Fuc@1=14	Fuc@476=14	E20200930_01e	114.25		5.67	476	497	64.6	2.3e-19	2	88213.3	MEI2-LIKE PROTEIN 5	Symbols: AML5, ML5	Yes
AT3G19420.1	1	4.3	9.3	2.7e-19	1404.15	2	-0.066	SPQTNDTTTEGTSSATESSFIGTITK	Fuc@12=9	Fuc@105=9	E20200930_01e	102.862		134.47	94	119	68.5	5.4e-16	1	66430.8	PTEN 2	Symbols: ATPEN2, PEN2	Yes
AT3G19420.1	1	4.3	9.3	2.7e-19	936.437	3	-0.057	SPQTNDTTTEGTSSATESSFIGTITK	Fuc@12=7	Fuc@105=7	E20200930_01e	102.854		300.31	94	119	60	2.7e-19	1	66430.8	PTEN 2	Symbols: ATPEN2, PEN2	Yes
AT3G55980.1	1	3.4	9.19	5e-19	725.684	3	-0.89	QPPSQHGFESSAAAAVAVMK	Fuc@10=14;Oxidation@19	Fuc@455=14;Oxidation@464	E20200930_01e	69.952		371.28	446	465	76	5e-19	1	64059	SALT-INDUCIBLE ZINC FINGER 1	Symbols: SZF1, ATSZF1	Yes
AT3G15880.1	1	2	8.91	2.8e-18	815.714	3	0.39	GPIVGTFGTPNSSTGMSLSMGER	Oxidation@20=53;Fuc@13|14	Oxidation@719=53;Fuc@712|713	E20200930_01e	107.995		156.92	700	722	54.7	2.8e-18	3	124105	WUS-INTERACTING PROTEIN 2	Symbols: WSIP2, TPR4	Yes
AT3G22380.1	2	2.1	4.53	9.5e-07	1149.55	2	0.65	QDLADASVSAVTSGSIVDSSSR	Fuc@7=12	Fuc@1141=12	E20200930_01e	110.443		153.29	1135	1156	21.6	6.5e-06	2	164457	TIME FOR COFFEE	Symbols: TIC	Yes
AT3G22380.1	2	2.1	4.53	9.5e-07	607.307	2	1.3	YATSVAASAAR	Fuc@Neutral loss|3	Fuc@1208-1218|1210	E20200930_01e	46.412		140.36	1208	1218	47.8	9.5e-07	2	164457	TIME FOR COFFEE	Symbols: TIC	Yes
AT5G42220.1	1	3.9	8.46	4.3e-17	1192.9	3	0.12	TEDSGTSATLEGVQQSSGTSGQQLLQSLFSGSSR	Fuc@Neutral loss=10	Fuc@648-681=10	E20200930_01e	125.745		61.97	648	681	71.7	4.3e-17	1	92555	UBIQUITIN-LIKE SUPERFAMILY PROTEIN	Symbols:	Yes
AT1G08720.1	1	2.6	7.83	1.9e-15	864.391	3	-0.55	YGNTQSSYATSSSNGAISSNVHGR	Fuc@4=19	Fuc@535=19	E20200930_01e	52.209		1726.6	532	555	57.9	1.9e-15	1	103589	PROTEIN KINASE SUPERFAMILY PROTEIN	Symbols: EDR1, ATEDR1	Yes
AT3G20280.1	1	3.2	7.77	2.9e-15	843.089	3	0.17	LQNTGLVSGAATTSQFESASVNAK	Fuc@Neutral loss|12|13	Fuc@417-440|428|429	E20200930_01e	93.326		31.9	417	440	66.1	2.9e-15	2	78992.6	RING/FYVE/PHD ZINC FINGER SUPERFAMILY PROTEIN	Symbols:	Yes
AT3G23980.1	1	3.6	7.53	1.2e-14	961.432	3	0.032	ETASLFSGTSMQMDGFIHGSGLTSSR	Fuc@Neutral loss=16;Oxidation@11;Oxidation@13	Fuc@155-180=16;Oxidation@165;Oxidation@167	E20200930_01e	105.39		27.37	155	180	44.9	1.2e-14	1	78385	BLISTER	Symbols: BLI, KOS1	Yes
AT4G11790.1	1	9.7	7.44	2.1e-14	1489.41	3	0.45	SSQPSLLSGSQAGAISSNQPSFQFSNSQSPFTSAVPPVSIPAK	Fuc@10=10	Fuc@261=10	E20200930_01e	125.188		69.4	252	294	42	2.1e-14	1	47420.6	PLECKSTRIN HOMOLOGY (PH) DOMAIN SUPERFAMILY PROTEIN	Symbols:	Yes
AT5G66030.1	1	4.2	7	3e-13	1178.54	3	0.17	CQQAYHSSTTAATTTEATPSPASEGSGLSVFSR	Fuc@8|9	Fuc@759|760	E20200930_01e	92.012		16.23	752	784	45.1	3e-13	1	89859.7	GOLGI-LOCALIZED GRIP DOMAIN-CONTAINING PROTEIN	Symbols: ATGRIP, GRIP	Yes
AT3G13060.1	1	4.4	6.87	6.6e-13	893.416	3	-0.64	MATTQSHTSDLTSEEQPASLDIMK	Met-loss+Acetyl@1;Fuc@3=7	Met-loss+Acetyl@1;Fuc@3=7	E20200930_01e	107.715		226.81	1	24	43.9	6.6e-13	2	60562	EVOLUTIONARILY CONSERVED C-TERMINAL REGION 5	Symbols: ECT5	Yes
AT1G33980.1	1	3.5	6.4	1.1e-11	700.326	3	-0.58	NDSRPSQSSTFVQSEQR	Fuc@3=8	Fuc@324=8	E20200930_01e	43.336		44.59	322	338	66.4	1.1e-11	2	53804.4	SMG-4/UPF3 FAMILY PROTEIN	Symbols: ATUPF3, UPF3	Yes
AT3G02540.1	1	4.5	6.35	1.5e-11	608.638	3	0.98	SKPASAAASSASAGTSQAK	Fuc@9=9	Fuc@85=9	E20200930_01e	17.42		2220.2	77	95	72.6	1.5e-11	3	44247.2	RAD23 UV EXCISION REPAIR PROTEIN FAMILY	Symbols: RAD23-3, RAD23C	Yes
AT1G26620.1	1	1.8	6.29	2.2e-11	600.952	3	0.11	SHVSNGLYQGFSSGSK	Fuc@Neutral loss=41	Fuc@358-373=41	E20200930_01e	57.893		91.71	358	373	46.5	2.2e-11	1	96506	PLANT PROTEIN OF UNKNOWN FUNCTION (DUF863)	Symbols:	Yes
AT2G36485.1	1	10.1	6.28	2.3e-11	617.97	3	0.91	VSGRETESSIVSDPSR	Fuc@6=24	Fuc@65=24	E20200930_01e	44.426		91.15	60	75	58.2	2.3e-11	1	17563.1	ENTH/VHS FAMILY PROTEIN	Symbols:	Yes
AT1G21730.1	1	2.4	6.24	3e-11	1014.48	2	-0.47	SSPSPSTSSAAASSTAVASTK	Fuc@2|6	Fuc@52|56	E20200930_01e	53.558		314.2	51	71	49.7	3e-11	1	98457.2	P-LOOP CONTAINING NUCLEOSIDE TRIPHOSPHATE HYDROLASES SUPERFAMILY PROTEIN	Symbols:	Yes
AT2G32850.1	1	2.5	6.21	3.6e-11	784.381	2	-0.94	AAATSAAATSASGTQR	Fuc@4=10	Fuc@606=10	E20200930_01e	26.876		148.34	603	618	64.5	3.6e-11	2	72443.8	PROTEIN KINASE SUPERFAMILY PROTEIN	Symbols:	Yes
AT4G13350.1	1	4.7	6.11	6.5e-11	981.83	3	1	SMSAPSLQPLQGVPSGGLQSSEVKPSGR	Oxidation@2;Fuc@1|3	Oxidation@406;Fuc@405|407	E20200930_01e	98.726		712.32	405	432	42.2	6.5e-11	2	65027.5	NSP (NUCLEAR SHUTTLE PROTEIN)-INTERACTING GTPASE	Symbols: NIG	Yes
AT1G08680.1	1	2.3	5.8	4.4e-10	823.38	2	-0.81	SYTSGGLGEAVSESR	Fuc@Neutral loss|1|3	Fuc@288-302|288|290	E20200930_01e	73.046		20.87	288	302	46.9	4.4e-10	4	71345	ARF GAP-LIKE ZINC FINGER-CONTAINING PROTEIN ZIGA4	Symbols: ZIGA4, AGD14	Yes
AT3G07660.1	1	3.6	5.61	1.3e-09	661.503	5	0.064	TAVNDTYGSRPASSHSNSTGSRPSSNYSNR	Fuc@9|13|14|16	Fuc@270|274|275|277	E20200930_01e	32.446		141.34	262	291	53.6	1.3e-09	1	90076.5	KINASE-RELATED PROTEIN OF UNKNOWN FUNCTION (DUF1296)	Symbols:	Yes
AT4G16310.1	1	1.2	5.55	1.9e-09	596.789	4	-0.22	IPVDNYSQPSHSNELVSHSK	Fuc@7=15	Fuc@1429=15	E20200930_01e	56.62		387.45	1423	1442	51.8	1.9e-09	1	179404	LSD1-LIKE 3	Symbols: LDL3	Yes
AT1G72010.1	1	3.5	5.47	3.2e-09	686.833	2	-0.8	SGGGSTLFSQASK	Fuc@Neutral loss|1	Fuc@136-148|136	E20200930_01e	51.255		515.76	136	148	44.1	3.2e-09	1	39599.3	TCP FAMILY TRANSCRIPTION FACTOR	Symbols:	Yes
AT3G11540.1	1	1.6	5.3	7.8e-10	594.288	3	1.8	ERSPVVENGFSNGSR	Fuc@11=18	Fuc@21=18	E20200930_01e	48.001		59.37	11	25	36	7.8e-10	2	101431	TETRATRICOPEPTIDE REPEAT (TPR)-LIKE SUPERFAMILY PROTEIN	Symbols: SPY	Yes
AT2G46020.1	1	0.7	4.92	1.2e-09	590.938	3	0.61	MGMVGSSSVGKDQDAR	Fuc@8=7	Fuc@161=7	E20200930_01e	40.922		44.32	154	169	33	1.2e-09	2	245441	TRANSCRIPTION REGULATORY PROTEIN SNF2, PUTATIVE	Symbols: CHR2, ATBRM, BRM, CHA2	Yes
AT1G55110.1	1	4	4.85	5.6e-09	672.675	3	-0.23	SSFPHPSPAMSATALLQK	Fuc@11|13	Fuc@323|325	E20200930_01e	104.346		512.32	313	330	34.7	5.6e-09	1	50903.1	INDETERMINATE(ID)-DOMAIN 7	Symbols: AtIDD7, IDD7	Yes
AT3G54680.1	1	9	4.67	2.4e-08	996.438	2	0.46	DPPSSSSSSSSASYSSVAR	Fuc@Neutral loss|9	Fuc@21-39|29	E20200930_01e	52.617		31.8	21	39	35.3	2.4e-08	1	22751.5	PROTEOPHOSPHOGLYCAN-RELATED	Symbols:	Yes
AT4G38900.1	1	3.3	4.5	1.1e-06	702.335	3	-1.4	DSGVFNSNHSLPPSPFTR	Fuc@17=12	Fuc@147=12	E20200930_01e	102.619		262.35	131	148	39.9	1.1e-06	3	61157.1	BASIC-LEUCINE ZIPPER (BZIP) TRANSCRIPTION FACTOR FAMILY PROTEIN	Symbols:	Yes
AT1G20110.1	1	1.5	4.2	4.1e-07	537.259	2	0.15	SISFSSSGR	Fuc@5=9	Fuc@281=9	E20200930_01e	54.544		43.74	277	285	35.3	4.1e-07	1	65396.4	RING/FYVE/PHD ZINC FINGER SUPERFAMILY PROTEIN	Symbols:	Yes
AT1G66090.1	1	5.8	4.13	4.2e-09	860.373	3	-0.1	MAASTSSSSSSSSSSLSSPSPCTWR	Fuc@Neutral loss=10;Met-loss+Acetyl@1	Fuc@1-25=10;Met-loss+Acetyl@1	E20200930_01e	95.82		254.68	1	25	27.1	4.2e-09	1	48024.3	DISEASE RESISTANCE PROTEIN (TIR-NBS CLASS)	Symbols:	Yes
AT5G15130.1	1	3.1	3.84	2.1e-08	664.64	3	0.28	NSSSSSSTTNFVNKEEK	Fuc@3|4	Fuc@533|534	E20200930_01e	34.465		54.68	531	547	26.9	2.1e-08	1	59007.6	WRKY DNA-BINDING PROTEIN 72	Symbols: WRKY72, ATWRKY72	Yes
AT5G61560.1	1	3.1	3.51	6.9e-09	932.066	3	0.16	SSQMEEASSSSTYSDPTSSSSQIHK	Fuc@Neutral loss|9|10|11|12	Fuc@271-295|279|280|281|282	E20200930_01e	56.662		16.21	271	295	21.7	6.9e-09	2	90223.8	U-BOX DOMAIN-CONTAINING PROTEIN KINASE FAMILY PROTEIN	Symbols:	Yes
AT1G03140.1	1	4.3	3.48	5e-07	850.384	2	-0.84	SSGSAPGSSNAATSASSK	Fuc@4|8|9|13	Fuc@68|72|73|77	E20200930_01e	18.93		75.9	65	82	28.5	5e-07	1	47881.9	SPLICING FACTOR PRP18 FAMILY PROTEIN	Symbols:	Yes
AT1G59910.1	1	2.6	3.39	8.1e-07	842.052	3	-0.69	YYTSSSASPSRPSSSSASAASPSR	Fuc@3=6	Fuc@175=6	E20200930_01e	43.539		2.3	173	196	28.3	8.1e-07	1	98583	ACTIN-BINDING FH2 (FORMIN HOMOLOGY 2) FAMILY PROTEIN	Symbols:	Yes
AT5G49100.1	1	3.5	3.34	1.5e-06	542.925	3	0.28	HLTSSSTSSSPSFR	Fuc@Neutral loss|3|7|8	Fuc@49-62|51|55|56	E20200930_01e	38.813		113.93	49	62	28.9	1.5e-06	1	42050.7	UNKNOWN PROTEIN; BEST ARABIDOPSIS THALIANA PROTEIN MATCH IS: UNKNOWN PROTEIN (TAIR:AT3G06868.1); HAS 30201 BLAST HITS TO 17322 PROTEINS IN 780 SPECIES: ARCHAE - 12; BACTERIA - 1396; METAZOA - 17338; FUNGI - 3422; PLANTS - 5037; VIRUSES - 0; OTHER EUKARYOTES - 2996 (SOURCE: NCBI BLINK).	Symbols:	Yes
AT3G62240.1	1	1.7	2.7	1e-05	543.269	3	0.32	IPHSSSAPNLSDTR	Fuc@4|5|6	Fuc@524|525|526	E20200930_01e	45.157		67.93	521	534	25.6	1e-05	1	90224.4	RING/U-BOX SUPERFAMILY PROTEIN	Symbols:	Yes
AT4G05150.1	1	2.3	2.66	1.5e-06	676.284	2	-0.19	NVAGEEDNDSR	Fuc@10=25	Fuc@173=25	E20200930_01e	18.093		206.69	164	174	22	1.5e-06	1	53062.6	OCTICOSAPEPTIDE/PHOX/BEM1P FAMILY PROTEIN	Symbols:	Yes
AT1G78700.1	1	4.6	2.64	5.1e-06	543.252	3	0.53	HLSTTSSSSASSSSR	Fuc@4|5|6|7|8	Fuc@141|142|143|144|145	E20200930_01e	11.637		39.96	138	152	23.9	5.1e-06	1	34697.7	BES1/BZR1 HOMOLOG 4	Symbols: BEH4	Yes
AT4G34040.1	1	3.8	2.58	1.7e-06	875.777	3	-1	AIPVTGSSSSGDGQPSMIHLPALTR	Fuc@Neutral loss=7	Fuc@315-339=7	E20200930_01e	112.386		112.61	315	339	21.5	1.7e-06	1	71539.2	RING/U-BOX SUPERFAMILY PROTEIN	Symbols:	Yes
AT5G60170.1	1	1.2	2.44	1.3e-06	657.794	2	0.08	YSPPSGSGSSSR	Fuc@9|10	Fuc@295|296	E20200930_01e	26.651		113.52	287	298	19.6	1.3e-06	2	108010	RNA BINDING (RRM/RBD/RNP MOTIFS) FAMILY PROTEIN	Symbols:	Yes
AT3G58620.1	1	5	2.04	2.1e-06	1049.83	3	-0.58	GSSSAAATPAASGSSSSSSGSASGKPAVTSQFAR	Fuc@Neutral loss|14|15|16|17|18|19|21|23	Fuc@48-81|61|62|63|64|65|66|68|70	E20200930_01e	56.104		0.38	48	81	16.4	2.1e-06	1	74387.6	TETRATRICOPETIDE-REPEAT THIOREDOXIN-LIKE 4	Symbols: TTL4	Yes
AT3G47620.1	1	2.7	1.82	1e-05	509.237	3	0.2	SSGSSMSLPSHFR	Fuc@4|5	Fuc@193|194	E20200930_01e	63.971		55.77	190	202	16.8	1e-05	1	52300.2	TEOSINTE BRANCHED, CYCLOIDEA AND PCF (TCP) 14	Symbols: AtTCP14, TCP14	Yes
AT5G05970.1	12	12.7	9.49	8.4e-20	419.462	4	0.74	FSDKFSHLHAPSR	Fuc@12=18	Fuc@539=18	E20201009_04	36.339		345.63	528	540	33	7.8e-09	2	84629.1	TRANSDUCIN/WD40 REPEAT-LIKE SUPERFAMILY PROTEIN	Symbols: NEDD1	Yes
AT5G05970.1	12	12.7	9.49	8.4e-20	1064.48	2	0.91	LAVSSTGASTSGSMFSSSR	Oxidation@14;Fuc&Fuc@((5&(6|9|10))|(6&(9|10)))	Oxidation@554;Fuc&Fuc@((545&(546|549|550))|(546&(549|550)))	E20201009_04	54.282		23.35	541	559	50.5	2.7e-13	2	84629.1	TRANSDUCIN/WD40 REPEAT-LIKE SUPERFAMILY PROTEIN	Symbols: NEDD1	Yes
AT5G05970.1	12	12.7	9.49	8.4e-20	1056.49	2	0.5	LAVSSTGASTSGSMFSSSR	Fuc@5=8;Fuc@9|10	Fuc@545=8;Fuc@549|550	E20201009_04	70.111		767	541	559	52.6	1.6e-11	2	84629.1	TRANSDUCIN/WD40 REPEAT-LIKE SUPERFAMILY PROTEIN	Symbols: NEDD1	Yes
AT5G05970.1	12	12.7	9.49	8.4e-20	1056.49	2	2.7	LAVSSTGASTSGSMFSSSR	Fuc@6=8;Fuc@9=8	Fuc@546=8;Fuc@549=8	E20201009_04	67.822		3539.41	541	559	64.8	4.2e-14	2	84629.1	TRANSDUCIN/WD40 REPEAT-LIKE SUPERFAMILY PROTEIN	Symbols: NEDD1	Yes
AT5G05970.1	12	12.7	9.49	8.4e-20	983.458	2	0.85	LAVSSTGASTSGSMFSSSR	Fuc@Neutral loss|6	Fuc@541-559|546	E20201009_04	67.041		3.2	541	559	45	8.2e-12	2	84629.1	TRANSDUCIN/WD40 REPEAT-LIKE SUPERFAMILY PROTEIN	Symbols: NEDD1	Yes
AT5G05970.1	12	12.7	9.49	8.4e-20	1129.52	2	0.82	LAVSSTGASTSGSMFSSSR	Fuc&Fuc&Fuc@((Neutral loss&(4&(5|6|9|10))|(5&(6|9|10))|(6&(9|10)))|(4&(5&(6|9|10))|(6&(9|10)))|(5&6&(9|10)))||Fuc&Fuc2@((4&Neutral loss)|(5&Neutral loss)|(6&Neutral loss)|(9&Neutral loss)|(10&Neutral loss))||Fuc3@Neutral loss	Fuc&Fuc&Fuc@((541-636&(544&(545|546|549|550))|(545&(546|549|550))|(546&(549|550)))|(544&(545&(546|549|550))|(546&(549|550)))|(545&546&(549|550)))||Fuc&Fuc2@((544&541-627)|(545&541-627)|(546&541-627)|(549&541-627)|(550&541-627))||Fuc3@541-559	E20201009_04	73.44		309.77	541	559	22	5.4e-08	2	84629.1	TRANSDUCIN/WD40 REPEAT-LIKE SUPERFAMILY PROTEIN	Symbols: NEDD1	Yes
AT5G05970.1	12	12.7	9.49	8.4e-20	798.716	3	-0.87	DFPLSHGQTNFANASLEFPR	Fuc@9=34	Fuc@568=34	E20201009_04	110.198		170	560	579	47.2	8.9e-14	2	84629.1	TRANSDUCIN/WD40 REPEAT-LIKE SUPERFAMILY PROTEIN	Symbols: NEDD1	Yes
AT5G05970.1	12	12.7	9.49	8.4e-20	1056.17	3	-1	IRDFSSTFETSSTQTDNNLPSSPLFTK	Fuc@10=9	Fuc@589=9	E20201009_04	104.138		81.3	580	606	56.2	3.4e-17	2	84629.1	TRANSDUCIN/WD40 REPEAT-LIKE SUPERFAMILY PROTEIN	Symbols: NEDD1	Yes
AT5G05970.1	12	12.7	9.49	8.4e-20	966.446	3	0.37	DFSSTFETSSTQTDNNLPSSPLFTK	Fuc@Neutral loss=26	Fuc@582-606=26	E20201009_04	114.866		1838.42	582	606	54	8.4e-20	2	84629.1	TRANSDUCIN/WD40 REPEAT-LIKE SUPERFAMILY PROTEIN	Symbols: NEDD1	Yes
AT5G05970.1	12	12.7	9.49	8.4e-20	1096.03	2	0.87	ISTTSSFSDGASLSLGGSPK	Fuc&Fuc@((2&(4|5))|(3&(4|5)))	Fuc&Fuc@((635&(637|638))|(636&(637|638)))	E20201009_04	86.498		524.14	634	653	49	1.7e-08	2	84629.1	TRANSDUCIN/WD40 REPEAT-LIKE SUPERFAMILY PROTEIN	Symbols: NEDD1	Yes
AT5G05970.1	12	12.7	9.49	8.4e-20	1023	2	1.1	ISTTSSFSDGASLSLGGSPK	Fuc@2|3	Fuc@635|636	E20201009_04	84.994		783.25	634	653	59.6	9.8e-12	2	84629.1	TRANSDUCIN/WD40 REPEAT-LIKE SUPERFAMILY PROTEIN	Symbols: NEDD1	Yes
AT5G05970.1	12	12.7	9.49	8.4e-20	1023	2	1.2	ISTTSSFSDGASLSLGGSPK	Fuc@2|3	Fuc@635|636	E20201009_04	84.15		229.27	634	653	69.9	5.1e-13	2	84629.1	TRANSDUCIN/WD40 REPEAT-LIKE SUPERFAMILY PROTEIN	Symbols: NEDD1	Yes
AT3G10650.1	9	5.8	8.71	9.3e-18	710.681	3	1.8	TSSTAFGVSEAWAKPTESK	Fuc@1|2|3|4	Fuc@706|707|708|709	E20201009_04	67.95		241.74	706	724	63.2	6.2e-14	1	135934	BEST ARABIDOPSIS THALIANA PROTEIN MATCH IS: NUCLEOPORIN-RELATED (TAIR:AT5G20200.1); HAS 61042 BLAST HITS TO 31782 PROTEINS IN 2093 SPECIES: ARCHAE - 202; BACTERIA - 16480; METAZOA - 16017; FUNGI - 12552; PLANTS - 1653; VIRUSES - 629; OTHER EUKARYOTES - 13509 (SOURCE: NCBI BLINK).	Symbols:	Yes
AT3G10650.1	9	5.8	8.71	9.3e-18	911.427	3	1.1	LPTSNDSNSQSTSASPLSSTSPFK	Fuc@9=14;Fuc@11|12|13	Fuc@815=14;Fuc@817|818|819	E20201009_04	78.323		67.23	807	830	54	4.6e-16	1	135934	BEST ARABIDOPSIS THALIANA PROTEIN MATCH IS: NUCLEOPORIN-RELATED (TAIR:AT5G20200.1); HAS 61042 BLAST HITS TO 31782 PROTEINS IN 2093 SPECIES: ARCHAE - 202; BACTERIA - 16480; METAZOA - 16017; FUNGI - 12552; PLANTS - 1653; VIRUSES - 629; OTHER EUKARYOTES - 13509 (SOURCE: NCBI BLINK).	Symbols:	Yes
AT3G10650.1	9	5.8	8.71	9.3e-18	1293.61	2	0.28	LPTSNDSNSQSTSASPLSSTSPFK	Fuc@9=11	Fuc@815=11	E20201009_04	78.596		35.48	807	830	56.9	1.2e-14	1	135934	BEST ARABIDOPSIS THALIANA PROTEIN MATCH IS: NUCLEOPORIN-RELATED (TAIR:AT5G20200.1); HAS 61042 BLAST HITS TO 31782 PROTEINS IN 2093 SPECIES: ARCHAE - 202; BACTERIA - 16480; METAZOA - 16017; FUNGI - 12552; PLANTS - 1653; VIRUSES - 629; OTHER EUKARYOTES - 13509 (SOURCE: NCBI BLINK).	Symbols:	Yes
AT3G10650.1	9	5.8	8.71	9.3e-18	1366.64	2	0.041	LPTSNDSNSQSTSASPLSSTSPFK	Fuc2@Neutral loss=8	Fuc2@807-830=8	E20201009_04	79.583		1452.71	807	830	56	4.8e-14	1	135934	BEST ARABIDOPSIS THALIANA PROTEIN MATCH IS: NUCLEOPORIN-RELATED (TAIR:AT5G20200.1); HAS 61042 BLAST HITS TO 31782 PROTEINS IN 2093 SPECIES: ARCHAE - 202; BACTERIA - 16480; METAZOA - 16017; FUNGI - 12552; PLANTS - 1653; VIRUSES - 629; OTHER EUKARYOTES - 13509 (SOURCE: NCBI BLINK).	Symbols:	Yes
AT3G10650.1	9	5.8	8.71	9.3e-18	1155.07	2	0.8	FGQPAAPFSAPAVSESSGQISK	Fuc@Neutral loss=12	Fuc@831-852=12	E20201009_04	86.7		204.03	831	852	41.9	1.1e-06	1	135934	BEST ARABIDOPSIS THALIANA PROTEIN MATCH IS: NUCLEOPORIN-RELATED (TAIR:AT5G20200.1); HAS 61042 BLAST HITS TO 31782 PROTEINS IN 2093 SPECIES: ARCHAE - 202; BACTERIA - 16480; METAZOA - 16017; FUNGI - 12552; PLANTS - 1653; VIRUSES - 629; OTHER EUKARYOTES - 13509 (SOURCE: NCBI BLINK).	Symbols:	Yes
AT3G10650.1	9	5.8	8.71	9.3e-18	667.317	2	0.46	NATFGNTSTFK	Fuc@Neutral loss=10	Fuc@858-868=10	E20201009_04	43.643		15950.7	858	868	34.5	9.4e-07	1	135934	BEST ARABIDOPSIS THALIANA PROTEIN MATCH IS: NUCLEOPORIN-RELATED (TAIR:AT5G20200.1); HAS 61042 BLAST HITS TO 31782 PROTEINS IN 2093 SPECIES: ARCHAE - 202; BACTERIA - 16480; METAZOA - 16017; FUNGI - 12552; PLANTS - 1653; VIRUSES - 629; OTHER EUKARYOTES - 13509 (SOURCE: NCBI BLINK).	Symbols:	Yes
AT5G38640.1	8	18.1	8.62	1.6e-17	1309.63	4	0.1	QVGFFTSSQPDSSTQQQQPDPIAATSASSSSSTISPSGNSLSPVMIPPPR	Fuc@Neutral loss|25|26|28|29|30|31|32|33	Fuc@17-66|41|42|44|45|46|47|48|49	E20201009_04	117.06		359.01	17	66	56.2	1.6e-17	1	69496	NAGB/RPIA/COA TRANSFERASE-LIKE SUPERFAMILY PROTEIN	Symbols:	Yes
AT5G38640.1	8	18.1	8.62	1.6e-17	1059.52	2	0.66	VAVAGAAASAVSPSSFSYSSR	Fuc@9=10	Fuc@85=10	E20201009_04	81.565		741.38	77	97	53.4	3.5e-11	1	69496	NAGB/RPIA/COA TRANSFERASE-LIKE SUPERFAMILY PROTEIN	Symbols:	Yes
AT5G38640.1	8	18.1	8.62	1.6e-17	1077.52	2	1.4	SSVPVASSLPGIGMDSMAAAK	Oxidation@14;Fuc@16=25;Oxidation@17	Oxidation@133;Fuc@135=25;Oxidation@136	E20201009_04	83.59		18.21	120	140	25.7	2.9e-07	1	69496	NAGB/RPIA/COA TRANSFERASE-LIKE SUPERFAMILY PROTEIN	Symbols:	Yes
AT5G38640.1	8	18.1	8.62	1.6e-17	1069.52	2	1.2	SSVPVASSLPGIGMDSMAAAK	Oxidation@14=14;Fuc@7|16	Oxidation@133=14;Fuc@126|135	E20201009_04	91.694		74.96	120	140	26.8	3.7e-06	1	69496	NAGB/RPIA/COA TRANSFERASE-LIKE SUPERFAMILY PROTEIN	Symbols:	Yes
AT5G38640.1	8	18.1	8.62	1.6e-17	1069.52	2	1.6	SSVPVASSLPGIGMDSMAAAK	Fuc@16=18;Oxidation@17=19	Fuc@135=18;Oxidation@136=19	E20201009_04	94.15		5.21	120	140	29.2	3.5e-06	1	69496	NAGB/RPIA/COA TRANSFERASE-LIKE SUPERFAMILY PROTEIN	Symbols:	Yes
AT5G38640.1	8	18.1	8.62	1.6e-17	1061.53	2	1.3	SSVPVASSLPGIGMDSMAAAK	Fuc@7|8|16	Fuc@126|127|135	E20201009_04	103.061		3190.64	120	140	36.4	1.6e-06	1	69496	NAGB/RPIA/COA TRANSFERASE-LIKE SUPERFAMILY PROTEIN	Symbols:	Yes
AT5G38640.1	8	18.1	8.62	1.6e-17	1247.14	2	0.43	SSSVPASGLTTVSVVTMPPGLSEK	Oxidation@17;Fuc@Neutral loss|1|2|3	Oxidation@157;Fuc@141-164|141|142|143	E20201009_04	102.325		73.22	141	164	49.4	3.7e-11	1	69496	NAGB/RPIA/COA TRANSFERASE-LIKE SUPERFAMILY PROTEIN	Symbols:	Yes
AT5G38640.1	8	18.1	8.62	1.6e-17	1239.14	2	-0.16	SSSVPASGLTTVSVVTMPPGLSEK	Fuc@Neutral loss|1|2|3	Fuc@141-164|141|142|143	E20201009_04	111.687		2623.15	141	164	49.8	8.3e-11	1	69496	NAGB/RPIA/COA TRANSFERASE-LIKE SUPERFAMILY PROTEIN	Symbols:	Yes
AT1G05805.1	5	11.3	7.87	1.6e-15	863.858	2	0.57	MYQSSSSTSSSSQR	Acetyl&Fuc&Oxidation@(N-term&(4&1)|(5&1))||Acetyl+Oxidation&Fuc@(1&(4|5))	Acetyl&Fuc&Oxidation@(1&(4&1)|(5&1))||Acetyl+Oxidation&Fuc@(1&(4|5))	E20201009_04	28.278		1512.32	1	14	49.3	2e-13	1	38951.5	BASIC HELIX-LOOP-HELIX (BHLH) DNA-BINDING SUPERFAMILY PROTEIN	Symbols:	Yes
AT1G05805.1	5	11.3	7.87	1.6e-15	855.86	2	-0.17	MYQSSSSTSSSSQR	Acetyl@N-term;Fuc@4=10	Acetyl@1;Fuc@4=10	E20201009_04	43.459		4190.15	1	14	51.3	3.2e-14	1	38951.5	BASIC HELIX-LOOP-HELIX (BHLH) DNA-BINDING SUPERFAMILY PROTEIN	Symbols:	Yes
AT1G05805.1	5	11.3	7.87	1.6e-15	855.86	2	-0.17	MYQSSSSTSSSSQR	Acetyl@N-term;Fuc@4|5	Acetyl@1;Fuc@4|5	E20201009_04	42.218		322.45	1	14	38.1	9.1e-11	1	38951.5	BASIC HELIX-LOOP-HELIX (BHLH) DNA-BINDING SUPERFAMILY PROTEIN	Symbols:	Yes
AT1G05805.1	5	11.3	7.87	1.6e-15	1016.46	3	0.51	DFTGYQPSSDNFIGNFFTGAADSSSLR	Fuc@Neutral loss=25	Fuc@51-77=25	E20201009_04	124.716		614.78	51	77	57.4	1.6e-15	1	38951.5	BASIC HELIX-LOOP-HELIX (BHLH) DNA-BINDING SUPERFAMILY PROTEIN	Symbols:	Yes
AT3G14010.1	5	7.2	6.71	1.7e-12	506.574	3	0.5	TKSESSFGQSASR	Fuc@Neutral loss=16	Fuc@422-434=16	E20201009_04	13.774		1897.04	422	434	38.5	2.2e-10	4	65710	CTC-INTERACTING DOMAIN 4	Symbols: CID4	Yes
AT3G14010.1	5	7.2	6.71	1.7e-12	644.786	2	0.093	SESSFGQSASR	Fuc@4|8|10	Fuc@427|431|433	E20201009_04	21.165		5394.09	424	434	31.8	1.4e-07	4	65710	CTC-INTERACTING DOMAIN 4	Symbols: CID4	Yes
AT3G14010.1	5	7.2	6.71	1.7e-12	775.615	4	-0.68	SSESRPGPSTSSRPGLSPSSSIGSMASSEK	Oxidation@25;Fuc@11|12	Oxidation@459;Fuc@445|446	E20201009_04	41.923		1005.91	435	464	49.4	8.2e-12	4	65710	CTC-INTERACTING DOMAIN 4	Symbols: CID4	Yes
AT3G14010.1	5	7.2	6.71	1.7e-12	771.616	4	-0.9	SSESRPGPSTSSRPGLSPSSSIGSMASSEK	Fuc@11|12	Fuc@445|446	E20201009_04	52.348		1369.95	435	464	64	1.7e-12	4	65710	CTC-INTERACTING DOMAIN 4	Symbols: CID4	Yes
AT5G08330.1	4	23.4	9.48	8.7e-20	1138.57	3	-0.73	QAEPSIIAATGTGTTPASFSTASLSTSSPFTLGK	Gln->pyro-Glu@1;Fuc@Neutral loss|12|14|15	Gln->pyro-Glu@77;Fuc@77-110|88|90|91	E20201009_04	124.887		381.88	77	110	22.6	1.2e-06	1	24751.8	TCP FAMILY TRANSCRIPTION FACTOR	Symbols:	Yes
AT5G08330.1	4	23.4	9.48	8.7e-20	1144.24	3	0.22	QAEPSIIAATGTGTTPASFSTASLSTSSPFTLGK	Fuc@14=7	Fuc@90=7	E20201009_04	117.159		723.65	77	110	71	8.7e-20	1	24751.8	TCP FAMILY TRANSCRIPTION FACTOR	Symbols:	Yes
AT5G08330.1	4	23.4	9.48	8.7e-20	767.36	3	-0.76	HQQQQQASAAAAAAMGEASAAR	Fuc@8=73	Fuc@192=73	E20201009_04	56.486		292.81	185	206	48.6	2.5e-11	1	24751.8	TCP FAMILY TRANSCRIPTION FACTOR	Symbols:	Yes
AT3G23980.1	4	3.6	7.3	4.8e-14	961.434	3	1.7	ETASLFSGTSMQMDGFIHGSGLTSSR	Fuc@10=8;Oxidation@11;Oxidation@13	Fuc@164=8;Oxidation@165;Oxidation@167	E20201009_04	88.268		1756.16	155	180	49.7	2.5e-13	1	78385	BLISTER	Symbols: BLI, KOS1	Yes
AT3G23980.1	4	3.6	7.3	4.8e-14	956.101	3	0.81	ETASLFSGTSMQMDGFIHGSGLTSSR	Fuc&Oxidation@((Neutral loss&13)|(9&13)|(10&(11|13)))	Fuc&Oxidation@((155-193&167)|(163&167)|(164&(165|167)))	E20201009_04	98.869		589.16	155	180	49.3	3.1e-13	1	78385	BLISTER	Symbols: BLI, KOS1	Yes
AT3G23980.1	4	3.6	7.3	4.8e-14	956.101	3	1	ETASLFSGTSMQMDGFIHGSGLTSSR	Fuc@Neutral loss=9;Oxidation@11=17	Fuc@155-180=9;Oxidation@165=17	E20201009_04	103.05		666.5	155	180	32	1.4e-09	1	78385	BLISTER	Symbols: BLI, KOS1	Yes
AT3G23980.1	4	3.6	7.3	4.8e-14	950.77	3	1.5	ETASLFSGTSMQMDGFIHGSGLTSSR	Fuc@Neutral loss=9	Fuc@155-180=9	E20201009_04	111.899		792.61	155	180	59.3	4.8e-14	1	78385	BLISTER	Symbols: BLI, KOS1	Yes
AT1G55540.1	4	2.7	7.49	1.5e-14	783.891	2	-0.33	ANAFVETAAGSVQR	Fuc@Neutral loss|7	Fuc@1172-1185|1178	E20201009_04	56.537		474.42	1172	1185	37.3	3.3e-06	2	192572	NUCLEAR PORE COMPLEX PROTEIN	Symbols: emb1011	Yes
AT1G55540.1	4	2.7	7.49	1.5e-14	789.855	2	-0.014	LSTTSSGSDFESSK	Fuc@Neutral loss|2|4|5|6	Fuc@1186-1199|1187|1189|1190|1191	E20201009_04	37.045		6.72	1186	1199	33	9.7e-10	2	192572	NUCLEAR PORE COMPLEX PROTEIN	Symbols: emb1011	Yes
AT1G55540.1	4	2.7	7.49	1.5e-14	1092.99	2	0.88	GFGAQFSTMSSGAPASSFSSK	Fuc@Neutral loss|7|8|10	Fuc@1200-1220|1206|1207|1209	E20201009_04	89.312		4579.8	1200	1220	57.6	9.7e-14	2	192572	NUCLEAR PORE COMPLEX PROTEIN	Symbols: emb1011	Yes
AT1G55540.1	4	2.7	7.49	1.5e-14	1100.99	2	0.18	GFGAQFSTMSSGAPASSFSSK	Oxidation@9;Fuc@7|8|10	Oxidation@1208;Fuc@1206|1207|1209	E20201009_04	76.374		63.5	1200	1220	63.9	1.5e-14	2	192572	NUCLEAR PORE COMPLEX PROTEIN	Symbols: emb1011	Yes
AT2G02070.1	4	5.1	6.27	2.4e-11	1109.2	3	0.97	ISSGSVPSLFSSSMQSPNSAPHMSATALLQK	Oxidation@14;Oxidation@23;Fuc@24|26	Oxidation@426;Oxidation@435;Fuc@436|438	E20201009_04	93.691		5.63	413	443	43.9	1.4e-10	1	64464.3	INDETERMINATE(ID)-DOMAIN 5	Symbols: AtIDD5, IDD5	Yes
AT2G02070.1	4	5.1	6.27	2.4e-11	1103.87	3	0.018	ISSGSVPSLFSSSMQSPNSAPHMSATALLQK	Oxidation@14=48;Fuc@24|26	Oxidation@426=48;Fuc@436|438	E20201009_04	105.727		994.09	413	443	37	1.3e-10	1	64464.3	INDETERMINATE(ID)-DOMAIN 5	Symbols: AtIDD5, IDD5	Yes
AT2G02070.1	4	5.1	6.27	2.4e-11	1103.87	3	1.6	ISSGSVPSLFSSSMQSPNSAPHMSATALLQK	Fuc@Neutral loss=6;Oxidation@23=39	Fuc@413-443=6;Oxidation@435=39	E20201009_04	101.874		8.35	413	443	44.2	7.5e-11	1	64464.3	INDETERMINATE(ID)-DOMAIN 5	Symbols: AtIDD5, IDD5	Yes
AT2G02070.1	4	5.1	6.27	2.4e-11	1098.54	3	-0.67	ISSGSVPSLFSSSMQSPNSAPHMSATALLQK	Fuc@24|26	Fuc@436|438	E20201009_04	111.576		1084.73	413	443	49.1	2.4e-11	1	64464.3	INDETERMINATE(ID)-DOMAIN 5	Symbols: AtIDD5, IDD5	Yes
AT2G02080.1	4	7.4	6.61	3.2e-12	1076.04	2	0.098	EENLNAGSNVSATALLQK	Fuc@8=32;Fuc@11=9	Fuc@374=32;Fuc@377=9	E20201009_04	84.884		3.31	367	384	52.6	4.8e-11	2	55794.3	INDETERMINATE(ID)-DOMAIN 4	Symbols: AtIDD4, IDD4	Yes
AT2G02080.1	4	7.4	6.61	3.2e-12	1003.01	2	0.71	EENLNAGSNVSATALLQK	Fuc@11|13	Fuc@377|379	E20201009_04	84.005		374.91	367	384	50.1	9.8e-08	2	55794.3	INDETERMINATE(ID)-DOMAIN 4	Symbols: AtIDD4, IDD4	Yes
AT2G02080.1	4	7.4	6.61	3.2e-12	684.331	3	0.037	GLASSSNSSSVIANHFGGGR	Fuc@4=8	Fuc@405=8	E20201009_04	56.569		439.56	402	421	60.1	3.2e-12	2	55794.3	INDETERMINATE(ID)-DOMAIN 4	Symbols: AtIDD4, IDD4	Yes
AT4G15410.1	3	9.3	9.42	1.3e-19	601.288	2	-0.32	SASTSFTGAAR	Fuc@3=9	Fuc@202=9	E20201009_04	34.469		310.25	200	210	32	5.5e-07	1	44996.6	SERINE/THREONINE PROTEIN PHOSPHATASE 2A 55 KDA REGULATORY SUBUNIT B PRIME GAMMA	Symbols: PUX5	Yes
AT4G15410.1	3	9.3	9.42	1.3e-19	902.428	3	0.11	TLGASGSGSSSAPQASSAPMNVAPAPSR	Oxidation@20;Fuc@10|11	Oxidation@329;Fuc@319|320	E20201009_04	55.821		222.45	310	337	55.9	3.1e-16	1	44996.6	SERINE/THREONINE PROTEIN PHOSPHATASE 2A 55 KDA REGULATORY SUBUNIT B PRIME GAMMA	Symbols: PUX5	Yes
AT4G15410.1	3	9.3	9.42	1.3e-19	897.097	3	1.4	TLGASGSGSSSAPQASSAPMNVAPAPSR	Fuc@10|11	Fuc@319|320	E20201009_04	66.497		377.87	310	337	64.5	1.3e-19	1	44996.6	SERINE/THREONINE PROTEIN PHOSPHATASE 2A 55 KDA REGULATORY SUBUNIT B PRIME GAMMA	Symbols: PUX5	Yes
AT2G20190.1	3	3.9	8.87	3.5e-18	1023.48	3	2.2	HSQPSFSQTSAPSNLPGYGTSAIVAMDR	Fuc@20=10;Oxidation@26	Fuc@539=10;Oxidation@545	E20201009_04	83.413		19.89	520	547	58.1	3.5e-18	1	158953	CLIP-ASSOCIATED PROTEIN	Symbols: ATCLASP, CLASP	Yes
AT2G20190.1	3	3.9	8.87	3.5e-18	1018.15	3	1.2	HSQPSFSQTSAPSNLPGYGTSAIVAMDR	Fuc@20=8	Fuc@539=8	E20201009_04	95.91		14.29	520	547	55.1	4.2e-14	1	158953	CLIP-ASSOCIATED PROTEIN	Symbols: ATCLASP, CLASP	Yes
AT2G20190.1	3	3.9	8.87	3.5e-18	596.284	5	-0.26	DPPFHAVAPASNSHTSSAAAESTHSINK	Fuc@11|13|15|16|17	Fuc@635|637|639|640|641	E20201009_04	45.811		1411.82	625	652	43.6	7.4e-09	1	158953	CLIP-ASSOCIATED PROTEIN	Symbols: ATCLASP, CLASP	Yes
AT5G59080.1	3	29.6	8.67	1.2e-17	1079.5	2	1.1	VGSSSSTSSSFTAELFGSK	Fuc@3=10;Fuc@6|7	Fuc@9=10;Fuc@12|13	E20201009_04	93.643		2.01	7	25	32.3	2.3e-08	1	14688.8	UNKNOWN PROTEIN; FUNCTIONS IN: MOLECULAR_FUNCTION UNKNOWN; INVOLVED IN: RESPONSE TO OXIDATIVE STRESS; LOCATED IN: CHLOROPLAST; EXPRESSED IN: 18 PLANT STRUCTURES; EXPRESSED DURING: 9 GROWTH STAGES; BEST ARABIDOPSIS THALIANA PROTEIN MATCH IS: UNKNOWN PROTEIN (TAIR:AT3G46880.1); HAS 1807 BLAST HITS TO 1807 PROTEINS IN 277 SPECIES: ARCHAE - 0; BACTERIA - 0; METAZOA - 736; FUNGI - 347; PLANTS - 385; V…	Symbols:	Yes
AT5G59080.1	3	29.6	8.67	1.2e-17	1006.47	2	1.4	VGSSSSTSSSFTAELFGSK	Fuc@5|6|7	Fuc@11|12|13	E20201009_04	93.803		1308.37	7	25	63.7	5.1e-14	1	14688.8	UNKNOWN PROTEIN; FUNCTIONS IN: MOLECULAR_FUNCTION UNKNOWN; INVOLVED IN: RESPONSE TO OXIDATIVE STRESS; LOCATED IN: CHLOROPLAST; EXPRESSED IN: 18 PLANT STRUCTURES; EXPRESSED DURING: 9 GROWTH STAGES; BEST ARABIDOPSIS THALIANA PROTEIN MATCH IS: UNKNOWN PROTEIN (TAIR:AT3G46880.1); HAS 1807 BLAST HITS TO 1807 PROTEINS IN 277 SPECIES: ARCHAE - 0; BACTERIA - 0; METAZOA - 736; FUNGI - 347; PLANTS - 385; V…	Symbols:	Yes
AT5G59080.1	3	29.6	8.67	1.2e-17	1050.49	4	-0.064	VGSSSSTSSSFTAELFGSKDPSPPSSSSGIFSTMFPHPSK	Oxidation@34;Fuc@10|12	Oxidation@40;Fuc@16|18	E20201009_04	109.868		6.88	7	46	58.4	1.2e-17	1	14688.8	UNKNOWN PROTEIN; FUNCTIONS IN: MOLECULAR_FUNCTION UNKNOWN; INVOLVED IN: RESPONSE TO OXIDATIVE STRESS; LOCATED IN: CHLOROPLAST; EXPRESSED IN: 18 PLANT STRUCTURES; EXPRESSED DURING: 9 GROWTH STAGES; BEST ARABIDOPSIS THALIANA PROTEIN MATCH IS: UNKNOWN PROTEIN (TAIR:AT3G46880.1); HAS 1807 BLAST HITS TO 1807 PROTEINS IN 277 SPECIES: ARCHAE - 0; BACTERIA - 0; METAZOA - 736; FUNGI - 347; PLANTS - 385; V…	Symbols:	Yes
AT1G21660.1	3	6.5	8.77	6.6e-18	822.717	3	-0.94	RNPNNNGQSWNFGTGSSGLNAK	Fuc@14=23	Fuc@40=23	E20201009_04	57.337		1792.12	27	48	62.1	6.6e-18	1	56911.1	CHAPERONE DNAJ-DOMAIN SUPERFAMILY PROTEIN	Symbols:	Yes
AT1G21660.1	3	6.5	8.77	6.6e-18	1155.52	2	0.29	NPNNNGQSWNFGTGSSGLNAK	Fuc@8|13	Fuc@35|40	E20201009_04	70.547		604.43	28	48	46.1	1.1e-10	1	56911.1	CHAPERONE DNAJ-DOMAIN SUPERFAMILY PROTEIN	Symbols:	Yes
AT1G21660.1	3	6.5	8.77	6.6e-18	739.325	2	-1.1	STSFSSNSSWNK	Fuc@3|5	Fuc@51|53	E20201009_04	46.312		255.64	49	60	27.5	5.2e-08	1	56911.1	CHAPERONE DNAJ-DOMAIN SUPERFAMILY PROTEIN	Symbols:	Yes
AT5G23280.1	3	10.8	8.24	1.6e-16	917.461	3	-1.3	QAEPSIIAATGTGTTPASFSTASVSIR	Fuc@Neutral loss=7;Gln->pyro-Glu@1	Fuc@85-111=7;Gln->pyro-Glu@85	E20201009_04	117.881		1003.45	85	111	38.2	1.6e-06	1	27061.2	TCP FAMILY TRANSCRIPTION FACTOR	Symbols:	Yes
AT5G23280.1	3	10.8	8.24	1.6e-16	923.138	3	-0.17	QAEPSIIAATGTGTTPASFSTASVSIR	Fuc@12|14|15|18	Fuc@96|98|99|102	E20201009_04	107.828		4491.63	85	111	65	1.6e-16	1	27061.2	TCP FAMILY TRANSCRIPTION FACTOR	Symbols:	Yes
AT1G29350.1	3	2.4	6.42	1e-11	1164.55	2	-0.65	TSNNASSLGGQSISMPEALR	Fuc@14=23;Oxidation@15;Fuc@Neutral loss|6	Fuc@556=23;Oxidation@557;Fuc@543-562|548	E20201009_04	84.118		3307.39	543	562	45.8	4.9e-09	2	90879.9	KINASE-RELATED PROTEIN OF UNKNOWN FUNCTION (DUF1296)	Symbols:	Yes
AT1G29350.1	3	2.4	6.42	1e-11	1091.52	2	-0.052	TSNNASSLGGQSISMPEALR	Fuc@6=18;Oxidation@15	Fuc@548=18;Oxidation@557	E20201009_04	66.929		9.49	543	562	50.8	1.6e-11	2	90879.9	KINASE-RELATED PROTEIN OF UNKNOWN FUNCTION (DUF1296)	Symbols:	Yes
AT1G29350.1	3	2.4	6.42	1e-11	1083.52	2	0.56	TSNNASSLGGQSISMPEALR	Fuc@6=7	Fuc@548=7	E20201009_04	86.438		3532.51	543	562	59.8	1e-11	2	90879.9	KINASE-RELATED PROTEIN OF UNKNOWN FUNCTION (DUF1296)	Symbols:	Yes
AT3G55980.1	2	3.4	9.27	3.2e-19	725.683	3	-1.6	QPPSQHGFESSAAAAVAVMK	Fuc@10=14;Oxidation@19	Fuc@455=14;Oxidation@464	E20201009_04	57.969		323.49	446	465	75.4	3.2e-19	1	64059	SALT-INDUCIBLE ZINC FINGER 1	Symbols: SZF1, ATSZF1	Yes
AT3G55980.1	2	3.4	9.27	3.2e-19	720.353	3	0.23	QPPSQHGFESSAAAAVAVMK	Fuc@10=13	Fuc@455=13	E20201009_04	73.428		876.85	446	465	69.1	1.3e-16	1	64059	SALT-INDUCIBLE ZINC FINGER 1	Symbols: SZF1, ATSZF1	Yes
AT4G12780.1	2	3.3	8.87	3.5e-18	1046.13	3	-0.15	SAPMASQSNSSAADFNTFASSYSFATAAGK	Fuc@Neutral loss=12;Oxidation@4	Fuc@20-49=12;Oxidation@23	E20201009_04	104.914		583.74	20	49	68.9	3.5e-18	2	99853.5	CHAPERONE DNAJ-DOMAIN SUPERFAMILY PROTEIN	Symbols:	Yes
AT4G12780.1	2	3.3	8.87	3.5e-18	1040.8	3	-0.015	SAPMASQSNSSAADFNTFASSYSFATAAGK	Fuc@17|21	Fuc@36|40	E20201009_04	109.407		600	20	49	60.1	8.6e-15	2	99853.5	CHAPERONE DNAJ-DOMAIN SUPERFAMILY PROTEIN	Symbols:	Yes
AT3G15880.1	2	2	8.58	2.1e-17	821.044	3	-1.8	GPIVGTFGTPNSSTGMSLSMGER	Oxidation@16;Oxidation@20;Fuc@13|14	Oxidation@715;Oxidation@719;Fuc@712|713	E20201009_04	78.396		370.53	700	722	57.5	2.1e-17	3	124105	WUS-INTERACTING PROTEIN 2	Symbols: WSIP2, TPR4	Yes
AT3G15880.1	2	2	8.58	2.1e-17	1215.07	2	-0.72	GPIVGTFGTPNSSTGMSLSMGER	Fuc@13|14	Fuc@712|713	E20201009_04	103.822		1.31	700	722	45.3	5.4e-15	3	124105	WUS-INTERACTING PROTEIN 2	Symbols: WSIP2, TPR4	Yes
AT2G30530.1	2	6.7	9.1	8.8e-19	828.703	3	0.42	MSYSSSSSPSPSSASSSAASSLAAK	Oxidation@1;Fuc@15=8	Oxidation@33;Fuc@47=8	E20201009_04	56.998		1560.59	33	57	81.7	8.8e-19	1	41215.4	UNKNOWN PROTEIN; LOCATED IN: CELLULAR_COMPONENT UNKNOWN; EXPRESSED IN: 25 PLANT STRUCTURES; EXPRESSED DURING: 15 GROWTH STAGES; BEST ARABIDOPSIS THALIANA PROTEIN MATCH IS: UNKNOWN PROTEIN (TAIR:AT5G01970.1); HAS 5513 BLAST HITS TO 872 PROTEINS IN 154 SPECIES: ARCHAE - 0; BACTERIA - 30; METAZOA - 615; FUNGI - 144; PLANTS - 149; VIRUSES - 12; OTHER EUKARYOTES - 4563 (SOURCE: NCBI BLINK).	Symbols:	Yes
AT2G30530.1	2	6.7	9.1	8.8e-19	1234.55	2	0.5	MSYSSSSSPSPSSASSSAASSLAAK	Fuc@6|7|8	Fuc@38|39|40	E20201009_04	62.256		3174.38	33	57	63	6.5e-13	1	41215.4	UNKNOWN PROTEIN; LOCATED IN: CELLULAR_COMPONENT UNKNOWN; EXPRESSED IN: 25 PLANT STRUCTURES; EXPRESSED DURING: 15 GROWTH STAGES; BEST ARABIDOPSIS THALIANA PROTEIN MATCH IS: UNKNOWN PROTEIN (TAIR:AT5G01970.1); HAS 5513 BLAST HITS TO 872 PROTEINS IN 154 SPECIES: ARCHAE - 0; BACTERIA - 30; METAZOA - 615; FUNGI - 144; PLANTS - 149; VIRUSES - 12; OTHER EUKARYOTES - 4563 (SOURCE: NCBI BLINK).	Symbols:	Yes
AT5G03280.1	3	3.3	6.51	5.6e-12	580.302	2	0.88	GSSPSPLVNR	Fuc@2=11	Fuc@768=11	E20201009_04	35.728		1112.81	767	776	30.4	5.5e-07	1	140958	NRAMP METAL ION TRANSPORTER FAMILY PROTEIN	Symbols: EIN2, PIR2, CKR1, ERA3, ORE3, ORE2, ATEIN2	Yes
AT5G03280.1	3	3.3	6.51	5.6e-12	835.399	2	-1.1	VGVPSTYDDISQSR	Fuc@13=10	Fuc@990=10	E20201009_04	64.267		532.02	978	991	34.6	6.3e-07	1	140958	NRAMP METAL ION TRANSPORTER FAMILY PROTEIN	Symbols: EIN2, PIR2, CKR1, ERA3, ORE3, ORE2, ATEIN2	Yes
AT5G03280.1	3	3.3	6.51	5.6e-12	1072.51	2	1.8	DAYSLPQSATTGTGSLWSR	Fuc@Neutral loss|4	Fuc@996-1014|999	E20201009_04	99.748		2.06	996	1014	65.2	5.6e-12	1	140958	NRAMP METAL ION TRANSPORTER FAMILY PROTEIN	Symbols: EIN2, PIR2, CKR1, ERA3, ORE3, ORE2, ATEIN2	Yes
AT5G42950.1	3	2.3	6.08	7.9e-11	666.295	2	0.034	MANSSAGSAADHR	Met-loss+Acetyl@1;Fuc@5=8	Met-loss+Acetyl@1;Fuc@5=8	E20201009_04	15.693		121.31	1	13	46.6	7.9e-11	1	187620	GYF DOMAIN-CONTAINING PROTEIN	Symbols:	Yes
AT5G42950.1	3	2.3	6.08	7.9e-11	899.919	2	0.47	SASSPSQAVSQSSSQSK	Fuc@Neutral loss|3|4	Fuc@1472-1488|1474|1475	E20201009_04	22.824		3932.51	1472	1488	57.4	1.7e-09	1	187620	GYF DOMAIN-CONTAINING PROTEIN	Symbols:	Yes
AT4G12770.1	2	3.4	7.97	8.1e-16	1041.46	3	1.3	SAPMASQSNSSAADFNTFASSYSFASAAGK	Fuc@Neutral loss=7;Oxidation@4	Fuc@20-49=7;Oxidation@23	E20201009_04	102.592		505.91	20	49	62.4	8.1e-16	2	98327.7	CHAPERONE DNAJ-DOMAIN SUPERFAMILY PROTEIN	Symbols:	Yes
AT4G12770.1	2	3.4	7.97	8.1e-16	1036.12	3	-0.13	SAPMASQSNSSAADFNTFASSYSFASAAGK	Fuc@Neutral loss|21	Fuc@20-49|40	E20201009_04	107.428		628.57	20	49	60.9	3.3e-14	2	98327.7	CHAPERONE DNAJ-DOMAIN SUPERFAMILY PROTEIN	Symbols:	Yes
AT1G58100.1	2	5.7	8.12	3.4e-16	1158.05	2	0.093	STPPEDSTLATTSSTATATTTK	Fuc@7|8	Fuc@42|43	E20201009_04	54.866		1840.39	36	57	58.7	3.4e-16	2	42471.7	TCP FAMILY TRANSCRIPTION FACTOR	Symbols:	Yes
AT1G58100.1	2	5.7	8.12	3.4e-16	824.404	3	-1	STPPEDSTLATTSSTATATTTKR	Fuc@7=12	Fuc@42=12	E20201009_04	47.48		7.76	36	58	43.9	2.4e-12	2	42471.7	TCP FAMILY TRANSCRIPTION FACTOR	Symbols:	Yes
AT3G53710.1	2	4.6	7.53	1.2e-14	702.714	3	-0.75	LSLVAASAAQSAASVVQTGTK	Fuc@7=9	Fuc@267=9	E20201009_04	95.31		156.2	261	281	50.8	9.9e-12	2	49724.4	ARF-GAP DOMAIN 6	Symbols: AGD6	Yes
AT5G48335.1	2	15.8	6.15	5e-11	1027.47	2	0.57	MQNPNSSSSLVDSTSAPK	Fuc@6=10;Acetyl&Oxidation@(N-term&1)||Acetyl+Oxidation@1	Fuc@6=10;Acetyl&Oxidation@(1&1)||Acetyl+Oxidation@1	E20201009_04	63.687		4.03	1	18	52.4	1.7e-10	1	12781.1	UNKNOWN PROTEIN; FUNCTIONS IN: MOLECULAR_FUNCTION UNKNOWN; INVOLVED IN: BIOLOGICAL_PROCESS UNKNOWN; LOCATED IN: CHLOROPLAST; BEST ARABIDOPSIS THALIANA PROTEIN MATCH IS: UNKNOWN PROTEIN (TAIR:AT3G07580.1); HAS 35333 BLAST HITS TO 34131 PROTEINS IN 2444 SPECIES: ARCHAE - 798; BACTERIA - 22429; METAZOA - 974; FUNGI - 991; PLANTS - 531; VIRUSES - 0; OTHER EUKARYOTES - 9610 (SOURCE: NCBI BLINK).	Symbols:	Yes
AT5G48335.1	2	15.8	6.15	5e-11	1019.47	2	0.83	MQNPNSSSSLVDSTSAPK	Acetyl@N-term;Fuc@6|7	Acetyl@1;Fuc@6|7	E20201009_04	77.539		12088.7	1	18	61.7	5e-11	1	12781.1	UNKNOWN PROTEIN; FUNCTIONS IN: MOLECULAR_FUNCTION UNKNOWN; INVOLVED IN: BIOLOGICAL_PROCESS UNKNOWN; LOCATED IN: CHLOROPLAST; BEST ARABIDOPSIS THALIANA PROTEIN MATCH IS: UNKNOWN PROTEIN (TAIR:AT3G07580.1); HAS 35333 BLAST HITS TO 34131 PROTEINS IN 2444 SPECIES: ARCHAE - 798; BACTERIA - 22429; METAZOA - 974; FUNGI - 991; PLANTS - 531; VIRUSES - 0; OTHER EUKARYOTES - 9610 (SOURCE: NCBI BLINK).	Symbols:	Yes
AT5G13310.1	3	6.8	4.43	6.8e-08	552.626	3	0.15	IFGSLPFSRPSSSK	Fuc@11=10	Fuc@28=10	E20201009_04	73.729		373	18	31	34.7	2.7e-06	1	41056.8	UNKNOWN PROTEIN; FUNCTIONS IN: MOLECULAR_FUNCTION UNKNOWN; INVOLVED IN: BIOLOGICAL_PROCESS UNKNOWN; LOCATED IN: CHLOROPLAST; EXPRESSED IN: 13 PLANT STRUCTURES; EXPRESSED DURING: 7 GROWTH STAGES; BEST ARABIDOPSIS THALIANA PROTEIN MATCH IS: UNKNOWN PROTEIN (TAIR:AT5G13970.1); HAS 1807 BLAST HITS TO 1807 PROTEINS IN 277 SPECIES: ARCHAE - 0; BACTERIA - 0; METAZOA - 736; FUNGI - 347; PLANTS - 385; VIR…	Symbols:	Yes
AT5G13310.1	3	6.8	4.43	6.8e-08	622.294	2	0.67	FSTSSSAPASR	Fuc@2=11	Fuc@33=11	E20201009_04	24.683		40.97	32	42	21.9	9.2e-06	1	41056.8	UNKNOWN PROTEIN; FUNCTIONS IN: MOLECULAR_FUNCTION UNKNOWN; INVOLVED IN: BIOLOGICAL_PROCESS UNKNOWN; LOCATED IN: CHLOROPLAST; EXPRESSED IN: 13 PLANT STRUCTURES; EXPRESSED DURING: 7 GROWTH STAGES; BEST ARABIDOPSIS THALIANA PROTEIN MATCH IS: UNKNOWN PROTEIN (TAIR:AT5G13970.1); HAS 1807 BLAST HITS TO 1807 PROTEINS IN 277 SPECIES: ARCHAE - 0; BACTERIA - 0; METAZOA - 736; FUNGI - 347; PLANTS - 385; VIR…	Symbols:	Yes
AT5G13310.1	3	6.8	4.43	6.8e-08	622.294	2	0.99	FSTSSSAPASR	Fuc@Neutral loss=8	Fuc@32-42=8	E20201009_04	29.659		196.39	32	42	34.6	6.8e-08	1	41056.8	UNKNOWN PROTEIN; FUNCTIONS IN: MOLECULAR_FUNCTION UNKNOWN; INVOLVED IN: BIOLOGICAL_PROCESS UNKNOWN; LOCATED IN: CHLOROPLAST; EXPRESSED IN: 13 PLANT STRUCTURES; EXPRESSED DURING: 7 GROWTH STAGES; BEST ARABIDOPSIS THALIANA PROTEIN MATCH IS: UNKNOWN PROTEIN (TAIR:AT5G13970.1); HAS 1807 BLAST HITS TO 1807 PROTEINS IN 277 SPECIES: ARCHAE - 0; BACTERIA - 0; METAZOA - 736; FUNGI - 347; PLANTS - 385; VIR…	Symbols:	Yes
AT2G32850.1	2	2.5	6.43	9.7e-12	784.38	2	-1.3	AAATSAAATSASGTQR	Fuc@4=8	Fuc@606=8	E20201009_04	20.745		217.99	603	618	54.9	9.7e-12	2	72443.8	PROTEIN KINASE SUPERFAMILY PROTEIN	Symbols:	Yes
AT2G32850.1	2	2.5	6.43	9.7e-12	784.381	2	-0.97	AAATSAAATSASGTQR	Fuc@9|10	Fuc@611|612	E20201009_04	19.12		4078.33	603	618	41	8.1e-08	2	72443.8	PROTEIN KINASE SUPERFAMILY PROTEIN	Symbols:	Yes
AT1G04440.1	2	2.4	5.93	2e-10	672.799	2	-0.097	ATSSADFTENR	Fuc@3=9	Fuc@405=9	E20201009_04	31.029		1365.02	403	413	42.6	2e-10	2	53205	CASEIN KINASE LIKE 13	Symbols: CKL13	Yes
AT1G04440.1	2	2.4	5.93	2e-10	672.799	2	-0.54	ATSSADFTENR	Fuc@Neutral loss|2	Fuc@403-413|404	E20201009_04	29.241		198.69	403	413	35.6	4.5e-09	2	53205	CASEIN KINASE LIKE 13	Symbols: CKL13	Yes
AT3G50700.1	3	3.3	4.01	2.6e-07	888.454	2	0.18	FHAQPAMSATALLQK	Oxidation@7;Fuc@10=11	Oxidation@327;Fuc@330=11	E20201009_04	61.309		766.5	321	335	30.9	4.6e-06	1	47943.6	INDETERMINATE(ID)-DOMAIN 2	Symbols: AtIDD2, IDD2	Yes
AT3G50700.1	3	3.3	4.01	2.6e-07	587.306	3	-0.36	FHAQPAMSATALLQK	Fuc@Neutral loss|10	Fuc@321-335|330	E20201009_04	75.293		544.33	321	335	32.7	2.6e-07	1	47943.6	INDETERMINATE(ID)-DOMAIN 2	Symbols: AtIDD2, IDD2	Yes
AT5G43130.1	2	2.7	5.93	1.9e-10	855.069	3	-0.11	NGIGDSNINVQTQHSLESTQMK	Fuc@12=16;Oxidation@21	Fuc@74=16;Oxidation@83	E20201009_04	56.075		170.43	63	84	30.7	1.9e-08	2	90489.6	TBP-ASSOCIATED FACTOR 4	Symbols: TAF4, TAF4B	Yes
AT5G43130.1	2	2.7	5.93	1.9e-10	849.737	3	-1.4	NGIGDSNINVQTQHSLESTQMK	Fuc@12=9	Fuc@74=9	E20201009_04	62.876		370.95	63	84	43.1	1.9e-10	2	90489.6	TBP-ASSOCIATED FACTOR 4	Symbols: TAF4, TAF4B	Yes
AT1G53300.1	2	10	7.01	2.8e-13	1249.58	2	-0.11	GLTTTTTTTTTSSSSSSSSGSVTGR	Fuc@Neutral loss|3|4|5	Fuc@50-74|52|53|54	E20201009_04	40.781		262.44	50	74	52	2.8e-13	1	76115.8	TETRATRICOPETIDE-REPEAT THIOREDOXIN-LIKE 1	Symbols: TTL1	Yes
AT1G07705.1	2	7.7	5.4	4.8e-09	585.885	5	1.3	FASSNIPVALSQMSHGSSHGHSGLTNR	Fuc@17|18	Fuc@107|108	E20201009_04	64.169		297.61	91	117	48.8	4.8e-09	2	57406.1	NOT2 / NOT3 / NOT5 FAMILY	Symbols:	Yes
AT1G07705.1	2	7.7	5.4	4.8e-09	764.92	2	0.51	GGLGVSPILGNVGSR	Fuc@14=21	Fuc@131=21	E20201009_04	88.057		1229.06	118	132	43.8	7.2e-09	2	57406.1	NOT2 / NOT3 / NOT5 FAMILY	Symbols:	Yes
AT1G72010.1	2	11.7	6.33	1.7e-11	686.833	2	0.12	SGGGSTLFSQASK	Fuc@Neutral loss=13	Fuc@136-148=13	E20201009_04	40.8		568.47	136	148	44.9	1.7e-11	1	39599.3	TCP FAMILY TRANSCRIPTION FACTOR	Symbols:	Yes
AT1G72010.1	2	11.7	6.33	1.7e-11	1121.82	3	0.59	SSSSPLSFHSTGMSLYEDNNGTNGSSVDPSR	Fuc@1|2|3|4|7	Fuc@149|150|151|152|155	E20201009_04	86.638		144.71	149	179	14.5	2.6e-06	1	39599.3	TCP FAMILY TRANSCRIPTION FACTOR	Symbols:	Yes
AT1G55110.1	2	4	5.74	6.2e-10	678.006	3	-0.66	SSFPHPSPAMSATALLQK	Oxidation@10;Fuc@11|13	Oxidation@322;Fuc@323|325	E20201009_04	75.01		1994.58	313	330	39.6	1.7e-07	1	50903.1	INDETERMINATE(ID)-DOMAIN 7	Symbols: AtIDD7, IDD7	Yes
AT1G55110.1	2	4	5.74	6.2e-10	672.675	3	-0.46	SSFPHPSPAMSATALLQK	Fuc@11|13	Fuc@323|325	E20201009_04	86.979		2306.9	313	330	44.3	6.2e-10	1	50903.1	INDETERMINATE(ID)-DOMAIN 7	Symbols: AtIDD7, IDD7	Yes
AT4G13350.1	2	4.7	5.43	2.4e-10	976.498	3	0.6	SMSAPSLQPLQGVPSGGLQSSEVKPSGR	Fuc@1|3|6	Fuc@405|407|410	E20201009_04	89.898		821.67	405	432	35.1	2.4e-10	2	65027.5	NSP (NUCLEAR SHUTTLE PROTEIN)-INTERACTING GTPASE	Symbols: NIG	Yes
AT4G13350.1	2	4.7	5.43	2.4e-10	981.83	3	0.56	SMSAPSLQPLQGVPSGGLQSSEVKPSGR	Fuc@Neutral loss=8;Oxidation@2	Fuc@405-432=8;Oxidation@406	E20201009_04	82.022		451.58	405	432	35.4	3.6e-09	2	65027.5	NSP (NUCLEAR SHUTTLE PROTEIN)-INTERACTING GTPASE	Symbols: NIG	Yes
AT3G16270.1	1	3.2	10.28	6.8e-22	761.003	3	-1.1	NTTGGSWGHASGEASESSASVR	Fuc@11=44	Fuc@246=44	E20201009_04	36.826		95.7	236	257	78	6.8e-22	1	74892.9	ENTH/VHS FAMILY PROTEIN	Symbols:	Yes
AT2G37550.1	1	4.6	10.22	1e-21	759.991	3	-1.3	TANSSFGGSQSSSSGHNNSYR	Fuc@5|9	Fuc@367|371	E20201009_04	20.52		551.23	363	383	65.5	1e-21	2	49252.1	ARF-GAP DOMAIN 7	Symbols: ASP1, AGD7	Yes
AT5G58350.1	1	4.2	9.36	1.8e-19	677.544	4	-0.012	TDSFHSSSSHASSSQASLSNYMAR	Fuc@14=10;Oxidation@22	Fuc@422=10;Oxidation@430	E20201009_04	38.44		133.05	409	432	61.3	1.8e-19	1	64914.4	WITH NO LYSINE (K) KINASE 4	Symbols: WNK4, ZIK2	Yes
AT5G42220.1	1	3.9	9.11	8.2e-19	1192.9	3	0.24	TEDSGTSATLEGVQQSSGTSGQQLLQSLFSGSSR	Fuc@Neutral loss=7	Fuc@648-681=7	E20201009_04	117.958		309.16	648	681	73.7	8.2e-19	1	92555	UBIQUITIN-LIKE SUPERFAMILY PROTEIN	Symbols:	Yes
AT5G66730.1	2	3	4.86	4.9e-08	777.875	2	0.19	AAQMGSTGSGGSLLR	Oxidation@4;Fuc@6|7	Oxidation@381;Fuc@383|384	E20201009_04	37.671		317.84	378	392	31.7	6.9e-06	1	52626.8	C2H2-LIKE ZINC FINGER PROTEIN	Symbols:	Yes
AT5G66730.1	2	3	4.86	4.9e-08	769.877	2	-0.89	AAQMGSTGSGGSLLR	Fuc@6|7	Fuc@383|384	E20201009_04	51.455		42.97	378	392	38.4	4.9e-08	1	52626.8	C2H2-LIKE ZINC FINGER PROTEIN	Symbols:	Yes
AT3G21865.1	1	10.6	8.86	3.8e-18	1019.5	3	-0.14	IHNAETSSAAAAASQSNLASSVAPEVSSPR	Fuc@14=8	Fuc@91=8	E20201009_04	68.58		5.43	78	107	67	3.8e-18	1	31399	PEROXIN 22	Symbols: PEX22	Yes
AT2G36400.1	1	5.5	8.69	1.1e-17	797.387	3	-0.52	SSSSSSPTSVLHQLGVSTQAFH	Fuc@1|2|3	Fuc@377|378|379	E20201009_04	98.251		602.46	377	398	66.6	1.1e-17	1	43707.7	GROWTH-REGULATING FACTOR 3	Symbols: AtGRF3, GRF3	Yes
AT5G03150.1	2	3.2	4.98	1.5e-08	625.008	3	-0.11	QNKPLSPMSATALLQK	Fuc@Neutral loss=10	Fuc@362-377=10	E20201009_04	82.196		432.97	362	377	37.7	1.5e-08	1	55201.4	C2H2-LIKE ZINC FINGER PROTEIN	Symbols: JKD	Yes
AT4G05150.1	2	5.7	4.3	2.8e-07	676.284	2	-0.12	NVAGEEDNDSR	Fuc@10=22	Fuc@173=22	E20201009_04	13.927		238.93	164	174	30	2.8e-07	1	53062.6	OCTICOSAPEPTIDE/PHOX/BEM1P FAMILY PROTEIN	Symbols:	Yes
AT4G05150.1	2	5.7	4.3	2.8e-07	898.922	2	-0.31	DVPSPYGSTSSAPVMR	Fuc@Neutral loss=7	Fuc@274-289=7	E20201009_04	73.834		213.54	274	289	35.7	9.6e-07	1	53062.6	OCTICOSAPEPTIDE/PHOX/BEM1P FAMILY PROTEIN	Symbols:	Yes
AT1G29400.1	1	2.8	8.35	8.3e-17	1224.06	2	-0.71	SEPSSSSVWSTSSTGNPLFSTR	Fuc@Neutral loss=8	Fuc@476-497=8	E20201009_04	98.934		765.52	476	497	66.2	8.3e-17	2	88213.3	MEI2-LIKE PROTEIN 5	Symbols: AML5, ML5	Yes
AT3G19420.1	1	4.3	8.15	2.8e-16	936.436	3	-0.44	SPQTNDTTTEGTSSATESSFIGTITK	Fuc@12|13	Fuc@105|106	E20201009_04	85.317		19522.2	94	119	66.9	2.8e-16	1	66430.8	PTEN 2	Symbols: ATPEN2, PEN2	Yes
AT4G11790.1	1	9.7	8.09	4.1e-16	1117.3	4	-0.75	SSQPSLLSGSQAGAISSNQPSFQFSNSQSPFTSAVPPVSIPAK	Fuc@10|16|17	Fuc@261|267|268	E20201009_04	118.212		1416.75	252	294	61.9	4.1e-16	1	47420.6	PLECKSTRIN HOMOLOGY (PH) DOMAIN SUPERFAMILY PROTEIN	Symbols:	Yes
AT4G24680.1	1	1.4	7.88	1.4e-15	758.689	3	-0.91	TTVMSGSSHTTLATNTESFR	Fuc@8|10	Fuc@645|647	E20201009_04	56.878		106.89	638	657	61.8	1.4e-15	1	155372	MODIFIER OF SNC1	Symbols: MOS1	Yes
AT3G52910.1	1	5.3	7.76	2.9e-15	750.695	3	-0.22	SASSTSSVLHQMGISTQVFH	Fuc@1|3|4	Fuc@361|363|364	E20201009_04	94.134		141.99	361	380	54.3	2.9e-15	1	42534.1	GROWTH-REGULATING FACTOR 4	Symbols: AtGRF4, GRF4	Yes
AT5G66030.1	1	4.2	7.66	5.5e-15	1178.54	3	0.049	CQQAYHSSTTAATTTEATPSPASEGSGLSVFSR	Fuc@9=8	Fuc@760=8	E20201009_04	75.729		301.43	752	784	57	5.5e-15	1	89859.7	GOLGI-LOCALIZED GRIP DOMAIN-CONTAINING PROTEIN	Symbols: ATGRIP, GRIP	Yes
AT3G13225.1	2	3.5	3.9	1.8e-07	502.228	3	0.61	SLGTDGHQVECR	Fuc@1=6	Fuc@161=6	E20201009_04	25.381		63.12	161	172	23.2	4.5e-07	2	84456.5	WW DOMAIN-CONTAINING PROTEIN	Symbols:	Yes
AT3G13225.1	2	3.5	3.9	1.8e-07	793.855	2	-0.056	SNDSTEVGSSATASK	Fuc@10|12|14	Fuc@601|603|605	E20201009_04	20.47		133.18	592	606	31	1.8e-07	2	84456.5	WW DOMAIN-CONTAINING PROTEIN	Symbols:	Yes
AT1G79570.1	1	1.4	7.48	1.6e-14	664.65	3	0.3	GLIGISHTGSECASDVSR	Fuc@10=11	Fuc@106=11	E20201009_04	55.546		3144.83	97	114	56.4	1.6e-14	1	137244	PROTEIN KINASE SUPERFAMILY PROTEIN WITH OCTICOSAPEPTIDE/PHOX/BEM1P DOMAIN	Symbols:	Yes
AT1G21630.1	1	2.5	7.05	2.2e-13	1058.21	3	2.6	QHPTGSASTTGISSVTTGTVAGPEITQSVVR	Fuc@9|10|13	Fuc@319|320|323	E20201009_04	83.525		223.78	311	341	47.5	2.2e-13	2	131852	CALCIUM-BINDING EF HAND FAMILY PROTEIN	Symbols:	Yes
AT4G05060.1	1	12.5	6.99	3.2e-13	968.938	4	1.6	NSNSQAPSASSSSSMATSSSSVTSSHLNQNYIHQSR	Fuc@12|13|14	Fuc@35|36|37	E20201009_04	54.787		312.89	24	59	54.6	3.2e-13	1	31963.6	PAPD-LIKE SUPERFAMILY PROTEIN	Symbols:	Yes
AT1G08050.1	1	3.9	6.98	3.4e-13	666.569	4	1.1	SSVDPNRPDSSSSRPGSTPSSSGLR	Fuc@13=11	Fuc@51=11	E20201009_04	33.482		451.97	39	63	63.6	3.4e-13	1	70118.8	ZINC FINGER (C3HC4-TYPE RING FINGER) FAMILY PROTEIN	Symbols:	Yes
AT5G02020.1	1	13.4	6.94	4.3e-13	1090.49	2	-0.2	ASSSSPCSSSSLTSELFGSR	Fuc@5=6	Fuc@12=6	E20201009_04	89.753		525.12	8	27	57.9	4.3e-13	2	16124.4	ENCODES A PROTEIN INVOLVED IN SALT TOLERANCE, NAMES SIS (SALT INDUCED SERINE RICH).	Symbols: SIS	Yes
AT2G44970.1	1	3.4	6.84	7.6e-13	938.906	2	0.33	FSTSSEASTSDANSPSR	Fuc@3|5	Fuc@115|117	E20201009_04	32.983		162.12	113	129	49.8	7.6e-13	2	54725.9	ALPHA/BETA-HYDROLASES SUPERFAMILY PROTEIN	Symbols:	Yes
AT3G02540.1	1	4.5	6.73	1.5e-12	608.638	3	1.2	SKPASAAASSASAGTSQAK	Fuc@9=13	Fuc@85=13	E20201009_04	13.602		1836.45	77	95	73.4	1.5e-12	3	44247.2	RAD23 UV EXCISION REPAIR PROTEIN FAMILY	Symbols: RAD23-3, RAD23C	Yes
AT3G55646.1	1	14.4	6.68	2e-12	772.044	3	-0.35	IVSASSSSSSLSSFDHIFGPR	Fuc@9=9	Fuc@18=9	E20201009_04	97.047		192.38	10	30	53	2e-12	1	16102.6	UNKNOWN PROTEIN; FUNCTIONS IN: MOLECULAR_FUNCTION UNKNOWN; INVOLVED IN: BIOLOGICAL_PROCESS UNKNOWN; LOCATED IN: CHLOROPLAST; BEST ARABIDOPSIS THALIANA PROTEIN MATCH IS: UNKNOWN PROTEIN (TAIR:AT2G39855.2); HAS 35333 BLAST HITS TO 34131 PROTEINS IN 2444 SPECIES: ARCHAE - 798; BACTERIA - 22429; METAZOA - 974; FUNGI - 991; PLANTS - 531; VIRUSES - 0; OTHER EUKARYOTES - 9610 (SOURCE: NCBI BLINK).	Symbols:	Yes
AT5G07940.1	1	1.3	6.51	5.8e-12	1098.02	2	-0.41	QSAANNSVDSSSELSTPQVK	Fuc@Neutral loss|2	Fuc@957-976|958	E20201009_04	53.333		989.16	957	976	59.6	5.8e-12	3	167419	BEST ARABIDOPSIS THALIANA PROTEIN MATCH IS: DENTIN SIALOPHOSPHOPROTEIN-RELATED (TAIR:AT5G07980.1); HAS 1906 BLAST HITS TO 1127 PROTEINS IN 203 SPECIES: ARCHAE - 2; BACTERIA - 210; METAZOA - 401; FUNGI - 205; PLANTS - 136; VIRUSES - 0; OTHER EUKARYOTES - 952 (SOURCE: NCBI BLINK).	Symbols:	Yes
AT5G07970.1	1	1.6	6.45	8.5e-12	711.664	3	-0.53	GQSSNSQHGLNFAQQPMR	Fuc@6=8	Fuc@74=8	E20201009_04	48.706		136.03	69	86	48.4	8.5e-12	1	121120	DENTIN SIALOPHOSPHOPROTEIN-RELATED	Symbols:	Yes
AT5G10470.1	1	1.1	6.42	1e-11	528.569	3	-0.0017	SSSNASFAESTGHR	Fuc@2|3	Fuc@24|25	E20201009_04	20.531		1180.3	23	36	42.4	1e-11	2	141037	KINESIN LIKE PROTEIN FOR ACTIN BASED CHLOROPLAST MOVEMENT 1	Symbols: KCA1, KAC1	Yes
AT1G59910.1	1	2.6	6.4	1.1e-11	842.052	3	-0.35	YYTSSSASPSRPSSSSASAASPSR	Fuc@8|10	Fuc@180|182	E20201009_04	33.014		123.31	173	196	49.5	1.1e-11	1	98583	ACTIN-BINDING FH2 (FORMIN HOMOLOGY 2) FAMILY PROTEIN	Symbols:	Yes
AT2G43140.1	1	12.1	6.37	1.1e-11	1015.73	4	-1.6	QQQHQQNPNLVGHYLPGEPSSIGFDSNASSSSSLFR	Fuc@Neutral loss|21	Fuc@49-84|69	E20201009_04	101.491		1.18	49	84	39.7	1.1e-11	2	32431.7	BASIC HELIX-LOOP-HELIX (BHLH) DNA-BINDING SUPERFAMILY PROTEIN	Symbols:	Yes
AT5G07980.1	1	1.3	6.35	1.6e-11	1068.54	2	0.79	QSAAINSVNSSSELSTPAVK	Fuc@Neutral loss|2	Fuc@924-943|925	E20201009_04	65.377		63	924	943	57.6	1.6e-11	1	164362	DENTIN SIALOPHOSPHOPROTEIN-RELATED	Symbols:	Yes
AT1G08720.1	1	2.6	6.3	2.1e-11	864.391	3	-0.49	YGNTQSSYATSSSNGAISSNVHGR	Fuc@4|6	Fuc@535|537	E20201009_04	41.044		2367	532	555	45.3	2.1e-11	1	103589	PROTEIN KINASE SUPERFAMILY PROTEIN	Symbols: EDR1, ATEDR1	Yes
AT3G54230.1	1	3	6.26	2.1e-13	1020.81	3	0.57	STSNHGVSALTTAESSSSSTTGGTLMGVMR	Fuc@Neutral loss|16	Fuc@771-800|786	E20201009_04	81.966		4.5	771	800	32.1	2.1e-13	2	112568	SUPPRESSOR OF ABI3-5	Symbols: SUA	Yes
AT3G13040.1	1	4.5	6.24	3e-11	1187.53	2	0.31	SSTFCTNLYLSSSSTSETQK	Fuc@Neutral loss|1|2|3	Fuc@75-94|75|76|77	E20201009_04	82.178		338.55	75	94	42.2	3e-11	2	50112.5	MYB-LIKE HTH TRANSCRIPTIONAL REGULATOR FAMILY PROTEIN	Symbols:	Yes
AT5G15270.1	1	2.6	6.17	4.6e-11	530.241	3	-0.14	SSSSGLSSHSSTYR	Fuc@Neutral loss|1|2|3|4	Fuc@529-542|529|530|531|532	E20201009_04	16.326		663.55	529	542	53.8	4.6e-11	2	59712.5	RNA-BINDING KH DOMAIN-CONTAINING PROTEIN	Symbols:	Yes
AT4G16310.1	1	1.2	6.16	4.8e-11	596.79	4	0.067	IPVDNYSQPSHSNELVSHSK	Fuc@7|10	Fuc@1429|1432	E20201009_04	46.29		362.1	1423	1442	48.3	4.8e-11	1	179404	LSD1-LIKE 3	Symbols: LDL3	Yes
AT2G43970.1	1	7.7	6.11	4.7e-12	1101.75	4	-0.09	MADQQTLDSSTPPPTQSDDLSHSHSTSSTTSASSSSDPSLLR	Met-loss+Acetyl@1;Fuc@26|27|28|29|30|31	Met-loss+Acetyl@1;Fuc@26|27|28|29|30|31	E20201009_04	77.163		187.67	1	42	35.7	4.7e-12	2	60589.5	RNA-BINDING PROTEIN	Symbols:	Yes
AT3G21220.1	1	9.8	5.89	2.6e-11	1112.92	3	0.0011	DVALAVPLPLPPPSSSSSAPASSSAISTNISAAK	Fuc@16|17|18	Fuc@47|48|49	E20201009_04	119.061		2330.05	32	65	36.3	2.6e-11	1	38329.3	MAP KINASE KINASE 5	Symbols: ATMKK5, ATMAP2K_ALPHA, MAP2K_A, MKK5, ATMEK5, MEK5	Yes
AT5G20200.1	1	2.6	5.86	3e-10	719.686	3	-1.3	GTQAASSGGNALQYEFGKPK	Fuc@Neutral loss=7	Fuc@561-580=7	E20201009_04	54.895		368.19	561	580	44.5	3e-10	1	81685.2	NUCLEOPORIN-RELATED	Symbols:	Yes
AT3G07660.1	1	3.6	5.75	5.8e-10	661.503	5	-0.44	TAVNDTYGSRPASSHSNSTGSRPSSNYSNR	Fuc@9|13|14|16	Fuc@270|274|275|277	E20201009_04	22.682		151.04	262	291	40.8	5.8e-10	1	90076.5	KINASE-RELATED PROTEIN OF UNKNOWN FUNCTION (DUF1296)	Symbols:	Yes
AT1G21730.1	1	2.4	5.7	7.9e-10	1014.49	2	1.2	SSPSPSTSSAAASSTAVASTK	Fuc@1=8	Fuc@51=8	E20201009_04	43.524		460.38	51	71	42.6	7.9e-10	1	98457.2	P-LOOP CONTAINING NUCLEOSIDE TRIPHOSPHATE HYDROLASES SUPERFAMILY PROTEIN	Symbols:	Yes
AT3G10360.1	1	2.8	5.66	1e-09	752.861	4	-2.1	DAAVLSNFSAGGFDSPLAFHDSLHSTAK	Fuc@25|26	Fuc@282|283	E20201009_04	110.886		112.66	258	285	49.7	1e-09	1	111614	PUMILIO 4	Symbols: APUM4, PUM4	Yes
AT4G34040.1	1	3.8	5.63	5.5e-10	875.777	3	-1.3	AIPVTGSSSSGDGQPSMIHLPALTR	Fuc@10|16	Fuc@324|330	E20201009_04	97.544		206.33	315	339	38.7	5.5e-10	1	71539.2	RING/U-BOX SUPERFAMILY PROTEIN	Symbols:	Yes
AT1G33980.1	1	3.5	5.59	1.5e-09	700.326	3	-0.29	NDSRPSQSSTFVQSEQR	Fuc@3=8	Fuc@324=8	E20201009_04	33.446		332.46	322	338	56.2	1.5e-09	2	53804.4	SMG-4/UPF3 FAMILY PROTEIN	Symbols: ATUPF3, UPF3	Yes
AT4G38900.1	1	3.3	5.46	3.4e-09	702.335	3	-1.4	DSGVFNSNHSLPPSPFTR	Fuc@17=7	Fuc@147=7	E20201009_04	85.8		524.63	131	148	47.8	3.4e-09	3	61157.1	BASIC-LEUCINE ZIPPER (BZIP) TRANSCRIPTION FACTOR FAMILY PROTEIN	Symbols:	Yes
AT5G46750.1	1	4	5.41	2.6e-09	984.909	2	0.14	FEYFDDEQSGGQSGTR	Fuc@9|13|15	Fuc@249|253|255	E20201009_04	65.061		567.49	241	256	39.1	2.6e-09	1	43550.8	ARF-GAP DOMAIN 9	Symbols: AGD9	Yes
AT1G76350.1	1	3.2	5.36	2.7e-11	736.567	4	0.013	SPGSSCSHSSSCSSETQVIKEDPTDK	Fuc@9=10	Fuc@668=10	E20201009_04	31.214		78.08	660	685	31	2.7e-11	1	90684.9	PLANT REGULATOR RWP-RK FAMILY PROTEIN	Symbols:	Yes
AT2G40070.1	1	2.6	5.29	7.4e-09	841.894	2	-0.67	QQTSSPGLSSSSGASR	Fuc@Neutral loss=6	Fuc@159-174=6	E20201009_04	24.585		180.2	159	174	39.6	7.4e-09	2	64160	BEST ARABIDOPSIS THALIANA PROTEIN MATCH IS: PROLINE-RICH FAMILY PROTEIN (TAIR:AT3G09000.1); HAS 35333 BLAST HITS TO 34131 PROTEINS IN 2444 SPECIES: ARCHAE - 798; BACTERIA - 22429; METAZOA - 974; FUNGI - 991; PLANTS - 531; VIRUSES - 0; OTHER EUKARYOTES - 9610 (SOURCE: NCBI BLINK).	Symbols:	Yes
AT1G78700.1	1	4.6	5.2	2.1e-10	543.252	3	0.45	HLSTTSSSSASSSSR	Fuc@8|9	Fuc@145|146	E20201009_04	11.241		529.56	138	152	32.8	2.1e-10	1	34697.7	BES1/BZR1 HOMOLOG 4	Symbols: BEH4	Yes
AT5G59710.1	1	2.9	5.17	2e-08	979.999	2	0.63	LNLAANSGSGLNVQGQNR	Fuc@9=6	Fuc@208=6	E20201009_04	64.246		3015.76	200	217	56.9	2e-08	1	66234	VIRE2 INTERACTING PROTEIN 2	Symbols: VIP2, AtVIP2	Yes
AT4G36870.1	1	2.3	5.04	4.2e-08	897.949	2	0.86	SSPAASSSSMAAVNILR	Fuc@Neutral loss|1	Fuc@298-314|298	E20201009_04	80.815		469.04	298	314	45.4	4.2e-08	2	81605.3	BEL1-LIKE HOMEODOMAIN 2	Symbols: BLH2, SAW1	Yes
AT1G36310.1	1	4.2	5.04	4.2e-08	818.425	2	-1	AEVSGASASALASGLAK	Fuc@Neutral loss|4|7	Fuc@332-348|335|338	E20201009_04	67.988		3191.13	332	348	51	4.2e-08	2	44960.1	S-ADENOSYL-L-METHIONINE-DEPENDENT METHYLTRANSFERASES SUPERFAMILY PROTEIN	Symbols:	Yes
AT3G13060.1	1	4.4	5.03	9.4e-11	898.747	3	-0.68	MATTQSHTSDLTSEEQPASLDIMK	Met-loss+Acetyl@1;Fuc@3=9;Oxidation@23	Met-loss+Acetyl@1;Fuc@3=9;Oxidation@23	E20201009_04	76.298		132.29	1	24	29.8	9.4e-11	2	60562	EVOLUTIONARILY CONSERVED C-TERMINAL REGION 5	Symbols: ECT5	Yes
AT1G24300.1	1	1.1	5.02	4.9e-08	502.998	4	0.49	RPPSSHSSSSHEGLIER	Fuc@4|5	Fuc@1380|1381	E20201009_04	15.991		189.72	1377	1393	44.6	4.9e-08	3	166272	GYF DOMAIN-CONTAINING PROTEIN	Symbols:	Yes
AT5G15130.1	1	3.1	4.97	6.6e-08	664.639	3	-0.53	NSSSSSSTTNFVNKEEK	Fuc@2|3	Fuc@532|533	E20201009_04	24.03		135.11	531	547	47.3	6.6e-08	1	59007.6	WRKY DNA-BINDING PROTEIN 72	Symbols: WRKY72, ATWRKY72	Yes
AT1G10390.1	1	2	4.89	7.5e-08	1089.03	2	0.77	AVPYAPTVEADTGTGTQPAGK	Fuc@12|14|16	Fuc@359|361|363	E20201009_04	68.239		294.23	348	368	39.4	7.5e-08	2	106309	NUCLEOPORIN AUTOPEPTIDASE	Symbols:	Yes
AT5G12120.1	1	2.1	4.88	1.1e-07	763.359	2	-1.5	SEAAQSNGYLPSR	Fuc@Neutral loss|1	Fuc@440-452|440	E20201009_04	41.784		1020.69	440	452	42.6	1.1e-07	1	67884.9	UBIQUITIN-ASSOCIATED/TRANSLATION ELONGATION FACTOR EF1B PROTEIN	Symbols:	Yes
AT4G37210.1	1	2.4	4.85	2.7e-09	675.832	2	0.51	VVPAAAEMSSSR	Fuc@9|10|11	Fuc@415|416|417	E20201009_04	41.716		186.74	407	418	33.5	2.7e-09	1	52275.9	TETRATRICOPEPTIDE REPEAT (TPR)-LIKE SUPERFAMILY PROTEIN	Symbols:	Yes
AT1G48970.1	1	5	4.83	6.4e-11	1132.91	3	0.32	SQSGPVDATTSSSPLSDSPSGNLISPVLIPPSR	Fuc@11|12	Fuc@46|47	E20201009_04	115.644		487.84	36	68	27.2	6.4e-11	1	72965.9	NAGB/RPIA/COA TRANSFERASE-LIKE SUPERFAMILY PROTEIN	Symbols:	Yes
AT2G25970.1	1	1.6	4.83	1.7e-08	602.773	2	1.3	GFSSYPSEGK	Fuc@7=9	Fuc@111=9	E20201009_04	36.749		759.11	105	114	36.4	1.7e-08	1	64607.3	KH DOMAIN-CONTAINING PROTEIN	Symbols:	Yes
AT1G66090.1	1	5.8	4.67	1.5e-09	1290.06	2	-0.59	MAASTSSSSSSSSSSLSSPSPCTWR	Met-loss+Acetyl@1;Fuc@Neutral loss|4|5|6	Met-loss+Acetyl@1;Fuc@1-25|4|5|6	E20201009_04	79.9		236.05	1	25	30.8	1.5e-09	1	48024.3	DISEASE RESISTANCE PROTEIN (TIR-NBS CLASS)	Symbols:	Yes
AT3G11540.1	1	1.4	4.51	3.5e-08	748.355	2	-0.39	SPVVENGFSNGSR	Fuc@Neutral loss|9	Fuc@13-25|21	E20201009_04	44.695		697.04	13	25	34.4	3.5e-08	2	101431	TETRATRICOPEPTIDE REPEAT (TPR)-LIKE SUPERFAMILY PROTEIN	Symbols: SPY	Yes
AT4G15545.1	1	3	4.44	2.9e-08	436.562	3	0.73	RHSVSFATTR	Fuc@9=12	Fuc@246=12	E20201009_04	16.363		586.7	238	247	33.4	2.9e-08	1	37206.3	UNKNOWN PROTEIN; BEST ARABIDOPSIS THALIANA PROTEIN MATCH IS: UNKNOWN PROTEIN (TAIR:AT1G16520.1); HAS 30201 BLAST HITS TO 17322 PROTEINS IN 780 SPECIES: ARCHAE - 12; BACTERIA - 1396; METAZOA - 17338; FUNGI - 3422; PLANTS - 5037; VIRUSES - 0; OTHER EUKARYOTES - 2996 (SOURCE: NCBI BLINK).	Symbols:	Yes
AT1G33050.1	1	2.9	4.05	2.6e-07	738.043	3	-0.089	LGDFVVNAYSTSALASSHVK	Fuc@10|11|12	Fuc@310|311|312	E20201009_04	89.921		139.18	301	320	33.1	2.6e-07	4	75282.9	UNKNOWN PROTEIN; FUNCTIONS IN: MOLECULAR_FUNCTION UNKNOWN; INVOLVED IN: BIOLOGICAL_PROCESS UNKNOWN; LOCATED IN: CELLULAR_COMPONENT UNKNOWN; EXPRESSED IN: 25 PLANT STRUCTURES; EXPRESSED DURING: 15 GROWTH STAGES; BEST ARABIDOPSIS THALIANA PROTEIN MATCH IS: UNKNOWN PROTEIN (TAIR:AT4G10470.1); HAS 531 BLAST HITS TO 229 PROTEINS IN 83 SPECIES: ARCHAE - 0; BACTERIA - 197; METAZOA - 59; FUNGI - 50; PLAN…	Symbols:	Yes
AT3G22380.1	1	2.2	4.05	2e-08	793.805	5	-2.1	LLNLGSALPQSSGSLPTSHHQQLLQQQQQQHMQR	Fuc@11|12	Fuc@1167|1168	E20201009_04	77.417		82.16	1157	1190	28.8	2e-08	2	164457	TIME FOR COFFEE	Symbols: TIC	Yes
AT2G36485.1	1	10.1	4.01	4.1e-09	617.969	3	0.16	VSGRETESSIVSDPSR	Fuc@6=21	Fuc@65=21	E20201009_04	34.792		42.42	60	75	25.8	4.1e-09	1	17563.1	ENTH/VHS FAMILY PROTEIN	Symbols:	Yes
AT1G55820.1	1	2.1	3.42	1.9e-06	703.343	2	-0.65	AQDDPSLISASR	Fuc@9|11	Fuc@162|164	E20201009_04	50.699		356.52	154	165	30	1.9e-06	1	61877.3	KINASE-RELATED PROTEIN OF UNKNOWN FUNCTION (DUF1296)	Symbols:	Yes
AT1G16270.1	1	2.6	3.38	4.6e-08	1057.48	3	-0.49	SANPIAAGDINYPTGYNGHAGSEFGSDVSR	Fuc@Neutral loss=6	Fuc@75-104=6	E20201009_04	85.726		181.14	75	104	23.5	4.6e-08	2	126782	PROTEIN KINASE SUPERFAMILY PROTEIN WITH OCTICOSAPEPTIDE/PHOX/BEM1P DOMAIN	Symbols:	Yes
AT1G20110.1	1	1.5	3.2	2.8e-06	537.259	2	0.075	SISFSSSGR	Fuc@6|7	Fuc@282|283	E20201009_04	43.573		211.26	277	285	28.5	2.8e-06	1	65396.4	RING/FYVE/PHD ZINC FINGER SUPERFAMILY PROTEIN	Symbols:	Yes
AT1G03140.1	1	4.3	2.96	1.3e-06	850.384	2	-0.99	SSGSAPGSSNAATSASSK	Fuc@8=7	Fuc@72=7	E20201009_04	14.694		137.73	65	82	24.8	1.3e-06	1	47881.9	SPLICING FACTOR PRP18 FAMILY PROTEIN	Symbols:	Yes
AT2G07360.1	1	4.5	2.83	1.1e-07	1355.13	4	0.58	MAESSGTTLMDLISADPTPVPAQSTSSSASSTASQPTSASASSSSHLHHPMSTK	Met-loss+Acetyl@1;Oxidation@51=74;Fuc@4|5|7|8	Met-loss+Acetyl@1;Oxidation@51=74;Fuc@4|5|7|8	E20201009_04	100.995		343.84	1	54	19.4	1.1e-07	2	130079	SH3 DOMAIN-CONTAINING PROTEIN	Symbols:	Yes
AT3G45260.1	1	5.4	2.7	3e-07	900.097	3	1.1	NNTNNYNQNGGQIASMSATALLQK	Fuc@Neutral loss=17	Fuc@337-360=17	E20201009_04	93.088		2.17	337	360	19.8	3e-07	1	49941.2	C2H2-LIKE ZINC FINGER PROTEIN	Symbols:	Yes
AT3G21650.1	1	6.4	2.24	1.3e-06	1234.56	3	1.7	SLQNDSNGEGGVNNSYYASNSSTTSISKPSSTSSK	Fuc@22|23|24	Fuc@37|38|39	E20201009_04	53.874		148.32	16	50	17.6	1.3e-06	1	61731.3	PROTEIN PHOSPHATASE 2A REGULATORY B SUBUNIT FAMILY PROTEIN	Symbols:	Yes
AT5G05970.1	13	12.7	9.28	2.9e-19	419.462	4	0.4	FSDKFSHLHAPSR	Fuc@12=23	Fuc@539=23	E20201009_05	37.028		288.02	528	540	34.8	1.1e-09	2	84629.1	TRANSDUCIN/WD40 REPEAT-LIKE SUPERFAMILY PROTEIN	Symbols: NEDD1	Yes
AT5G05970.1	13	12.7	9.28	2.9e-19	1056.49	2	-0.069	LAVSSTGASTSGSMFSSSR	Fuc@5=7;Fuc@9=7	Fuc@545=7;Fuc@549=7	E20201009_05	70.303		579.31	541	559	72.3	6.8e-15	2	84629.1	TRANSDUCIN/WD40 REPEAT-LIKE SUPERFAMILY PROTEIN	Symbols: NEDD1	Yes
AT5G05970.1	13	12.7	9.28	2.9e-19	1064.48	2	0.62	LAVSSTGASTSGSMFSSSR	Fuc@5=11;Oxidation@14;Fuc@9|10	Fuc@545=11;Oxidation@554;Fuc@549|550	E20201009_05	57.341		269.31	541	559	35.6	5.2e-11	2	84629.1	TRANSDUCIN/WD40 REPEAT-LIKE SUPERFAMILY PROTEIN	Symbols: NEDD1	Yes
AT5G05970.1	13	12.7	9.28	2.9e-19	1056.49	2	2	LAVSSTGASTSGSMFSSSR	Fuc@6=8;Fuc@9=8	Fuc@546=8;Fuc@549=8	E20201009_05	67.993		3113.79	541	559	70.6	2.3e-16	2	84629.1	TRANSDUCIN/WD40 REPEAT-LIKE SUPERFAMILY PROTEIN	Symbols: NEDD1	Yes
AT5G05970.1	13	12.7	9.28	2.9e-19	1064.48	2	-0.32	LAVSSTGASTSGSMFSSSR	Fuc@6=8;Oxidation@14;Fuc@9|10	Fuc@546=8;Oxidation@554;Fuc@549|550	E20201009_05	54.477		49.48	541	559	62.8	2e-14	2	84629.1	TRANSDUCIN/WD40 REPEAT-LIKE SUPERFAMILY PROTEIN	Symbols: NEDD1	Yes
AT5G05970.1	13	12.7	9.28	2.9e-19	983.458	2	0.55	LAVSSTGASTSGSMFSSSR	Fuc@9|10	Fuc@549|550	E20201009_05	67.169		8.45	541	559	68.2	1.5e-15	2	84629.1	TRANSDUCIN/WD40 REPEAT-LIKE SUPERFAMILY PROTEIN	Symbols: NEDD1	Yes
AT5G05970.1	13	12.7	9.28	2.9e-19	798.716	3	-1.2	DFPLSHGQTNFANASLEFPR	Fuc@9=17	Fuc@568=17	E20201009_05	110.261		85.58	560	579	30.9	2.1e-07	2	84629.1	TRANSDUCIN/WD40 REPEAT-LIKE SUPERFAMILY PROTEIN	Symbols: NEDD1	Yes
AT5G05970.1	13	12.7	9.28	2.9e-19	1056.17	3	0.57	IRDFSSTFETSSTQTDNNLPSSPLFTK	Fuc@10=10	Fuc@589=10	E20201009_05	104.329		33.15	580	606	57.3	2.9e-19	2	84629.1	TRANSDUCIN/WD40 REPEAT-LIKE SUPERFAMILY PROTEIN	Symbols: NEDD1	Yes
AT5G05970.1	13	12.7	9.28	2.9e-19	966.446	3	0.89	DFSSTFETSSTQTDNNLPSSPLFTK	Fuc@Neutral loss=23	Fuc@582-606=23	E20201009_05	114.794		1343.35	582	606	60	4.8e-19	2	84629.1	TRANSDUCIN/WD40 REPEAT-LIKE SUPERFAMILY PROTEIN	Symbols: NEDD1	Yes
AT5G05970.1	13	12.7	9.28	2.9e-19	1096.03	2	0.038	ISTTSSFSDGASLSLGGSPK	Fuc&Fuc@((2&(3|4))|(3&4))	Fuc&Fuc@((635&(636|637))|(636&637))	E20201009_05	86.709		447.24	634	653	45.2	2.5e-10	2	84629.1	TRANSDUCIN/WD40 REPEAT-LIKE SUPERFAMILY PROTEIN	Symbols: NEDD1	Yes
AT5G05970.1	13	12.7	9.28	2.9e-19	1023	2	1.4	ISTTSSFSDGASLSLGGSPK	Fuc@2|3	Fuc@635|636	E20201009_05	85.215		526.11	634	653	69.7	2.8e-13	2	84629.1	TRANSDUCIN/WD40 REPEAT-LIKE SUPERFAMILY PROTEIN	Symbols: NEDD1	Yes
AT5G05970.1	13	12.7	9.28	2.9e-19	1023	2	1.4	ISTTSSFSDGASLSLGGSPK	Fuc@2|3	Fuc@635|636	E20201009_05	84.382		202.1	634	653	79	6.9e-15	2	84629.1	TRANSDUCIN/WD40 REPEAT-LIKE SUPERFAMILY PROTEIN	Symbols: NEDD1	Yes
AT3G10650.1	8	5.8	8.55	2.4e-17	710.68	3	0.34	TSSTAFGVSEAWAKPTESK	Fuc@1|2|4	Fuc@706|707|709	E20201009_05	68.146		202.96	706	724	54.8	5.6e-12	1	135934	BEST ARABIDOPSIS THALIANA PROTEIN MATCH IS: NUCLEOPORIN-RELATED (TAIR:AT5G20200.1); HAS 61042 BLAST HITS TO 31782 PROTEINS IN 2093 SPECIES: ARCHAE - 202; BACTERIA - 16480; METAZOA - 16017; FUNGI - 12552; PLANTS - 1653; VIRUSES - 629; OTHER EUKARYOTES - 13509 (SOURCE: NCBI BLINK).	Symbols:	Yes
AT3G10650.1	8	5.8	8.55	2.4e-17	911.425	3	-0.56	LPTSNDSNSQSTSASPLSSTSPFK	Fuc@9=22;Fuc@11|12|13	Fuc@815=22;Fuc@817|818|819	E20201009_05	78.529		59.33	807	830	60.6	2.9e-17	1	135934	BEST ARABIDOPSIS THALIANA PROTEIN MATCH IS: NUCLEOPORIN-RELATED (TAIR:AT5G20200.1); HAS 61042 BLAST HITS TO 31782 PROTEINS IN 2093 SPECIES: ARCHAE - 202; BACTERIA - 16480; METAZOA - 16017; FUNGI - 12552; PLANTS - 1653; VIRUSES - 629; OTHER EUKARYOTES - 13509 (SOURCE: NCBI BLINK).	Symbols:	Yes
AT3G10650.1	8	5.8	8.55	2.4e-17	1293.61	2	0.41	LPTSNDSNSQSTSASPLSSTSPFK	Fuc@9|11|12	Fuc@815|817|818	E20201009_05	79.635		520.2	807	830	32.6	1.1e-10	1	135934	BEST ARABIDOPSIS THALIANA PROTEIN MATCH IS: NUCLEOPORIN-RELATED (TAIR:AT5G20200.1); HAS 61042 BLAST HITS TO 31782 PROTEINS IN 2093 SPECIES: ARCHAE - 202; BACTERIA - 16480; METAZOA - 16017; FUNGI - 12552; PLANTS - 1653; VIRUSES - 629; OTHER EUKARYOTES - 13509 (SOURCE: NCBI BLINK).	Symbols:	Yes
AT3G10650.1	8	5.8	8.55	2.4e-17	911.425	3	-0.67	LPTSNDSNSQSTSASPLSSTSPFK	Fuc&Fuc@((Neutral loss&(11|12))|(11&(12|13))|(12&13))	Fuc&Fuc@((807-851&(817|818))|(817&(818|819))|(818&819))	E20201009_05	79.806		1574.38	807	830	54.4	2.4e-17	1	135934	BEST ARABIDOPSIS THALIANA PROTEIN MATCH IS: NUCLEOPORIN-RELATED (TAIR:AT5G20200.1); HAS 61042 BLAST HITS TO 31782 PROTEINS IN 2093 SPECIES: ARCHAE - 202; BACTERIA - 16480; METAZOA - 16017; FUNGI - 12552; PLANTS - 1653; VIRUSES - 629; OTHER EUKARYOTES - 13509 (SOURCE: NCBI BLINK).	Symbols:	Yes
AT3G10650.1	8	5.8	8.55	2.4e-17	862.74	3	0.57	LPTSNDSNSQSTSASPLSSTSPFK	Fuc@11|12	Fuc@817|818	E20201009_05	78.818		22.54	807	830	58.9	6.4e-16	1	135934	BEST ARABIDOPSIS THALIANA PROTEIN MATCH IS: NUCLEOPORIN-RELATED (TAIR:AT5G20200.1); HAS 61042 BLAST HITS TO 31782 PROTEINS IN 2093 SPECIES: ARCHAE - 202; BACTERIA - 16480; METAZOA - 16017; FUNGI - 12552; PLANTS - 1653; VIRUSES - 629; OTHER EUKARYOTES - 13509 (SOURCE: NCBI BLINK).	Symbols:	Yes
AT3G10650.1	8	5.8	8.55	2.4e-17	1155.07	2	0.35	FGQPAAPFSAPAVSESSGQISK	Fuc@Neutral loss|9	Fuc@831-852|839	E20201009_05	86.902		162.14	831	852	43.9	2.7e-08	1	135934	BEST ARABIDOPSIS THALIANA PROTEIN MATCH IS: NUCLEOPORIN-RELATED (TAIR:AT5G20200.1); HAS 61042 BLAST HITS TO 31782 PROTEINS IN 2093 SPECIES: ARCHAE - 202; BACTERIA - 16480; METAZOA - 16017; FUNGI - 12552; PLANTS - 1653; VIRUSES - 629; OTHER EUKARYOTES - 13509 (SOURCE: NCBI BLINK).	Symbols:	Yes
AT5G38640.1	9	18.1	6.51	5.7e-12	1305.37	4	0.88	QVGFFTSSQPDSSTQQQQPDPIAATSASSSSSTISPSGNSLSPVMIPPPR	Gln->pyro-Glu@1;Fuc@6|7|8	Gln->pyro-Glu@17;Fuc@22|23|24	E20201009_05	125.26		40.64	17	66	25.1	4.6e-09	1	69496	NAGB/RPIA/COA TRANSFERASE-LIKE SUPERFAMILY PROTEIN	Symbols:	Yes
AT5G38640.1	9	18.1	6.51	5.7e-12	1309.63	4	0.69	QVGFFTSSQPDSSTQQQQPDPIAATSASSSSSTISPSGNSLSPVMIPPPR	Fuc@Neutral loss|12|13|14|25|26|28|29|30|31|32|33	Fuc@17-66|28|29|30|41|42|44|45|46|47|48|49	E20201009_05	116.675		106.11	17	66	21.4	6.5e-09	1	69496	NAGB/RPIA/COA TRANSFERASE-LIKE SUPERFAMILY PROTEIN	Symbols:	Yes
AT5G38640.1	9	18.1	6.51	5.7e-12	1059.52	2	-0.76	VAVAGAAASAVSPSSFSYSSR	Fuc@Neutral loss|9	Fuc@77-97|85	E20201009_05	81.815		625.12	77	97	57.7	5.7e-12	1	69496	NAGB/RPIA/COA TRANSFERASE-LIKE SUPERFAMILY PROTEIN	Symbols:	Yes
AT5G38640.1	9	18.1	6.51	5.7e-12	1069.52	2	1	SSVPVASSLPGIGMDSMAAAK	Oxidation@14=11;Fuc@7|16	Oxidation@133=11;Fuc@126|135	E20201009_05	91.861		235.51	120	140	33.2	3.7e-07	1	69496	NAGB/RPIA/COA TRANSFERASE-LIKE SUPERFAMILY PROTEIN	Symbols:	Yes
AT5G38640.1	9	18.1	6.51	5.7e-12	1077.52	2	2.3	SSVPVASSLPGIGMDSMAAAK	Oxidation@14;Fuc@16=13;Oxidation@17	Oxidation@133;Fuc@135=13;Oxidation@136	E20201009_05	83.765		37.19	120	140	33.9	1.3e-08	1	69496	NAGB/RPIA/COA TRANSFERASE-LIKE SUPERFAMILY PROTEIN	Symbols:	Yes
AT5G38640.1	9	18.1	6.51	5.7e-12	1069.52	2	1	SSVPVASSLPGIGMDSMAAAK	Fuc@16=24;Oxidation@17=21	Fuc@135=24;Oxidation@136=21	E20201009_05	94.234		1048.28	120	140	36.1	9e-09	1	69496	NAGB/RPIA/COA TRANSFERASE-LIKE SUPERFAMILY PROTEIN	Symbols:	Yes
AT5G38640.1	9	18.1	6.51	5.7e-12	1061.52	2	0.8	SSVPVASSLPGIGMDSMAAAK	Fuc@7|16	Fuc@126|135	E20201009_05	103.15		2644.33	120	140	37.7	1.5e-07	1	69496	NAGB/RPIA/COA TRANSFERASE-LIKE SUPERFAMILY PROTEIN	Symbols:	Yes
AT5G38640.1	9	18.1	6.51	5.7e-12	1247.14	2	0.09	SSSVPASGLTTVSVVTMPPGLSEK	Oxidation@17;Fuc@Neutral loss|1|2|3	Oxidation@157;Fuc@141-164|141|142|143	E20201009_05	102.394		676.35	141	164	41.3	8.8e-10	1	69496	NAGB/RPIA/COA TRANSFERASE-LIKE SUPERFAMILY PROTEIN	Symbols:	Yes
AT5G38640.1	9	18.1	6.51	5.7e-12	1239.14	2	0.63	SSSVPASGLTTVSVVTMPPGLSEK	Fuc@Neutral loss|1|2|3	Fuc@141-164|141|142|143	E20201009_05	111.676		2133.99	141	164	48.3	7.8e-10	1	69496	NAGB/RPIA/COA TRANSFERASE-LIKE SUPERFAMILY PROTEIN	Symbols:	Yes
AT3G14010.1	5	7.2	7.38	3e-14	506.574	3	0.2	TKSESSFGQSASR	Fuc@Neutral loss=8	Fuc@422-434=8	E20201009_05	13.851		1327.59	422	434	38.5	1.1e-09	4	65710	CTC-INTERACTING DOMAIN 4	Symbols: CID4	Yes
AT3G14010.1	5	7.2	7.38	3e-14	644.787	2	0.61	SESSFGQSASR	Fuc@4|8|10	Fuc@427|431|433	E20201009_05	21.325		4732.51	424	434	35.2	3.5e-08	4	65710	CTC-INTERACTING DOMAIN 4	Symbols: CID4	Yes
AT3G14010.1	5	7.2	7.38	3e-14	775.615	4	-0.65	SSESRPGPSTSSRPGLSPSSSIGSMASSEK	Oxidation@25;Fuc@11|12	Oxidation@459;Fuc@445|446	E20201009_05	42.417		907.88	435	464	57.6	3e-14	4	65710	CTC-INTERACTING DOMAIN 4	Symbols: CID4	Yes
AT3G14010.1	5	7.2	7.38	3e-14	771.616	4	-0.87	SSESRPGPSTSSRPGLSPSSSIGSMASSEK	Fuc@10|11|12	Fuc@444|445|446	E20201009_05	52.587		110.03	435	464	52.5	1.9e-10	4	65710	CTC-INTERACTING DOMAIN 4	Symbols: CID4	Yes
AT1G05805.1	4	11.3	8.47	4.1e-17	936.885	2	-1.1	MYQSSSSTSSSSQR	Acetyl+Oxidation@1=8;Fuc@4=8;Fuc@5=8	Acetyl+Oxidation@1=8;Fuc@4=8;Fuc@5=8	E20201009_05	30.29		96.59	1	14	21.4	3e-07	1	38951.5	BASIC HELIX-LOOP-HELIX (BHLH) DNA-BINDING SUPERFAMILY PROTEIN	Symbols:	Yes
AT1G05805.1	4	11.3	8.47	4.1e-17	863.856	2	-1.2	MYQSSSSTSSSSQR	Acetyl&Fuc&Oxidation@(N-term&(4&1)|(5&1))||Acetyl+Oxidation&Fuc@(1&(4|5))	Acetyl&Fuc&Oxidation@(1&(4&1)|(5&1))||Acetyl+Oxidation&Fuc@(1&(4|5))	E20201009_05	28.553		1323.65	1	14	48.9	1.8e-11	1	38951.5	BASIC HELIX-LOOP-HELIX (BHLH) DNA-BINDING SUPERFAMILY PROTEIN	Symbols:	Yes
AT1G05805.1	4	11.3	8.47	4.1e-17	855.859	2	-0.5	MYQSSSSTSSSSQR	Acetyl@N-term;Fuc@4=10	Acetyl@1;Fuc@4=10	E20201009_05	43.79		2804.43	1	14	45.4	4.3e-12	1	38951.5	BASIC HELIX-LOOP-HELIX (BHLH) DNA-BINDING SUPERFAMILY PROTEIN	Symbols:	Yes
AT1G05805.1	4	11.3	8.47	4.1e-17	1016.46	3	1.8	DFTGYQPSSDNFIGNFFTGAADSSSLR	Fuc@Neutral loss|18	Fuc@51-77|68	E20201009_05	124.538		135.78	51	77	53.4	4.1e-17	1	38951.5	BASIC HELIX-LOOP-HELIX (BHLH) DNA-BINDING SUPERFAMILY PROTEIN	Symbols:	Yes
AT4G12780.1	3	3.4	9.75	1.7e-20	1088.83	3	2.2	SAPMASQSNSSAADFNTFASSYSFATAAGKK	Oxidation@4;Fuc@21|23|26	Oxidation@23;Fuc@40|42|45	E20201009_05	90.975		97.77	20	50	43.2	1.7e-20	2	99853.5	CHAPERONE DNAJ-DOMAIN SUPERFAMILY PROTEIN	Symbols:	Yes
AT4G12780.1	3	3.4	9.75	1.7e-20	1046.13	3	0.32	SAPMASQSNSSAADFNTFASSYSFATAAGK	Oxidation@4;Fuc@Neutral loss|17	Oxidation@23;Fuc@20-49|36	E20201009_05	104.984		517.73	20	49	64.7	7.9e-16	2	99853.5	CHAPERONE DNAJ-DOMAIN SUPERFAMILY PROTEIN	Symbols:	Yes
AT4G12780.1	3	3.4	9.75	1.7e-20	1040.8	3	0.077	SAPMASQSNSSAADFNTFASSYSFATAAGK	Fuc@20|21	Fuc@39|40	E20201009_05	109.474		494.58	20	49	55.8	5.4e-16	2	99853.5	CHAPERONE DNAJ-DOMAIN SUPERFAMILY PROTEIN	Symbols:	Yes
AT1G55540.1	4	2.7	8.12	3.4e-16	789.854	2	-0.49	LSTTSSGSDFESSK	Fuc@4|5	Fuc@1189|1190	E20201009_05	37.332		15.47	1186	1199	24.3	2.5e-07	2	192572	NUCLEAR PORE COMPLEX PROTEIN	Symbols: emb1011	Yes
AT1G55540.1	4	2.7	8.12	3.4e-16	1100.99	2	0.71	GFGAQFSTMSSGAPASSFSSK	Oxidation@9;Fuc@7|8	Oxidation@1208;Fuc@1206|1207	E20201009_05	76.577		93.92	1200	1220	61.3	3.4e-16	2	192572	NUCLEAR PORE COMPLEX PROTEIN	Symbols: emb1011	Yes
AT1G55540.1	4	2.7	8.12	3.4e-16	1092.99	2	0.41	GFGAQFSTMSSGAPASSFSSK	Fuc@7=7	Fuc@1206=7	E20201009_05	89.605		2551.23	1200	1220	56.7	5.1e-15	2	192572	NUCLEAR PORE COMPLEX PROTEIN	Symbols: emb1011	Yes
AT5G10470.1	4	1.2	6.88	6.1e-13	428.703	4	0.41	KSSSNASFAESTGHR	Fuc@Neutral loss=56	Fuc@22-36=56	E20201009_05	13.196		86.83	22	36	38.1	2.6e-11	2	141037	KINESIN LIKE PROTEIN FOR ACTIN BASED CHLOROPLAST MOVEMENT 1	Symbols: KCA1, KAC1	Yes
AT5G10470.1	4	1.2	6.88	6.1e-13	528.57	3	0.85	SSSNASFAESTGHR	Fuc@2|3	Fuc@24|25	E20201009_05	20.674		923.15	23	36	47.8	1.5e-11	2	141037	KINESIN LIKE PROTEIN FOR ACTIN BASED CHLOROPLAST MOVEMENT 1	Symbols: KCA1, KAC1	Yes
AT2G20190.1	4	3.9	7.46	1.8e-14	1023.48	3	1.8	HSQPSFSQTSAPSNLPGYGTSAIVAMDR	Oxidation@26;Fuc@20|21	Oxidation@545;Fuc@539|540	E20201009_05	83.684		19.88	520	547	57.3	1.8e-14	1	158953	CLIP-ASSOCIATED PROTEIN	Symbols: ATCLASP, CLASP	Yes
AT2G20190.1	4	3.9	7.46	1.8e-14	1018.15	3	0.79	HSQPSFSQTSAPSNLPGYGTSAIVAMDR	Fuc@20|21	Fuc@539|540	E20201009_05	96.11		19.62	520	547	46.6	1.4e-11	1	158953	CLIP-ASSOCIATED PROTEIN	Symbols: ATCLASP, CLASP	Yes
AT2G20190.1	4	3.9	7.46	1.8e-14	1023.48	3	-2.2	HSQPSFSQTSAPSNLPGYGTSAIVAMDR	Oxidation@26;Fuc@Neutral loss|20	Oxidation@545;Fuc@520-547|539	E20201009_05	96.419		5.63	520	547	32.2	1.8e-09	1	158953	CLIP-ASSOCIATED PROTEIN	Symbols: ATCLASP, CLASP	Yes
AT2G20190.1	4	3.9	7.46	1.8e-14	596.285	5	0.48	DPPFHAVAPASNSHTSSAAAESTHSINK	Fuc@11|13|15|16|17	Fuc@635|637|639|640|641	E20201009_05	45.934		1522.17	625	652	47.6	3.4e-07	1	158953	CLIP-ASSOCIATED PROTEIN	Symbols: ATCLASP, CLASP	Yes
AT4G15410.1	3	9.3	9.41	1.4e-19	601.289	2	0.42	SASTSFTGAAR	Fuc@3|4	Fuc@202|203	E20201009_05	34.956		239.49	200	210	38.2	4.7e-09	1	44996.6	SERINE/THREONINE PROTEIN PHOSPHATASE 2A 55 KDA REGULATORY SUBUNIT B PRIME GAMMA	Symbols: PUX5	Yes
AT4G15410.1	3	9.3	9.41	1.4e-19	902.427	3	-0.54	TLGASGSGSSSAPQASSAPMNVAPAPSR	Oxidation@20;Fuc@10|11	Oxidation@329;Fuc@319|320	E20201009_05	55.945		168.96	310	337	67.5	1.4e-19	1	44996.6	SERINE/THREONINE PROTEIN PHOSPHATASE 2A 55 KDA REGULATORY SUBUNIT B PRIME GAMMA	Symbols: PUX5	Yes
AT4G15410.1	3	9.3	9.41	1.4e-19	897.096	3	0.4	TLGASGSGSSSAPQASSAPMNVAPAPSR	Fuc@11=8	Fuc@320=8	E20201009_05	66.626		7.79	310	337	64.2	8.7e-18	1	44996.6	SERINE/THREONINE PROTEIN PHOSPHATASE 2A 55 KDA REGULATORY SUBUNIT B PRIME GAMMA	Symbols: PUX5	Yes
AT2G02080.1	4	7.4	6.53	5.3e-12	1076.04	2	0.93	EENLNAGSNVSATALLQK	Fuc&Fuc@(8&(11|13))||Fuc2@Neutral loss	Fuc&Fuc@(374&(377|379))||Fuc2@367-384	E20201009_05	85.127		497.54	367	384	29.2	6.2e-06	2	55794.3	INDETERMINATE(ID)-DOMAIN 4	Symbols: AtIDD4, IDD4	Yes
AT2G02080.1	4	7.4	6.53	5.3e-12	1003.01	2	-0.39	EENLNAGSNVSATALLQK	Fuc@11|13	Fuc@377|379	E20201009_05	84.227		263.31	367	384	47.8	8.4e-09	2	55794.3	INDETERMINATE(ID)-DOMAIN 4	Symbols: AtIDD4, IDD4	Yes
AT2G02080.1	4	7.4	6.53	5.3e-12	684.33	3	-1.5	GLASSSNSSSVIANHFGGGR	Fuc@4|5|6	Fuc@405|406|407	E20201009_05	56.863		243.26	402	421	59.9	5.3e-12	2	55794.3	INDETERMINATE(ID)-DOMAIN 4	Symbols: AtIDD4, IDD4	Yes
AT1G58100.1	3	9.7	9.09	9.7e-19	824.879	2	-1.1	NNNNDTAAVATGGGAR	Fuc@11=23	Fuc@18=23	E20201009_05	23.495		205.75	8	23	38.1	1.1e-08	2	42471.7	TCP FAMILY TRANSCRIPTION FACTOR	Symbols:	Yes
AT1G58100.1	3	9.7	9.09	9.7e-19	772.371	3	-0.34	STPPEDSTLATTSSTATATTTK	Fuc@7=12	Fuc@42=12	E20201009_05	54.985		1005.42	36	57	59.1	9.7e-19	2	42471.7	TCP FAMILY TRANSCRIPTION FACTOR	Symbols:	Yes
AT1G58100.1	3	9.7	9.09	9.7e-19	824.404	3	-0.98	STPPEDSTLATTSSTATATTTKR	Fuc@7=8	Fuc@42=8	E20201009_05	47.767		132.47	36	58	38.6	2.8e-12	2	42471.7	TCP FAMILY TRANSCRIPTION FACTOR	Symbols:	Yes
AT5G59080.1	3	29.6	8.5	3.3e-17	1079.5	2	-1	VGSSSSTSSSFTAELFGSK	Fuc@3=8;Fuc@6|7	Fuc@9=8;Fuc@12|13	E20201009_05	93.801		241.43	7	25	29.1	5.7e-06	1	14688.8	UNKNOWN PROTEIN; FUNCTIONS IN: MOLECULAR_FUNCTION UNKNOWN; INVOLVED IN: RESPONSE TO OXIDATIVE STRESS; LOCATED IN: CHLOROPLAST; EXPRESSED IN: 18 PLANT STRUCTURES; EXPRESSED DURING: 9 GROWTH STAGES; BEST ARABIDOPSIS THALIANA PROTEIN MATCH IS: UNKNOWN PROTEIN (TAIR:AT3G46880.1); HAS 1807 BLAST HITS TO 1807 PROTEINS IN 277 SPECIES: ARCHAE - 0; BACTERIA - 0; METAZOA - 736; FUNGI - 347; PLANTS - 385; V…	Symbols:	Yes
AT5G59080.1	3	29.6	8.5	3.3e-17	1006.47	2	0.49	VGSSSSTSSSFTAELFGSK	Fuc@5=6	Fuc@11=6	E20201009_05	93.959		1117.73	7	25	60.4	1.7e-13	1	14688.8	UNKNOWN PROTEIN; FUNCTIONS IN: MOLECULAR_FUNCTION UNKNOWN; INVOLVED IN: RESPONSE TO OXIDATIVE STRESS; LOCATED IN: CHLOROPLAST; EXPRESSED IN: 18 PLANT STRUCTURES; EXPRESSED DURING: 9 GROWTH STAGES; BEST ARABIDOPSIS THALIANA PROTEIN MATCH IS: UNKNOWN PROTEIN (TAIR:AT3G46880.1); HAS 1807 BLAST HITS TO 1807 PROTEINS IN 277 SPECIES: ARCHAE - 0; BACTERIA - 0; METAZOA - 736; FUNGI - 347; PLANTS - 385; V…	Symbols:	Yes
AT5G59080.1	3	29.6	8.5	3.3e-17	1050.49	4	-0.83	VGSSSSTSSSFTAELFGSKDPSPPSSSSGIFSTMFPHPSK	Fuc@7=10;Oxidation@34	Fuc@13=10;Oxidation@40	E20201009_05	109.844		6.24	7	46	52.4	3.3e-17	1	14688.8	UNKNOWN PROTEIN; FUNCTIONS IN: MOLECULAR_FUNCTION UNKNOWN; INVOLVED IN: RESPONSE TO OXIDATIVE STRESS; LOCATED IN: CHLOROPLAST; EXPRESSED IN: 18 PLANT STRUCTURES; EXPRESSED DURING: 9 GROWTH STAGES; BEST ARABIDOPSIS THALIANA PROTEIN MATCH IS: UNKNOWN PROTEIN (TAIR:AT3G46880.1); HAS 1807 BLAST HITS TO 1807 PROTEINS IN 277 SPECIES: ARCHAE - 0; BACTERIA - 0; METAZOA - 736; FUNGI - 347; PLANTS - 385; V…	Symbols:	Yes
AT3G53710.1	3	4.6	7.03	2.6e-13	702.714	3	-1.3	LSLVAASAAQSAASVVQTGTK	Fuc@7=13	Fuc@267=13	E20201009_05	95.506		132.55	261	281	61.4	6.1e-13	2	49724.4	ARF-GAP DOMAIN 6	Symbols: AGD6	Yes
AT3G53710.1	3	4.6	7.03	2.6e-13	702.714	3	-0.71	LSLVAASAAQSAASVVQTGTK	Fuc@7|11|14	Fuc@267|271|274	E20201009_05	99.252		6724.14	261	281	49.4	2.9e-10	2	49724.4	ARF-GAP DOMAIN 6	Symbols: AGD6	Yes
AT1G29350.1	3	2.4	6.57	4.1e-12	1164.55	2	-0.064	TSNNASSLGGQSISMPEALR	Fuc@14=21;Oxidation@15;Fuc@Neutral loss|6	Fuc@556=21;Oxidation@557;Fuc@543-562|548	E20201009_05	84.397		2231.03	543	562	49.3	3.4e-11	2	90879.9	KINASE-RELATED PROTEIN OF UNKNOWN FUNCTION (DUF1296)	Symbols:	Yes
AT1G29350.1	3	2.4	6.57	4.1e-12	1091.52	2	0.12	TSNNASSLGGQSISMPEALR	Fuc@6=16;Oxidation@15	Fuc@548=16;Oxidation@557	E20201009_05	67.136		8.09	543	562	55	4.3e-11	2	90879.9	KINASE-RELATED PROTEIN OF UNKNOWN FUNCTION (DUF1296)	Symbols:	Yes
AT1G29350.1	3	2.4	6.57	4.1e-12	1083.52	2	-0.094	TSNNASSLGGQSISMPEALR	Fuc@6=12	Fuc@548=12	E20201009_05	86.535		110.26	543	562	63.8	4.1e-12	2	90879.9	KINASE-RELATED PROTEIN OF UNKNOWN FUNCTION (DUF1296)	Symbols:	Yes
AT5G23280.1	3	10.8	7.85	1.8e-15	917.463	3	0.3	QAEPSIIAATGTGTTPASFSTASVSIR	Fuc@Neutral loss=6;Gln->pyro-Glu@1	Fuc@85-111=6;Gln->pyro-Glu@85	E20201009_05	117.804		906.9	85	111	34.5	1.3e-08	1	27061.2	TCP FAMILY TRANSCRIPTION FACTOR	Symbols:	Yes
AT5G23280.1	3	10.8	7.85	1.8e-15	923.139	3	0.82	QAEPSIIAATGTGTTPASFSTASVSIR	Fuc@12|14|15	Fuc@96|98|99	E20201009_05	107.836		3369.95	85	111	69	1.8e-15	1	27061.2	TCP FAMILY TRANSCRIPTION FACTOR	Symbols:	Yes
AT5G03280.1	3	3.3	7.28	5.6e-14	580.302	2	0.78	GSSPSPLVNR	Fuc@Neutral loss|2	Fuc@767-776|768	E20201009_05	36.192		56.5	767	776	25.7	1.8e-06	1	140958	NRAMP METAL ION TRANSPORTER FAMILY PROTEIN	Symbols: EIN2, PIR2, CKR1, ERA3, ORE3, ORE2, ATEIN2	Yes
AT5G03280.1	3	3.3	7.28	5.6e-14	835.399	2	-0.64	VGVPSTYDDISQSR	Fuc@13=11	Fuc@990=11	E20201009_05	64.398		408.54	978	991	38.6	2.3e-08	1	140958	NRAMP METAL ION TRANSPORTER FAMILY PROTEIN	Symbols: EIN2, PIR2, CKR1, ERA3, ORE3, ORE2, ATEIN2	Yes
AT5G03280.1	3	3.3	7.28	5.6e-14	1072.51	2	2	DAYSLPQSATTGTGSLWSR	Fuc@Neutral loss|4	Fuc@996-1014|999	E20201009_05	99.921		3769.95	996	1014	75.7	5.6e-14	1	140958	NRAMP METAL ION TRANSPORTER FAMILY PROTEIN	Symbols: EIN2, PIR2, CKR1, ERA3, ORE3, ORE2, ATEIN2	Yes
AT2G02070.1	3	5.1	5.87	2.7e-10	1109.2	3	0.42	ISSGSVPSLFSSSMQSPNSAPHMSATALLQK	Oxidation@14;Oxidation@23;Fuc@24|26	Oxidation@426;Oxidation@435;Fuc@436|438	E20201009_05	93.76		3.51	413	443	41.3	2.7e-10	1	64464.3	INDETERMINATE(ID)-DOMAIN 5	Symbols: AtIDD5, IDD5	Yes
AT2G02070.1	3	5.1	5.87	2.7e-10	1103.87	3	0.46	ISSGSVPSLFSSSMQSPNSAPHMSATALLQK	Oxidation@14=25;Fuc@19|24|26	Oxidation@426=25;Fuc@431|436|438	E20201009_05	105.75		707.39	413	443	28.6	4.5e-07	1	64464.3	INDETERMINATE(ID)-DOMAIN 5	Symbols: AtIDD5, IDD5	Yes
AT2G02070.1	3	5.1	5.87	2.7e-10	1103.87	3	1.3	ISSGSVPSLFSSSMQSPNSAPHMSATALLQK	Oxidation@23=46;Fuc@24|26	Oxidation@435=46;Fuc@436|438	E20201009_05	101.962		419.76	413	443	40	6e-10	1	64464.3	INDETERMINATE(ID)-DOMAIN 5	Symbols: AtIDD5, IDD5	Yes
AT3G15880.1	2	2	8.85	4.1e-18	1215.07	2	0.66	GPIVGTFGTPNSSTGMSLSMGER	Fuc@12=7	Fuc@711=7	E20201009_05	103.98		0.54	700	722	55.6	3.8e-14	3	124105	WUS-INTERACTING PROTEIN 2	Symbols: WSIP2, TPR4	Yes
AT3G15880.1	2	2	8.85	4.1e-18	821.045	3	-0.58	GPIVGTFGTPNSSTGMSLSMGER	Oxidation@16;Oxidation@20;Fuc@12|13|14	Oxidation@715;Oxidation@719;Fuc@711|712|713	E20201009_05	78.648		322.46	700	722	54.8	4.1e-18	3	124105	WUS-INTERACTING PROTEIN 2	Symbols: WSIP2, TPR4	Yes
AT5G08330.1	3	14.2	6.19	2.4e-13	1138.57	3	2.1	QAEPSIIAATGTGTTPASFSTASLSTSSPFTLGK	Gln->pyro-Glu@1;Fuc@Neutral loss|12|14	Gln->pyro-Glu@77;Fuc@77-110|88|90	E20201009_05	124.724		302.19	77	110	27.2	1.2e-08	1	24751.8	TCP FAMILY TRANSCRIPTION FACTOR	Symbols:	Yes
AT5G08330.1	3	14.2	6.19	2.4e-13	1192.93	3	0.78	QAEPSIIAATGTGTTPASFSTASLSTSSPFTLGK	Fuc&Fuc@((Neutral loss&(15|18|20|21|23))|(15&(18|20|21|23))|(18&(20|21|23))|(20&(21|23))|(21&23))||Fuc2@Neutral loss	Fuc&Fuc@((77-165&(91|94|96|97|99))|(91&(94|96|97|99))|(94&(96|97|99))|(96&(97|99))|(97&99))||Fuc2@77-110	E20201009_05	116.774		124.74	77	110	31.6	1.2e-11	1	24751.8	TCP FAMILY TRANSCRIPTION FACTOR	Symbols:	Yes
AT5G08330.1	3	14.2	6.19	2.4e-13	1144.24	3	1.5	QAEPSIIAATGTGTTPASFSTASLSTSSPFTLGK	Fuc@Neutral loss=11	Fuc@77-110=11	E20201009_05	117.06		508.37	77	110	31.2	2.4e-13	1	24751.8	TCP FAMILY TRANSCRIPTION FACTOR	Symbols:	Yes
AT4G12770.1	2	3.4	8	7e-16	1041.46	3	1.2	SAPMASQSNSSAADFNTFASSYSFASAAGK	Oxidation@4;Fuc@Neutral loss|20	Oxidation@23;Fuc@20-49|39	E20201009_05	102.75		42.06	20	49	61.2	3.9e-15	2	98327.7	CHAPERONE DNAJ-DOMAIN SUPERFAMILY PROTEIN	Symbols:	Yes
AT4G12770.1	2	3.4	8	7e-16	1036.12	3	0.55	SAPMASQSNSSAADFNTFASSYSFASAAGK	Fuc@Neutral loss=10	Fuc@20-49=10	E20201009_05	107.454		518.23	20	49	61.8	7e-16	2	98327.7	CHAPERONE DNAJ-DOMAIN SUPERFAMILY PROTEIN	Symbols:	Yes
AT2G30530.1	2	6.7	8.93	2.5e-18	828.702	3	-0.17	MSYSSSSSPSPSSASSSAASSLAAK	Oxidation@1;Fuc@15=7	Oxidation@33;Fuc@47=7	E20201009_05	57.179		1111.82	33	57	81.7	2.5e-18	1	41215.4	UNKNOWN PROTEIN; LOCATED IN: CELLULAR_COMPONENT UNKNOWN; EXPRESSED IN: 25 PLANT STRUCTURES; EXPRESSED DURING: 15 GROWTH STAGES; BEST ARABIDOPSIS THALIANA PROTEIN MATCH IS: UNKNOWN PROTEIN (TAIR:AT5G01970.1); HAS 5513 BLAST HITS TO 872 PROTEINS IN 154 SPECIES: ARCHAE - 0; BACTERIA - 30; METAZOA - 615; FUNGI - 144; PLANTS - 149; VIRUSES - 12; OTHER EUKARYOTES - 4563 (SOURCE: NCBI BLINK).	Symbols:	Yes
AT2G30530.1	2	6.7	8.93	2.5e-18	1234.55	2	-0.25	MSYSSSSSPSPSSASSSAASSLAAK	Fuc@6|7|8	Fuc@38|39|40	E20201009_05	62.491		1581.77	33	57	68.4	3.9e-12	1	41215.4	UNKNOWN PROTEIN; LOCATED IN: CELLULAR_COMPONENT UNKNOWN; EXPRESSED IN: 25 PLANT STRUCTURES; EXPRESSED DURING: 15 GROWTH STAGES; BEST ARABIDOPSIS THALIANA PROTEIN MATCH IS: UNKNOWN PROTEIN (TAIR:AT5G01970.1); HAS 5513 BLAST HITS TO 872 PROTEINS IN 154 SPECIES: ARCHAE - 0; BACTERIA - 30; METAZOA - 615; FUNGI - 144; PLANTS - 149; VIRUSES - 12; OTHER EUKARYOTES - 4563 (SOURCE: NCBI BLINK).	Symbols:	Yes
AT1G04440.1	3	5.8	5.57	1.7e-09	588.282	3	0.61	NGSGTGVQADQSSRPR	Fuc@12|13	Fuc@361|362	E20201009_05	15.104		271.2	350	365	40.1	2.1e-07	1	53205	CASEIN KINASE LIKE 13	Symbols: CKL13	Yes
AT1G04440.1	3	5.8	5.57	1.7e-09	672.799	2	-0.64	ATSSADFTENR	Fuc@Neutral loss|2|3	Fuc@403-413|404|405	E20201009_05	31.343		836.95	403	413	32.4	2.3e-07	2	53205	CASEIN KINASE LIKE 13	Symbols: CKL13	Yes
AT1G04440.1	3	5.8	5.57	1.7e-09	672.799	2	-0.79	ATSSADFTENR	Fuc@Neutral loss|2	Fuc@403-413|404	E20201009_05	29.579		139.31	403	413	34.5	1.7e-09	2	53205	CASEIN KINASE LIKE 13	Symbols: CKL13	Yes
AT4G05060.1	2	12.5	8.02	6.1e-16	1009.45	4	-0.21	NSNSQAPSASSSSSMATSSSSVTSSHLNQNYIHQSR	Oxidation@15;Fuc&Fuc@((12&(13|14))|(13&14))	Oxidation@38;Fuc&Fuc@((35&(36|37))|(36&37))	E20201009_05	46.161		78.97	24	59	41.1	3.2e-13	1	31963.6	PAPD-LIKE SUPERFAMILY PROTEIN	Symbols:	Yes
AT4G05060.1	2	12.5	8.02	6.1e-16	968.938	4	1.5	NSNSQAPSASSSSSMATSSSSVTSSHLNQNYIHQSR	Fuc@Neutral loss|13|14	Fuc@24-59|36|37	E20201009_05	53.375		265.41	24	59	51.9	6.1e-16	1	31963.6	PAPD-LIKE SUPERFAMILY PROTEIN	Symbols:	Yes
AT1G21660.1	2	4.2	8.4	6.1e-17	822.717	3	-1.5	RNPNNNGQSWNFGTGSSGLNAK	Fuc@14=29	Fuc@40=29	E20201009_05	57.591		1285.71	27	48	51.6	6.1e-17	1	56911.1	CHAPERONE DNAJ-DOMAIN SUPERFAMILY PROTEIN	Symbols:	Yes
AT1G21660.1	2	4.2	8.4	6.1e-17	1155.52	2	1.2	NPNNNGQSWNFGTGSSGLNAK	Fuc@8|13	Fuc@35|40	E20201009_05	70.741		472.53	28	48	46.1	2e-11	1	56911.1	CHAPERONE DNAJ-DOMAIN SUPERFAMILY PROTEIN	Symbols:	Yes
AT3G23980.1	2	3.6	7.06	2.1e-13	961.433	3	1.1	ETASLFSGTSMQMDGFIHGSGLTSSR	Fuc@10=7;Oxidation@11;Oxidation@13	Fuc@164=7;Oxidation@165;Oxidation@167	E20201009_05	88.533		50.86	155	180	50.8	2.1e-13	1	78385	BLISTER	Symbols: BLI, KOS1	Yes
AT3G23980.1	2	3.6	7.06	2.1e-13	956.101	3	0.081	ETASLFSGTSMQMDGFIHGSGLTSSR	Fuc&Oxidation@((Neutral loss&(11|13))|(4&(11|13))|(7&(11|13))|(9&(11|13))|(10&(11|13)))	Fuc&Oxidation@((155-227&(165|167))|(158&(165|167))|(161&(165|167))|(163&(165|167))|(164&(165|167)))	E20201009_05	99.107		501.48	155	180	39.8	2.3e-12	1	78385	BLISTER	Symbols: BLI, KOS1	Yes
AT1G53300.1	2	10	7.67	5.1e-15	1249.58	2	0.59	GLTTTTTTTTTSSSSSSSSGSVTGR	Fuc@8|9	Fuc@57|58	E20201009_05	40.878		209.24	50	74	38.5	4.5e-10	1	76115.8	TETRATRICOPETIDE-REPEAT THIOREDOXIN-LIKE 1	Symbols: TTL1	Yes
AT1G53300.1	2	10	7.67	5.1e-15	1123.53	4	-0.25	SDSATTSSSSHSQPLLSSSSSSATSPAPTSPANVLPTGNICPSGK	Fuc@12=10	Fuc@115=10	E20201009_05	90.901		118.36	104	148	46.8	5.1e-15	1	76115.8	TETRATRICOPETIDE-REPEAT THIOREDOXIN-LIKE 1	Symbols: TTL1	Yes
AT1G72010.1	2	11.7	7.46	1.8e-14	686.833	2	-0.56	SGGGSTLFSQASK	Fuc@Neutral loss|5|6	Fuc@136-148|140|141	E20201009_05	41.118		480.83	136	148	40.2	1.3e-09	1	39599.3	TCP FAMILY TRANSCRIPTION FACTOR	Symbols:	Yes
AT1G72010.1	2	11.7	7.46	1.8e-14	1121.82	3	0.85	SSSSPLSFHSTGMSLYEDNNGTNGSSVDPSR	Fuc@1|2|3|4|7	Fuc@149|150|151|152|155	E20201009_05	86.862		95.27	149	179	32.1	1.8e-14	1	39599.3	TCP FAMILY TRANSCRIPTION FACTOR	Symbols:	Yes
AT5G48335.1	2	15.8	6.26	2.7e-11	1027.46	2	-0.21	MQNPNSSSSLVDSTSAPK	Fuc@6=7;Acetyl&Oxidation@(N-term&1)||Acetyl+Oxidation@1	Fuc@6=7;Acetyl&Oxidation@(1&1)||Acetyl+Oxidation@1	E20201009_05	63.831		68.74	1	18	59.3	2.7e-11	1	12781.1	UNKNOWN PROTEIN; FUNCTIONS IN: MOLECULAR_FUNCTION UNKNOWN; INVOLVED IN: BIOLOGICAL_PROCESS UNKNOWN; LOCATED IN: CHLOROPLAST; BEST ARABIDOPSIS THALIANA PROTEIN MATCH IS: UNKNOWN PROTEIN (TAIR:AT3G07580.1); HAS 35333 BLAST HITS TO 34131 PROTEINS IN 2444 SPECIES: ARCHAE - 798; BACTERIA - 22429; METAZOA - 974; FUNGI - 991; PLANTS - 531; VIRUSES - 0; OTHER EUKARYOTES - 9610 (SOURCE: NCBI BLINK).	Symbols:	Yes
AT5G48335.1	2	15.8	6.26	2.7e-11	1019.47	2	0.93	MQNPNSSSSLVDSTSAPK	Acetyl@N-term;Fuc@6|7	Acetyl@1;Fuc@6|7	E20201009_05	77.626		7778.33	1	18	60.7	3.6e-10	1	12781.1	UNKNOWN PROTEIN; FUNCTIONS IN: MOLECULAR_FUNCTION UNKNOWN; INVOLVED IN: BIOLOGICAL_PROCESS UNKNOWN; LOCATED IN: CHLOROPLAST; BEST ARABIDOPSIS THALIANA PROTEIN MATCH IS: UNKNOWN PROTEIN (TAIR:AT3G07580.1); HAS 35333 BLAST HITS TO 34131 PROTEINS IN 2444 SPECIES: ARCHAE - 798; BACTERIA - 22429; METAZOA - 974; FUNGI - 991; PLANTS - 531; VIRUSES - 0; OTHER EUKARYOTES - 9610 (SOURCE: NCBI BLINK).	Symbols:	Yes
AT5G43130.1	2	2.7	5.89	2.4e-10	855.069	3	-0.79	NGIGDSNINVQTQHSLESTQMK	Fuc@12=7;Oxidation@21	Fuc@74=7;Oxidation@83	E20201009_05	56.178		193.77	63	84	39.1	5.6e-09	2	90489.6	TBP-ASSOCIATED FACTOR 4	Symbols: TAF4, TAF4B	Yes
AT5G43130.1	2	2.7	5.89	2.4e-10	849.736	3	-2.4	NGIGDSNINVQTQHSLESTQMK	Fuc@12=16	Fuc@74=16	E20201009_05	62.998		261.51	63	84	43.9	2.4e-10	2	90489.6	TBP-ASSOCIATED FACTOR 4	Symbols: TAF4, TAF4B	Yes
AT2G37550.1	1	4.6	11.03	7.5e-24	759.991	3	-0.24	TANSSFGGSQSSSSGHNNSYR	Fuc@5=9	Fuc@367=9	E20201009_05	20.662		418.47	363	383	62.3	7.5e-24	2	49252.1	ARF-GAP DOMAIN 7	Symbols: ASP1, AGD7	Yes
AT4G13350.1	2	4.7	5.55	6.6e-10	976.498	3	0.2	SMSAPSLQPLQGVPSGGLQSSEVKPSGR	Fuc@1|3|6	Fuc@405|407|410	E20201009_05	90.179		533.5	405	432	38.2	1.5e-09	2	65027.5	NSP (NUCLEAR SHUTTLE PROTEIN)-INTERACTING GTPASE	Symbols: NIG	Yes
AT4G13350.1	2	4.7	5.55	6.6e-10	981.83	3	0.87	SMSAPSLQPLQGVPSGGLQSSEVKPSGR	Oxidation@2;Fuc@15=11	Oxidation@406;Fuc@419=11	E20201009_05	82.625		617.73	405	432	34.2	6.6e-10	2	65027.5	NSP (NUCLEAR SHUTTLE PROTEIN)-INTERACTING GTPASE	Symbols: NIG	Yes
AT2G32850.1	2	2.5	5.84	3.5e-10	784.381	2	-1.1	AAATSAAATSASGTQR	Fuc@4=13	Fuc@606=13	E20201009_05	20.843		42.96	603	618	56.4	3.5e-10	2	72443.8	PROTEIN KINASE SUPERFAMILY PROTEIN	Symbols:	Yes
AT2G32850.1	2	2.5	5.84	3.5e-10	784.381	2	-0.3	AAATSAAATSASGTQR	Fuc@9=7	Fuc@611=7	E20201009_05	19.264		911.46	603	618	39.5	6.4e-08	2	72443.8	PROTEIN KINASE SUPERFAMILY PROTEIN	Symbols:	Yes
AT1G55110.1	2	4	6.07	8.2e-11	678.007	3	0.12	SSFPHPSPAMSATALLQK	Oxidation@10;Fuc@11|13	Oxidation@322;Fuc@323|325	E20201009_05	75.285		1491.13	313	330	42.5	4.1e-07	1	50903.1	INDETERMINATE(ID)-DOMAIN 7	Symbols: AtIDD7, IDD7	Yes
AT1G55110.1	2	4	6.07	8.2e-11	672.675	3	-0.11	SSFPHPSPAMSATALLQK	Fuc@13=10	Fuc@325=10	E20201009_05	87.297		1761.08	313	330	46	8.2e-11	1	50903.1	INDETERMINATE(ID)-DOMAIN 7	Symbols: AtIDD7, IDD7	Yes
AT5G07980.1	2	1.3	6.22	3.4e-11	1068.54	2	0.88	QSAAINSVNSSSELSTPAVK	Fuc@Neutral loss|2	Fuc@924-943|925	E20201009_05	65.469		757.14	924	943	61.2	3.4e-11	1	164362	DENTIN SIALOPHOSPHOPROTEIN-RELATED	Symbols:	Yes
AT3G50700.1	3	3.3	3.67	1.1e-07	587.306	3	-0.29	FHAQPAMSATALLQK	Fuc@10=12	Fuc@330=12	E20201009_05	75.656		300.39	321	335	27.8	1.1e-07	1	47943.6	INDETERMINATE(ID)-DOMAIN 2	Symbols: AtIDD2, IDD2	Yes
AT3G54230.1	1	3	9.47	9.2e-20	1020.81	3	0.57	STSNHGVSALTTAESSSSSTTGGTLMGVMR	Fuc@16|17	Fuc@786|787	E20201009_05	82.417		3.59	771	800	69.5	9.2e-20	2	112568	SUPPRESSOR OF ABI3-5	Symbols: SUA	Yes
AT3G21865.1	1	10.6	9.47	9.6e-20	1019.5	3	0.54	IHNAETSSAAAAASQSNLASSVAPEVSSPR	Fuc@14=25	Fuc@91=25	E20201009_05	68.893		29.05	78	107	68.1	9.6e-20	1	31399	PEROXIN 22	Symbols: PEX22	Yes
AT5G15130.1	2	3.1	5.57	1.7e-09	664.639	3	-0.33	NSSSSSSTTNFVNKEEK	Fuc@2|3	Fuc@532|533	E20201009_05	25.023		126.47	531	547	51.6	1.7e-09	1	59007.6	WRKY DNA-BINDING PROTEIN 72	Symbols: WRKY72, ATWRKY72	Yes
AT5G66730.1	2	3	4.68	6.1e-08	777.875	2	-0.42	AAQMGSTGSGGSLLR	Oxidation@4;Fuc@Neutral loss|6	Oxidation@381;Fuc@378-392|383	E20201009_05	38.06		5.35	378	392	35.2	1e-07	1	52626.8	C2H2-LIKE ZINC FINGER PROTEIN	Symbols:	Yes
AT5G66730.1	2	3	4.68	6.1e-08	769.876	2	-2.2	AAQMGSTGSGGSLLR	Fuc@6=10	Fuc@383=10	E20201009_05	51.671		409.23	378	392	37	6.1e-08	1	52626.8	C2H2-LIKE ZINC FINGER PROTEIN	Symbols:	Yes
AT3G13060.1	2	4.4	5.43	2.3e-10	898.747	3	-0.67	MATTQSHTSDLTSEEQPASLDIMK	Met-loss+Acetyl@1;Fuc@3=7;Oxidation@23	Met-loss+Acetyl@1;Fuc@3=7;Oxidation@23	E20201009_05	76.437		126.4	1	24	35.2	2.3e-10	2	60562	EVOLUTIONARILY CONSERVED C-TERMINAL REGION 5	Symbols: ECT5	Yes
AT3G13060.1	2	4.4	5.43	2.3e-10	1339.62	2	-0.3	MATTQSHTSDLTSEEQPASLDIMK	Fuc@Neutral loss=16;Met-loss+Acetyl@1	Fuc@1-24=16;Met-loss+Acetyl@1	E20201009_05	91.425		4.79	1	24	19.1	6.3e-06	2	60562	EVOLUTIONARILY CONSERVED C-TERMINAL REGION 5	Symbols: ECT5	Yes
AT3G22380.1	2	3.6	4.72	3.6e-09	1149.55	2	0.73	QDLADASVSAVTSGSIVDSSSR	Fuc@7=10	Fuc@1141=10	E20201009_05	94.269		171.59	1135	1156	32.7	6e-08	2	164457	TIME FOR COFFEE	Symbols: TIC	Yes
AT3G22380.1	2	3.6	4.72	3.6e-09	797.005	5	-0.41	LLNLGSALPQSSGSLPTSHHQQLLQQQQQQHMQR	Fuc@11=9;Oxidation@32	Fuc@1167=9;Oxidation@1188	E20201009_05	75.42		157	1157	1190	31.8	3.6e-09	2	164457	TIME FOR COFFEE	Symbols: TIC	Yes
AT3G26730.1	1	4.7	8.63	1.5e-17	1250.57	3	-0.88	LGFAAGHDSPNLNNEPTNVQSSSSSSEVSNATTGAR	Fuc@Neutral loss=18	Fuc@692-727=18	E20201009_05	70.969		313.7	692	727	63.1	1.5e-17	1	85233.2	RING/U-BOX SUPERFAMILY PROTEIN	Symbols:	Yes
AT3G19420.1	1	4.3	8.48	3.7e-17	936.437	3	-0.12	SPQTNDTTTEGTSSATESSFIGTITK	Fuc@12|13	Fuc@105|106	E20201009_05	85.589		17285.7	94	119	70.6	3.7e-17	1	66430.8	PTEN 2	Symbols: ATPEN2, PEN2	Yes
AT1G79570.1	1	1.4	8.28	1.3e-16	664.649	3	-0.71	GLIGISHTGSECASDVSR	Fuc@10=11	Fuc@106=11	E20201009_05	55.762		2927.09	97	114	62.1	1.3e-16	1	137244	PROTEIN KINASE SUPERFAMILY PROTEIN WITH OCTICOSAPEPTIDE/PHOX/BEM1P DOMAIN	Symbols:	Yes
AT3G55980.1	1	3.4	8.02	6.2e-16	720.353	3	0.83	QPPSQHGFESSAAAAVAVMK	Fuc@10=12	Fuc@455=12	E20201009_05	73.591		629.56	446	465	71.2	6.2e-16	1	64059	SALT-INDUCIBLE ZINC FINGER 1	Symbols: SZF1, ATSZF1	Yes
AT5G42220.1	1	3.9	7.71	4e-15	1192.9	3	2.4	TEDSGTSATLEGVQQSSGTSGQQLLQSLFSGSSR	Fuc@Neutral loss|17	Fuc@648-681|664	E20201009_05	117.925		46.01	648	681	53	4e-15	1	92555	UBIQUITIN-LIKE SUPERFAMILY PROTEIN	Symbols:	Yes
AT4G15545.1	2	3	4.15	2.8e-08	436.562	3	0.17	RHSVSFATTR	Fuc@9=13	Fuc@246=13	E20201009_05	17.727		438.67	238	247	30.4	2.8e-08	1	37206.3	UNKNOWN PROTEIN; BEST ARABIDOPSIS THALIANA PROTEIN MATCH IS: UNKNOWN PROTEIN (TAIR:AT1G16520.1); HAS 30201 BLAST HITS TO 17322 PROTEINS IN 780 SPECIES: ARCHAE - 12; BACTERIA - 1396; METAZOA - 17338; FUNGI - 3422; PLANTS - 5037; VIRUSES - 0; OTHER EUKARYOTES - 2996 (SOURCE: NCBI BLINK).	Symbols:	Yes
AT1G13450.1	1	5.2	7.53	1.2e-14	650.547	4	-0.2	SRPTDFYKDDHHNSSTTSTTR	Fuc@14|16|17	Fuc@20|22|23	E20201009_05	21.702		44.33	7	27	57	1.2e-14	3	46676.3	HOMEODOMAIN-LIKE SUPERFAMILY PROTEIN	Symbols: GT-1	Yes
AT4G24680.1	1	1.4	7.51	1.3e-14	758.689	3	-1.1	TTVMSGSSHTTLATNTESFR	Fuc@10|11	Fuc@647|648	E20201009_05	57.109		84.43	638	657	60.3	1.3e-14	1	155372	MODIFIER OF SNC1	Symbols: MOS1	Yes
AT4G11790.1	1	9.7	7.48	1.6e-14	1117.31	4	0.95	SSQPSLLSGSQAGAISSNQPSFQFSNSQSPFTSAVPPVSIPAK	Fuc@10|16|17	Fuc@261|267|268	E20201009_05	118.073		1002.46	252	294	52.2	1.6e-14	1	47420.6	PLECKSTRIN HOMOLOGY (PH) DOMAIN SUPERFAMILY PROTEIN	Symbols:	Yes
AT1G29400.1	1	2.8	7.48	1.7e-14	1224.06	2	-0.074	SEPSSSSVWSTSSTGNPLFSTR	Fuc@Neutral loss|1	Fuc@476-497|476	E20201009_05	99.218		533.5	476	497	60.3	1.7e-14	2	88213.3	MEI2-LIKE PROTEIN 5	Symbols: AML5, ML5	Yes
AT3G62240.1	1	2.8	7.44	1.5e-14	776.372	3	0.57	GPGQASITSGGNHSSSGWPAIGR	Fuc@14|15	Fuc@474|475	E20201009_05	63.814		80.87	461	483	39.5	1.5e-14	1	90224.4	RING/U-BOX SUPERFAMILY PROTEIN	Symbols:	Yes
AT1G21630.1	1	2.5	7.26	6e-14	1058.21	3	1.2	QHPTGSASTTGISSVTTGTVAGPEITQSVVR	Fuc@9=10	Fuc@319=10	E20201009_05	83.88		127.35	311	341	42	6e-14	2	131852	CALCIUM-BINDING EF HAND FAMILY PROTEIN	Symbols:	Yes
AT5G07940.1	1	1.3	7.12	1.4e-13	1098.02	2	-0.87	QSAANNSVDSSSELSTPQVK	Fuc@Neutral loss|2	Fuc@957-976|958	E20201009_05	53.532		962.07	957	976	58.3	1.4e-13	3	167419	BEST ARABIDOPSIS THALIANA PROTEIN MATCH IS: DENTIN SIALOPHOSPHOPROTEIN-RELATED (TAIR:AT5G07980.1); HAS 1906 BLAST HITS TO 1127 PROTEINS IN 203 SPECIES: ARCHAE - 2; BACTERIA - 210; METAZOA - 401; FUNGI - 205; PLANTS - 136; VIRUSES - 0; OTHER EUKARYOTES - 952 (SOURCE: NCBI BLINK).	Symbols:	Yes
AT2G36400.1	1	5.5	7.07	2e-13	797.386	3	-1.6	SSSSSSPTSVLHQLGVSTQAFH	Fuc@1|2|3|4	Fuc@377|378|379|380	E20201009_05	98.647		401.7	377	398	52.2	2e-13	1	43707.7	GROWTH-REGULATING FACTOR 3	Symbols: AtGRF3, GRF3	Yes
AT5G07970.1	1	1.6	7.04	2.3e-13	711.664	3	-0.35	GQSSNSQHGLNFAQQPMR	Fuc@3|4	Fuc@71|72	E20201009_05	48.912		60.29	69	86	52	2.3e-13	1	121120	DENTIN SIALOPHOSPHOPROTEIN-RELATED	Symbols:	Yes
AT4G05150.1	2	5.7	3.68	8.3e-08	676.284	2	-0.67	NVAGEEDNDSR	Fuc@10=32	Fuc@173=32	E20201009_05	14.022		116.3	164	174	23.2	8.3e-08	1	53062.6	OCTICOSAPEPTIDE/PHOX/BEM1P FAMILY PROTEIN	Symbols:	Yes
AT4G05150.1	2	5.7	3.68	8.3e-08	898.922	2	-0.41	DVPSPYGSTSSAPVMR	Fuc@4=10	Fuc@277=10	E20201009_05	73.847		140.78	274	289	27.5	8.1e-07	1	53062.6	OCTICOSAPEPTIDE/PHOX/BEM1P FAMILY PROTEIN	Symbols:	Yes
AT1G33050.1	1	2.9	6.98	3.3e-13	738.041	3	-1.5	LGDFVVNAYSTSALASSHVK	Fuc@10|11|12	Fuc@310|311|312	E20201009_05	90.257		4830.05	301	320	50	3.3e-13	4	75282.9	UNKNOWN PROTEIN; FUNCTIONS IN: MOLECULAR_FUNCTION UNKNOWN; INVOLVED IN: BIOLOGICAL_PROCESS UNKNOWN; LOCATED IN: CELLULAR_COMPONENT UNKNOWN; EXPRESSED IN: 25 PLANT STRUCTURES; EXPRESSED DURING: 15 GROWTH STAGES; BEST ARABIDOPSIS THALIANA PROTEIN MATCH IS: UNKNOWN PROTEIN (TAIR:AT4G10470.1); HAS 531 BLAST HITS TO 229 PROTEINS IN 83 SPECIES: ARCHAE - 0; BACTERIA - 197; METAZOA - 59; FUNGI - 50; PLAN…	Symbols:	Yes
AT2G44970.1	1	3.4	6.67	2.2e-12	938.906	2	-0.2	FSTSSEASTSDANSPSR	Fuc@3|4|5	Fuc@115|116|117	E20201009_05	33.305		47.36	113	129	55.1	2.2e-12	2	54725.9	ALPHA/BETA-HYDROLASES SUPERFAMILY PROTEIN	Symbols:	Yes
AT5G02020.1	1	13.4	6.61	3.1e-12	1090.49	2	1.8	ASSSSPCSSSSLTSELFGSR	Fuc@4|5	Fuc@11|12	E20201009_05	90.049		439.16	8	27	55	3.1e-12	2	16124.4	ENCODES A PROTEIN INVOLVED IN SALT TOLERANCE, NAMES SIS (SALT INDUCED SERINE RICH).	Symbols: SIS	Yes
AT5G42950.1	1	1	6.47	7.6e-12	899.919	2	-0.074	SASSPSQAVSQSSSQSK	Fuc@3|4	Fuc@1474|1475	E20201009_05	23.174		3516.75	1472	1488	61.9	7.6e-12	1	187620	GYF DOMAIN-CONTAINING PROTEIN	Symbols:	Yes
AT4G38900.1	1	3.3	6.42	9.8e-12	702.336	3	-0.027	DSGVFNSNHSLPPSPFTR	Fuc@14|17	Fuc@144|147	E20201009_05	86.058		456.07	131	148	51.9	9.8e-12	3	61157.1	BASIC-LEUCINE ZIPPER (BZIP) TRANSCRIPTION FACTOR FAMILY PROTEIN	Symbols:	Yes
AT4G34040.1	1	3.8	6.42	9.9e-12	875.777	3	-0.64	AIPVTGSSSSGDGQPSMIHLPALTR	Fuc@10=9	Fuc@324=9	E20201009_05	97.812		138.23	315	339	42.4	9.9e-12	1	71539.2	RING/U-BOX SUPERFAMILY PROTEIN	Symbols:	Yes
AT4G36870.1	1	2.3	6.36	1.5e-11	897.948	2	-0.57	SSPAASSSSMAAVNILR	Fuc@Neutral loss|1|2	Fuc@298-314|298|299	E20201009_05	81.055		377.1	298	314	52.3	1.5e-11	2	81605.3	BEL1-LIKE HOMEODOMAIN 2	Symbols: BLH2, SAW1	Yes
AT3G02540.1	1	4.5	6.31	2e-11	608.638	3	0.63	SKPASAAASSASAGTSQAK	Fuc@9=14	Fuc@85=14	E20201009_05	13.736		1495.07	77	95	67.1	2e-11	3	44247.2	RAD23 UV EXCISION REPAIR PROTEIN FAMILY	Symbols: RAD23-3, RAD23C	Yes
AT1G08720.1	1	2.6	6.2	3.8e-11	864.391	3	-0.71	YGNTQSSYATSSSNGAISSNVHGR	Fuc@4|6	Fuc@535|537	E20201009_05	40.997		1217.73	532	555	49.1	3.8e-11	1	103589	PROTEIN KINASE SUPERFAMILY PROTEIN	Symbols: EDR1, ATEDR1	Yes
AT5G20200.1	1	2.6	6.16	4.9e-11	719.686	3	-1.2	GTQAASSGGNALQYEFGKPK	Fuc@Neutral loss|2	Fuc@561-580|562	E20201009_05	55.139		317.8	561	580	40.2	4.9e-11	1	81685.2	NUCLEOPORIN-RELATED	Symbols:	Yes
AT5G15270.1	1	2.6	6.06	8.7e-11	530.241	3	0.7	SSSSGLSSHSSTYR	Fuc@1|2	Fuc@529|530	E20201009_05	16.962		440.44	529	542	47.6	8.7e-11	2	59712.5	RNA-BINDING KH DOMAIN-CONTAINING PROTEIN	Symbols:	Yes
AT3G55646.1	1	14.4	6.03	1.1e-10	772.044	3	-0.84	IVSASSSSSSLSSFDHIFGPR	Fuc@9=7	Fuc@18=7	E20201009_05	97.36		145.9	10	30	47.5	1.1e-10	1	16102.6	UNKNOWN PROTEIN; FUNCTIONS IN: MOLECULAR_FUNCTION UNKNOWN; INVOLVED IN: BIOLOGICAL_PROCESS UNKNOWN; LOCATED IN: CHLOROPLAST; BEST ARABIDOPSIS THALIANA PROTEIN MATCH IS: UNKNOWN PROTEIN (TAIR:AT2G39855.2); HAS 35333 BLAST HITS TO 34131 PROTEINS IN 2444 SPECIES: ARCHAE - 798; BACTERIA - 22429; METAZOA - 974; FUNGI - 991; PLANTS - 531; VIRUSES - 0; OTHER EUKARYOTES - 9610 (SOURCE: NCBI BLINK).	Symbols:	Yes
AT3G21220.1	1	9.8	5.9	5.3e-11	1112.92	3	0.26	DVALAVPLPLPPPSSSSSAPASSSAISTNISAAK	Fuc@16|17|18	Fuc@47|48|49	E20201009_05	119.028		2073.4	32	65	37.5	5.3e-11	1	38329.3	MAP KINASE KINASE 5	Symbols: ATMKK5, ATMAP2K_ALPHA, MAP2K_A, MKK5, ATMEK5, MEK5	Yes
AT1G08050.1	1	3.9	5.8	4.3e-10	666.568	4	-0.056	SSVDPNRPDSSSSRPGSTPSSSGLR	Fuc@13=10	Fuc@51=10	E20201009_05	33.85		373.15	39	63	58.6	4.3e-10	1	70118.8	ZINC FINGER (C3HC4-TYPE RING FINGER) FAMILY PROTEIN	Symbols:	Yes
AT1G33980.1	1	3.5	5.8	4.4e-10	700.325	3	-0.96	NDSRPSQSSTFVQSEQR	Fuc@3=11	Fuc@324=11	E20201009_05	33.881		286.01	322	338	65.1	4.4e-10	2	53804.4	SMG-4/UPF3 FAMILY PROTEIN	Symbols: ATUPF3, UPF3	Yes
AT5G59710.1	1	2.9	5.55	2e-09	980	2	1.4	LNLAANSGSGLNVQGQNR	Fuc@7|9	Fuc@206|208	E20201009_05	64.385		2199.51	200	217	49.7	2e-09	1	66234	VIRE2 INTERACTING PROTEIN 2	Symbols: VIP2, AtVIP2	Yes
AT3G20280.1	1	3.2	5.54	6.9e-10	843.089	3	-0.42	LQNTGLVSGAATTSQFESASVNAK	Fuc@12|13|14	Fuc@428|429|430	E20201009_05	77.868		0.96	417	440	38.2	6.9e-10	2	78992.6	RING/FYVE/PHD ZINC FINGER SUPERFAMILY PROTEIN	Symbols:	Yes
AT5G66030.1	1	4.2	5.47	2.3e-10	1178.54	3	0.034	CQQAYHSSTTAATTTEATPSPASEGSGLSVFSR	Fuc@7|8|9|10	Fuc@758|759|760|761	E20201009_05	75.948		206.13	752	784	35.6	2.3e-10	1	89859.7	GOLGI-LOCALIZED GRIP DOMAIN-CONTAINING PROTEIN	Symbols: ATGRIP, GRIP	Yes
AT1G36310.1	1	4.2	5.31	8.2e-09	818.424	2	-1.1	AEVSGASASALASGLAK	Fuc@Neutral loss|4|7	Fuc@332-348|335|338	E20201009_05	68.194		2080.3	332	348	54	8.2e-09	2	44960.1	S-ADENOSYL-L-METHIONINE-DEPENDENT METHYLTRANSFERASES SUPERFAMILY PROTEIN	Symbols:	Yes
AT4G23650.1	1	4.9	5.13	7.2e-09	547.863	5	0.049	SSDPPPSSSSSSSGNVVHHVKPAGER	Fuc@9|10|11	Fuc@18|19|20	E20201009_05	22.856		67.09	10	35	38	7.2e-09	1	59336.8	CALCIUM-DEPENDENT PROTEIN KINASE 6	Symbols: CDPK6, CPK3	Yes
AT5G12120.1	1	2.1	5.07	1.2e-08	763.359	2	-0.99	SEAAQSNGYLPSR	Fuc@Neutral loss|1	Fuc@440-452|440	E20201009_05	42.097		648.28	440	452	38.2	1.2e-08	1	67884.9	UBIQUITIN-ASSOCIATED/TRANSLATION ELONGATION FACTOR EF1B PROTEIN	Symbols:	Yes
AT4G19490.1	1	2	5.03	8.8e-09	741.703	3	-1.4	SSLDLGRPSSSSSSSPSPLTK	Fuc@9|10	Fuc@26|27	E20201009_05	58.737		227.99	18	38	37.3	8.8e-09	2	113866	VPS54	Symbols: ATVPS54, VPS54	Yes
AT3G11540.1	1	1.4	5.02	2.3e-09	748.354	2	-1	SPVVENGFSNGSR	Fuc@9=18	Fuc@21=18	E20201009_05	45.118		520.2	13	25	34.9	2.3e-09	2	101431	TETRATRICOPEPTIDE REPEAT (TPR)-LIKE SUPERFAMILY PROTEIN	Symbols: SPY	Yes
AT2G25970.1	1	1.6	4.84	3.9e-09	602.773	2	0.83	GFSSYPSEGK	Fuc@4=10	Fuc@108=10	E20201009_05	37.147		620.69	105	114	34	3.9e-09	1	64607.3	KH DOMAIN-CONTAINING PROTEIN	Symbols:	Yes
AT4G36930.1	1	3.8	4.72	6.3e-10	817.89	2	-1.1	LISSSSSSSVYDTR	Fuc@Neutral loss|5	Fuc@21-34|25	E20201009_05	48.38		77.17	21	34	29.8	6.3e-10	1	40297.9	BASIC HELIX-LOOP-HELIX (BHLH) DNA-BINDING SUPERFAMILY PROTEIN	Symbols: SPT	Yes
AT3G18640.1	1	1.5	4.58	9.7e-09	584.756	2	0.084	SSGMFSHGGR	Fuc@Neutral loss|1	Fuc@350-359|350	E20201009_05	16.378		36.42	350	359	33	9.7e-09	1	75582	ZINC FINGER C-X8-C-X5-C-X3-H TYPE FAMILY PROTEIN	Symbols:	Yes
AT1G78700.1	1	4.6	4.29	4.5e-09	543.252	3	0.9	HLSTTSSSSASSSSR	Fuc@7=11	Fuc@144=11	E20201009_05	11.122		356.36	138	152	28.8	4.5e-09	1	34697.7	BES1/BZR1 HOMOLOG 4	Symbols: BEH4	Yes
AT5G58350.1	1	4.2	4.22	2e-08	673.544	4	-1.8	TDSFHSSSSHASSSQASLSNYMAR	Fuc@12|13|14|17|19	Fuc@420|421|422|425|427	E20201009_05	51.16		94	409	432	30.5	2e-08	1	64914.4	WITH NO LYSINE (K) KINASE 4	Symbols: WNK4, ZIK2	Yes
AT3G45260.1	1	5.4	4.12	1.1e-08	900.096	3	0.27	NNTNNYNQNGGQIASMSATALLQK	Fuc@Neutral loss=23	Fuc@337-360=23	E20201009_05	93.269		2.72	337	360	28.5	1.1e-08	1	49941.2	C2H2-LIKE ZINC FINGER PROTEIN	Symbols:	Yes
AT1G03140.1	1	4.3	3.97	2.3e-07	850.384	2	-0.73	SSGSAPGSSNAATSASSK	Fuc@4|8|13	Fuc@68|72|77	E20201009_05	14.793		140.24	65	82	32	2.3e-07	1	47881.9	SPLICING FACTOR PRP18 FAMILY PROTEIN	Symbols:	Yes
AT1G24300.1	1	1.1	3.79	1.6e-06	502.998	4	1.4	RPPSSHSSSSHEGLIER	Fuc@4|5	Fuc@1380|1381	E20201009_05	16.533		147.26	1377	1393	33.5	1.6e-06	3	166272	GYF DOMAIN-CONTAINING PROTEIN	Symbols:	Yes
AT1G21730.1	1	2.4	3.7	3.5e-07	1014.48	2	0.54	SSPSPSTSSAAASSTAVASTK	Fuc@1|2|4	Fuc@51|52|54	E20201009_05	43.855		322.36	51	71	30.1	3.5e-07	1	98457.2	P-LOOP CONTAINING NUCLEOSIDE TRIPHOSPHATE HYDROLASES SUPERFAMILY PROTEIN	Symbols:	Yes
AT5G03150.1	1	3.2	3.62	5.8e-06	625.008	3	0.11	QNKPLSPMSATALLQK	Fuc@6|9	Fuc@367|370	E20201009_05	82.684		290.12	362	377	33.9	5.8e-06	1	55201.4	C2H2-LIKE ZINC FINGER PROTEIN	Symbols: JKD	Yes
AT1G66090.1	1	5.8	3.6	4.2e-08	860.371	3	-2	MAASTSSSSSSSSSSLSSPSPCTWR	Met-loss+Acetyl@1;Fuc@Neutral loss|4|5|6	Met-loss+Acetyl@1;Fuc@1-25|4|5|6	E20201009_05	80.073		195.72	1	25	25.6	4.2e-08	1	48024.3	DISEASE RESISTANCE PROTEIN (TIR-NBS CLASS)	Symbols:	Yes
AT2G43970.1	1	7.7	3.6	7.4e-09	1101.75	4	-0.37	MADQQTLDSSTPPPTQSDDLSHSHSTSSTTSASSSSDPSLLR	Met-loss+Acetyl@1;Fuc@Neutral loss|25|26|27|28|29|30|31	Met-loss+Acetyl@1;Fuc@1-42|25|26|27|28|29|30|31	E20201009_05	77.401		15.38	1	42	22.7	7.4e-09	2	60589.5	RNA-BINDING PROTEIN	Symbols:	Yes
AT1G08130.1	1	1.4	3.48	1.1e-07	643.285	2	-0.78	SDTSSIAEDSK	Fuc@Neutral loss|1|3	Fuc@122-132|122|124	E20201009_05	26.676		71.64	122	132	26	1.1e-07	1	87741.2	DNA LIGASE 1	Symbols: ATLIG1, LIG1	Yes
AT1G48970.1	1	5	3.47	1.5e-08	1132.91	3	0.3	SQSGPVDATTSSSPLSDSPSGNLISPVLIPPSR	Fuc@Neutral loss|11|12|13|16|18|20	Fuc@36-68|46|47|48|51|53|55	E20201009_05	115.563		511.33	36	68	22.6	1.5e-08	1	72965.9	NAGB/RPIA/COA TRANSFERASE-LIKE SUPERFAMILY PROTEIN	Symbols:	Yes
AT2G40070.1	1	2.6	3.45	1.9e-06	841.894	2	-0.65	QQTSSPGLSSSSGASR	Fuc@Neutral loss=8	Fuc@159-174=8	E20201009_05	25.075		144.93	159	174	30.3	1.9e-06	2	64160	BEST ARABIDOPSIS THALIANA PROTEIN MATCH IS: PROLINE-RICH FAMILY PROTEIN (TAIR:AT3G09000.1); HAS 35333 BLAST HITS TO 34131 PROTEINS IN 2444 SPECIES: ARCHAE - 798; BACTERIA - 22429; METAZOA - 974; FUNGI - 991; PLANTS - 531; VIRUSES - 0; OTHER EUKARYOTES - 9610 (SOURCE: NCBI BLINK).	Symbols:	Yes
AT5G18760.1	1	3.9	3.25	1.6e-07	832.36	2	-0.72	DSSTGSSSSSSSSQVK	Fuc@6=12	Fuc@23=12	E20201009_05	11.863		89.11	18	33	24.3	1.6e-07	1	45378.8	RING/U-BOX SUPERFAMILY PROTEIN	Symbols:	Yes
AT5G49100.1	1	3.5	3.08	2.5e-06	542.926	3	1.6	HLTSSSTSSSPSFR	Fuc@7=8	Fuc@55=8	E20201009_05	31.93		67.19	49	62	27.1	2.5e-06	1	42050.7	UNKNOWN PROTEIN; BEST ARABIDOPSIS THALIANA PROTEIN MATCH IS: UNKNOWN PROTEIN (TAIR:AT3G06868.1); HAS 30201 BLAST HITS TO 17322 PROTEINS IN 780 SPECIES: ARCHAE - 12; BACTERIA - 1396; METAZOA - 17338; FUNGI - 3422; PLANTS - 5037; VIRUSES - 0; OTHER EUKARYOTES - 2996 (SOURCE: NCBI BLINK).	Symbols:	Yes
AT3G13225.1	1	1.9	2.88	5.9e-06	793.855	2	-0.28	SNDSTEVGSSATASK	Fuc@9|10|12|14	Fuc@600|601|603|605	E20201009_05	20.524		131.83	592	606	26.5	5.9e-06	2	84456.5	WW DOMAIN-CONTAINING PROTEIN	Symbols:	Yes
AT1G10390.1	1	2	2.78	5.9e-06	1089.03	2	0.39	AVPYAPTVEADTGTGTQPAGK	Fuc@12|14|16	Fuc@359|361|363	E20201009_05	68.449		7.7	348	368	25.5	5.9e-06	2	106309	NUCLEOPORIN AUTOPEPTIDASE	Symbols:	Yes
AT5G60170.1	1	1.2	2.26	4.5e-06	657.794	2	0.24	YSPPSGSGSSSR	Fuc@2|7	Fuc@288|293	E20201009_05	20.603		227.07	287	298	19.9	4.5e-06	2	108010	RNA BINDING (RRM/RBD/RNP MOTIFS) FAMILY PROTEIN	Symbols:	Yes
AT5G61560.1	1	3.1	2.06	3.7e-07	932.067	3	1.3	SSQMEEASSSSTYSDPTSSSSQIHK	Fuc@8|9	Fuc@278|279	E20201009_05	45.709		71	271	295	13.7	3.7e-07	2	90223.8	U-BOX DOMAIN-CONTAINING PROTEIN KINASE FAMILY PROTEIN	Symbols:	Yes
AT1G69690.1	1	13.2	1.75	5.9e-06	1250.83	4	1.2	MDPDPDHNHRPNFPLQLLDSSTSSSSTSLAIISTTSEPNSEPK	Acetyl&Fuc2&Oxidation@(N-term&Neutral loss&1)||Acetyl+Oxidation&Fuc&Fuc@(1&(Neutral loss&(20|21|23|24|25|26|28|33))|(20&(21|22|23|24|25|26|27|28|33|34))|(21&(22|23|24|25|26|27|28|33|34))|(22&(23|24|25))|(23&(24|25|26|27|28|33|34))|(24&(25|26|27|28|33|34))|(25&(26|28|33))|(26&(28|33))|(28&33))||Acetyl+Oxidation&Fuc2@(1&Neutral loss)	Acetyl&Fuc2&Oxidation@(1&1-23&1)||Acetyl+Oxidation&Fuc&Fuc@(1&(1-221&(20|21|23|24|25|26|28|33))|(20&(21|22|23|24|25|26|27|28|33|34))|(21&(22|23|24|25|26|27|28|33|34))|(22&(23|24|25))|(23&(24|25|26|27|28|33|34))|(24&(25|26|27|28|33|34))|(25&(26|28|33))|(26&(28|33))|(28&33))||Acetyl+Oxidation&Fuc2@(1&1-16)	E20201009_05	113.75		9.43	1	43	15.2	5.9e-06	1	34753.1	TCP FAMILY TRANSCRIPTION FACTOR	Symbols:	Yes
AT3G50370.1	1	0.9	1.61	2.6e-06	1052.96	2	-0.25	QTGNSCASASSTTTTTSPSI	Fuc@8=21	Fuc@2144=21	E20201009_05	55.838		207.65	2137	2156	12.5	2.6e-06	1	236266	UNKNOWN PROTEIN; FUNCTIONS IN: MOLECULAR_FUNCTION UNKNOWN; INVOLVED IN: BIOLOGICAL_PROCESS UNKNOWN; LOCATED IN: CELLULAR_COMPONENT UNKNOWN; EXPRESSED IN: 26 PLANT STRUCTURES; EXPRESSED DURING: 15 GROWTH STAGES; HAS 27734 BLAST HITS TO 16708 PROTEINS IN 1259 SPECIES: ARCHAE - 81; BACTERIA - 3434; METAZOA - 10876; FUNGI - 2514; PLANTS - 987; VIRUSES - 212; OTHER EUKARYOTES - 9630 (SOURCE: NCBI BLIN…	Symbols:	Yes
AT5G05970.1	8	5	7.61	1.7e-13	991.457	2	2.1	LAVSSTGASTSGSMFSSSR	Fuc@Neutral loss=20;Oxidation@14	Fuc@541-559=20;Oxidation@554	Q20210803_02	50.884	1	340.14	541	559	66	1.7e-13	2	84629.1	TRANSDUCIN/WD40 REPEAT-LIKE SUPERFAMILY PROTEIN	Symbols: NEDD1	Yes
AT5G05970.1	8	5	7.61	1.7e-13	1064.48	2	1.3	LAVSSTGASTSGSMFSSSR	Fuc2@Neutral loss=14;Oxidation@14	Fuc2@541-559=14;Oxidation@554	Q20210803_02	54.531	1	356.71	541	559	69	2.7e-13	2	84629.1	TRANSDUCIN/WD40 REPEAT-LIKE SUPERFAMILY PROTEIN	Symbols: NEDD1	Yes
AT5G05970.1	8	5	7.61	1.7e-13	983.458	2	0.99	LAVSSTGASTSGSMFSSSR	Fuc@Neutral loss=25	Fuc@541-559=25	Q20210803_02	66.913	1	12	541	559	45.4	1.4e-10	2	84629.1	TRANSDUCIN/WD40 REPEAT-LIKE SUPERFAMILY PROTEIN	Symbols: NEDD1	Yes
AT5G05970.1	8	5	7.61	1.7e-13	1056.49	2	1.9	LAVSSTGASTSGSMFSSSR	Fuc2@Neutral loss=25	Fuc2@541-559=25	Q20210803_02	64.888	1	253.71	541	559	57	5.6e-11	2	84629.1	TRANSDUCIN/WD40 REPEAT-LIKE SUPERFAMILY PROTEIN	Symbols: NEDD1	Yes
AT5G05970.1	8	5	7.61	1.7e-13	1129.52	2	1	LAVSSTGASTSGSMFSSSR	Fuc&Fuc2@(4&Neutral loss)||Fuc3@Neutral loss	Fuc&Fuc2@(544&541-556)||Fuc3@541-559	Q20210803_02	62.778	1	80.7	541	559	36.6	9.3e-09	2	84629.1	TRANSDUCIN/WD40 REPEAT-LIKE SUPERFAMILY PROTEIN	Symbols: NEDD1	Yes
AT5G05970.1	8	5	7.61	1.7e-13	1096.03	2	1.2	ISTTSSFSDGASLSLGGSPK	Fuc&Fuc@(Neutral loss&(2|3))||Fuc2@Neutral loss	Fuc&Fuc@(634-653&(635|636))||Fuc2@634-653	Q20210803_02	81.677	1	164.56	634	653	55.2	1.8e-10	2	84629.1	TRANSDUCIN/WD40 REPEAT-LIKE SUPERFAMILY PROTEIN	Symbols: NEDD1	Yes
AT5G05970.1	8	5	7.61	1.7e-13	1023	2	1.2	ISTTSSFSDGASLSLGGSPK	Fuc@Neutral loss=10	Fuc@634-653=10	Q20210803_02	79.874	1	92.52	634	653	66.1	8.9e-12	2	84629.1	TRANSDUCIN/WD40 REPEAT-LIKE SUPERFAMILY PROTEIN	Symbols: NEDD1	Yes
AT5G48335.1	8	16.7	5.91	2.4e-10	1027.46	2	-0.66	MQNPNSSSSLVDSTSAPK	Fuc@Neutral loss=47;Acetyl&Oxidation@(N-term&1)||Acetyl+Oxidation@1	Fuc@1-18=47;Acetyl&Oxidation@(1&1)||Acetyl+Oxidation@1	Q20210803_02	60.496	1	8428.57	1	18	55.7	2.5e-09	1	12781.1	UNKNOWN PROTEIN; FUNCTIONS IN: MOLECULAR_FUNCTION UNKNOWN; INVOLVED IN: BIOLOGICAL_PROCESS UNKNOWN; LOCATED IN: CHLOROPLAST; BEST ARABIDOPSIS THALIANA PROTEIN MATCH IS: UNKNOWN PROTEIN (TAIR:AT3G07580.1); HAS 35333 BLAST HITS TO 34131 PROTEINS IN 2444 SPECIES: ARCHAE - 798; BACTERIA - 22429; METAZOA - 974; FUNGI - 991; PLANTS - 531; VIRUSES - 0; OTHER EUKARYOTES - 9610 (SOURCE: NCBI BLINK).	Symbols:	Yes
AT5G48335.1	8	16.7	5.91	2.4e-10	1105.52	2	-0.59	MQNPNSSSSLVDSTSAPKR	Fuc@Neutral loss=42;Acetyl&Oxidation@(N-term&1)||Acetyl+Oxidation@1	Fuc@1-19=42;Acetyl&Oxidation@(1&1)||Acetyl+Oxidation@1	Q20210803_02	48.26	1	1092.14	1	19	65.4	2.3e-09	1	12781.1	UNKNOWN PROTEIN; FUNCTIONS IN: MOLECULAR_FUNCTION UNKNOWN; INVOLVED IN: BIOLOGICAL_PROCESS UNKNOWN; LOCATED IN: CHLOROPLAST; BEST ARABIDOPSIS THALIANA PROTEIN MATCH IS: UNKNOWN PROTEIN (TAIR:AT3G07580.1); HAS 35333 BLAST HITS TO 34131 PROTEINS IN 2444 SPECIES: ARCHAE - 798; BACTERIA - 22429; METAZOA - 974; FUNGI - 991; PLANTS - 531; VIRUSES - 0; OTHER EUKARYOTES - 9610 (SOURCE: NCBI BLINK).	Symbols:	Yes
AT5G48335.1	8	16.7	5.91	2.4e-10	1019.47	2	0.1	MQNPNSSSSLVDSTSAPK	Acetyl@N-term;Fuc@Neutral loss=53	Acetyl@1;Fuc@1-18=53	Q20210803_02	73.924	1	19.46	1	18	60.1	2.7e-09	1	12781.1	UNKNOWN PROTEIN; FUNCTIONS IN: MOLECULAR_FUNCTION UNKNOWN; INVOLVED IN: BIOLOGICAL_PROCESS UNKNOWN; LOCATED IN: CHLOROPLAST; BEST ARABIDOPSIS THALIANA PROTEIN MATCH IS: UNKNOWN PROTEIN (TAIR:AT3G07580.1); HAS 35333 BLAST HITS TO 34131 PROTEINS IN 2444 SPECIES: ARCHAE - 798; BACTERIA - 22429; METAZOA - 974; FUNGI - 991; PLANTS - 531; VIRUSES - 0; OTHER EUKARYOTES - 9610 (SOURCE: NCBI BLINK).	Symbols:	Yes
AT5G48335.1	8	16.7	5.91	2.4e-10	679.981	3	-0.18	MQNPNSSSSLVDSTSAPK	Acetyl@N-term;Fuc@Neutral loss=35	Acetyl@1;Fuc@1-18=35	Q20210803_02	73.582	1	326.6	1	18	51.8	3.8e-09	1	12781.1	UNKNOWN PROTEIN; FUNCTIONS IN: MOLECULAR_FUNCTION UNKNOWN; INVOLVED IN: BIOLOGICAL_PROCESS UNKNOWN; LOCATED IN: CHLOROPLAST; BEST ARABIDOPSIS THALIANA PROTEIN MATCH IS: UNKNOWN PROTEIN (TAIR:AT3G07580.1); HAS 35333 BLAST HITS TO 34131 PROTEINS IN 2444 SPECIES: ARCHAE - 798; BACTERIA - 22429; METAZOA - 974; FUNGI - 991; PLANTS - 531; VIRUSES - 0; OTHER EUKARYOTES - 9610 (SOURCE: NCBI BLINK).	Symbols:	Yes
AT5G48335.1	8	16.7	5.91	2.4e-10	1097.52	2	0.93	MQNPNSSSSLVDSTSAPKR	Acetyl@N-term;Fuc@Neutral loss=48	Acetyl@1;Fuc@1-19=48	Q20210803_02	59.708	1	3097.86	1	19	64.5	2.4e-10	1	12781.1	UNKNOWN PROTEIN; FUNCTIONS IN: MOLECULAR_FUNCTION UNKNOWN; INVOLVED IN: BIOLOGICAL_PROCESS UNKNOWN; LOCATED IN: CHLOROPLAST; BEST ARABIDOPSIS THALIANA PROTEIN MATCH IS: UNKNOWN PROTEIN (TAIR:AT3G07580.1); HAS 35333 BLAST HITS TO 34131 PROTEINS IN 2444 SPECIES: ARCHAE - 798; BACTERIA - 22429; METAZOA - 974; FUNGI - 991; PLANTS - 531; VIRUSES - 0; OTHER EUKARYOTES - 9610 (SOURCE: NCBI BLINK).	Symbols:	Yes
AT5G48335.1	8	16.7	5.91	2.4e-10	732.015	3	0.033	MQNPNSSSSLVDSTSAPKR	Acetyl@N-term;Fuc@Neutral loss=42	Acetyl@1;Fuc@1-19=42	Q20210803_02	59.739	1	4844.29	1	19	67.2	4.6e-08	1	12781.1	UNKNOWN PROTEIN; FUNCTIONS IN: MOLECULAR_FUNCTION UNKNOWN; INVOLVED IN: BIOLOGICAL_PROCESS UNKNOWN; LOCATED IN: CHLOROPLAST; BEST ARABIDOPSIS THALIANA PROTEIN MATCH IS: UNKNOWN PROTEIN (TAIR:AT3G07580.1); HAS 35333 BLAST HITS TO 34131 PROTEINS IN 2444 SPECIES: ARCHAE - 798; BACTERIA - 22429; METAZOA - 974; FUNGI - 991; PLANTS - 531; VIRUSES - 0; OTHER EUKARYOTES - 9610 (SOURCE: NCBI BLINK).	Symbols:	Yes
AT2G20190.1	6	2.7	6.48	2.1e-11	1118.53	3	0.12	ERHSQPSFSQTSAPSNLPGYGTSAIVAMDR	Fuc@Neutral loss=20;Oxidation@28	Fuc@518-547=20;Oxidation@545	Q20210803_02	72.412	1	8.92	518	547	53.3	1.9e-07	1	158953	CLIP-ASSOCIATED PROTEIN	Symbols: ATCLASP, CLASP	Yes
AT2G20190.1	6	2.7	6.48	2.1e-11	839.15	4	2.1	ERHSQPSFSQTSAPSNLPGYGTSAIVAMDR	Fuc@Neutral loss=18;Oxidation@28	Fuc@518-547=18;Oxidation@545	Q20210803_02	72.495	1	12.49	518	547	65.7	3.8e-11	1	158953	CLIP-ASSOCIATED PROTEIN	Symbols: ATCLASP, CLASP	Yes
AT2G20190.1	6	2.7	6.48	2.1e-11	835.149	4	0.15	ERHSQPSFSQTSAPSNLPGYGTSAIVAMDR	Fuc@Neutral loss=17	Fuc@518-547=17	Q20210803_02	83.36	1	17.97	518	547	60.6	1.7e-09	1	158953	CLIP-ASSOCIATED PROTEIN	Symbols: ATCLASP, CLASP	Yes
AT2G20190.1	6	2.7	6.48	2.1e-11	1023.48	3	0.79	HSQPSFSQTSAPSNLPGYGTSAIVAMDR	Fuc@Neutral loss=15;Oxidation@26	Fuc@520-547=15;Oxidation@545	Q20210803_02	78.617	1	22.71	520	547	63.1	2.1e-11	1	158953	CLIP-ASSOCIATED PROTEIN	Symbols: ATCLASP, CLASP	Yes
AT2G20190.1	6	2.7	6.48	2.1e-11	1526.72	2	0.71	HSQPSFSQTSAPSNLPGYGTSAIVAMDR	Fuc@Neutral loss=18	Fuc@520-547=18	Q20210803_02	89.847	1	60.09	520	547	42.9	9.4e-08	1	158953	CLIP-ASSOCIATED PROTEIN	Symbols: ATCLASP, CLASP	Yes
AT2G20190.1	6	2.7	6.48	2.1e-11	1018.15	3	2.3	HSQPSFSQTSAPSNLPGYGTSAIVAMDR	Fuc@Neutral loss=17	Fuc@520-547=17	Q20210803_02	89.658	1	16.5	520	547	62.6	4.5e-10	1	158953	CLIP-ASSOCIATED PROTEIN	Symbols: ATCLASP, CLASP	Yes
AT2G20190.1	6	2.7	6.48	2.1e-11	763.864	4	1.2	HSQPSFSQTSAPSNLPGYGTSAIVAMDR	Fuc@Neutral loss=11	Fuc@520-547=11	Q20210803_02	89.766	1	12.41	520	547	55.3	1.8e-09	1	158953	CLIP-ASSOCIATED PROTEIN	Symbols: ATCLASP, CLASP	Yes
AT5G38640.1	7	8.1	6.17	8.1e-11	1059.52	2	0.061	VAVAGAAASAVSPSSFSYSSR	Fuc@Neutral loss=37	Fuc@77-97=37	Q20210803_02	76.931	1	32.45	77	97	55.4	8.1e-11	1	69496	NAGB/RPIA/COA TRANSFERASE-LIKE SUPERFAMILY PROTEIN	Symbols:	Yes
AT5G38640.1	7	8.1	6.17	8.1e-11	1069.52	2	2.7	SSVPVASSLPGIGMDSMAAAK	Fuc@Neutral loss=7;Oxidation@14=7	Fuc@120-140=7;Oxidation@133=7	Q20210803_02	84.742	1	14.55	120	140	46.5	2.7e-08	1	69496	NAGB/RPIA/COA TRANSFERASE-LIKE SUPERFAMILY PROTEIN	Symbols:	Yes
AT5G38640.1	7	8.1	6.17	8.1e-11	1069.52	2	1.5	SSVPVASSLPGIGMDSMAAAK	Oxidation@17=8;Fuc@Neutral loss|1|2	Oxidation@136=8;Fuc@120-140|120|121	Q20210803_02	86.976	1	677.22	120	140	39.4	9.1e-08	1	69496	NAGB/RPIA/COA TRANSFERASE-LIKE SUPERFAMILY PROTEIN	Symbols:	Yes
AT5G38640.1	7	8.1	6.17	8.1e-11	1061.53	2	2.4	SSVPVASSLPGIGMDSMAAAK	Fuc@Neutral loss|1|2	Fuc@120-140|120|121	Q20210803_02	94.725	1	4747.86	120	140	37.3	1.4e-07	1	69496	NAGB/RPIA/COA TRANSFERASE-LIKE SUPERFAMILY PROTEIN	Symbols:	Yes
AT5G38640.1	7	8.1	6.17	8.1e-11	708.019	3	0.12	SSVPVASSLPGIGMDSMAAAK	Fuc@Neutral loss|1|2	Fuc@120-140|120|121	Q20210803_02	94.821	1	226.25	120	140	35.4	7.9e-06	1	69496	NAGB/RPIA/COA TRANSFERASE-LIKE SUPERFAMILY PROTEIN	Symbols:	Yes
AT5G42950.1	8	7.1	6.55	1.6e-11	666.295	2	0.24	MANSSAGSAADHR	Fuc@Neutral loss=17;Met-loss+Acetyl@1	Fuc@1-13=17;Met-loss+Acetyl@1	Q20210803_02	17.515	1	33.85	1	13	47.1	1e-07	1	187620	GYF DOMAIN-CONTAINING PROTEIN	Symbols:	Yes
AT5G42950.1	8	7.1	6.55	1.6e-11	899.919	2	0.38	SASSPSQAVSQSSSQSK	Fuc@Neutral loss|1	Fuc@1472-1488|1472	Q20210803_02	24.474	1	646.02	1472	1488	56.5	1.6e-11	1	187620	GYF DOMAIN-CONTAINING PROTEIN	Symbols:	Yes
AT5G42950.1	8	7.1	6.55	1.6e-11	600.282	3	0.89	SASSPSQAVSQSSSQSK	Fuc@Neutral loss=7	Fuc@1472-1488=7	Q20210803_02	24.281	1	65.37	1472	1488	50	2.3e-09	1	187620	GYF DOMAIN-CONTAINING PROTEIN	Symbols:	Yes
AT3G10650.1	9	9.5	6.65	1e-11	965.814	3	0.92	FGQPAAPFSAPAVSESSGQISKETEVK	Fuc@Neutral loss=63	Fuc@831-857=63	Q20210803_02	78.088	1	120.07	831	857	71.5	1e-11	1	135934	BEST ARABIDOPSIS THALIANA PROTEIN MATCH IS: NUCLEOPORIN-RELATED (TAIR:AT5G20200.1); HAS 61042 BLAST HITS TO 31782 PROTEINS IN 2093 SPECIES: ARCHAE - 202; BACTERIA - 16480; METAZOA - 16017; FUNGI - 12552; PLANTS - 1653; VIRUSES - 629; OTHER EUKARYOTES - 13509 (SOURCE: NCBI BLINK).	Symbols:	Yes
AT3G10650.1	9	9.5	6.65	1e-11	667.318	2	0.66	NATFGNTSTFK	Fuc@Neutral loss=12	Fuc@858-868=12	Q20210803_02	42.886	1	543.77	858	868	37	1.7e-07	1	135934	BEST ARABIDOPSIS THALIANA PROTEIN MATCH IS: NUCLEOPORIN-RELATED (TAIR:AT5G20200.1); HAS 61042 BLAST HITS TO 31782 PROTEINS IN 2093 SPECIES: ARCHAE - 202; BACTERIA - 16480; METAZOA - 16017; FUNGI - 12552; PLANTS - 1653; VIRUSES - 629; OTHER EUKARYOTES - 13509 (SOURCE: NCBI BLINK).	Symbols:	Yes
AT1G55540.1	6	3.7	7.45	3.5e-13	727.676	3	0.45	DIFAQSNSMHLQANVESK	Fuc@Neutral loss=61;Oxidation@9	Fuc@563-580=61;Oxidation@571	Q20210803_02	61.221	1	630.19	563	580	58.9	6e-11	2	192572	NUCLEAR PORE COMPLEX PROTEIN	Symbols: emb1011	Yes
AT1G55540.1	6	3.7	7.45	3.5e-13	783.892	2	1	ANAFVETAAGSVQR	Fuc@Neutral loss=39	Fuc@1172-1185=39	Q20210803_02	53.956	1	86.91	1172	1185	37.5	1.8e-06	2	192572	NUCLEAR PORE COMPLEX PROTEIN	Symbols: emb1011	Yes
AT1G55540.1	6	3.7	7.45	3.5e-13	1248.9	3	3.8	LSTTSSGSDFESSKGFGAQFSTMSSGAPASSFSSK	Fuc&Fuc@((2&(3|4|5|6|8|12|13))|(3&(4|5|6|8|12|13))|(4&(5|6|8|12|13))|(5&(6|8|12|13))|(6&(8|12|13))|(8&(12|13))|(12&13))	Fuc&Fuc@((1187&(1188|1189|1190|1191|1193|1197|1198))|(1188&(1189|1190|1191|1193|1197|1198))|(1189&(1190|1191|1193|1197|1198))|(1190&(1191|1193|1197|1198))|(1191&(1193|1197|1198))|(1193&(1197|1198))|(1197&1198))	Q20210803_02	88.097	1	55.18	1186	1220	23.4	9.1e-07	2	192572	NUCLEAR PORE COMPLEX PROTEIN	Symbols: emb1011	Yes
AT1G55540.1	6	3.7	7.45	3.5e-13	1205.54	3	1.7	LSTTSSGSDFESSKGFGAQFSTMSSGAPASSFSSK	Oxidation@23;Fuc@Neutral loss|5	Oxidation@1208;Fuc@1186-1220|1190	Q20210803_02	79.75	1	481.47	1186	1220	55.5	3.5e-13	2	192572	NUCLEAR PORE COMPLEX PROTEIN	Symbols: emb1011	Yes
AT1G55540.1	6	3.7	7.45	3.5e-13	728.998	3	2	GFGAQFSTMSSGAPASSFSSK	Fuc@Neutral loss=9	Fuc@1200-1220=9	Q20210803_02	84.94	1	278.88	1200	1220	49.2	2.4e-09	2	192572	NUCLEAR PORE COMPLEX PROTEIN	Symbols: emb1011	Yes
AT3G53710.1	5	9.8	7.91	4.8e-14	1053.57	2	2.1	LSLVAASAAQSAASVVQTGTK	Fuc@Neutral loss=31	Fuc@261-281=31	Q20210803_02	92.165	1	872.86	261	281	64	1e-13	2	49724.4	ARF-GAP DOMAIN 6	Symbols: AGD6	Yes
AT3G53710.1	5	9.8	7.91	4.8e-14	702.716	3	2.5	LSLVAASAAQSAASVVQTGTK	Fuc@Neutral loss=12	Fuc@261-281=12	Q20210803_02	92.064	1	4200	261	281	53.2	1.4e-10	2	49724.4	ARF-GAP DOMAIN 6	Symbols: AGD6	Yes
AT3G53710.1	5	9.8	7.91	4.8e-14	900.145	3	1.8	LSLVAASAAQSAASVVQTGTKEFTSK	Fuc@Neutral loss=15	Fuc@261-286=15	Q20210803_02	108.153	1	484.01	261	286	78.3	4.8e-14	2	49724.4	ARF-GAP DOMAIN 6	Symbols: AGD6	Yes
AT1G29350.1	6	7.3	5.98	1.9e-10	771.013	3	2	ELDFQYSPFSAQQSMQSR	Oxidation@15;Fuc@Neutral loss|7	Oxidation@539;Fuc@525-542|531	Q20210803_02	93.431	1	67.47	525	542	41.6	2.1e-08	2	90879.9	KINASE-RELATED PROTEIN OF UNKNOWN FUNCTION (DUF1296)	Symbols:	Yes
AT1G29350.1	6	7.3	5.98	1.9e-10	765.681	3	2.2	ELDFQYSPFSAQQSMQSR	Fuc@Neutral loss=18	Fuc@525-542=18	Q20210803_02	100.526	1	253.45	525	542	55.7	6.3e-09	2	90879.9	KINASE-RELATED PROTEIN OF UNKNOWN FUNCTION (DUF1296)	Symbols:	Yes
AT1G29350.1	6	7.3	5.98	1.9e-10	728.015	3	1.3	TSNNASSLGGQSISMPEALR	Fuc@Neutral loss=13;Oxidation@15	Fuc@543-562=13;Oxidation@557	Q20210803_02	63.956	1	1089.29	543	562	56.2	1.9e-10	2	90879.9	KINASE-RELATED PROTEIN OF UNKNOWN FUNCTION (DUF1296)	Symbols:	Yes
AT1G29350.1	6	7.3	5.98	1.9e-10	1083.52	2	1.4	TSNNASSLGGQSISMPEALR	Fuc@Neutral loss=10	Fuc@543-562=10	Q20210803_02	81.951	1	275.7	543	562	51.3	3e-09	2	90879.9	KINASE-RELATED PROTEIN OF UNKNOWN FUNCTION (DUF1296)	Symbols:	Yes
AT1G29350.1	6	7.3	5.98	1.9e-10	722.683	3	0.26	TSNNASSLGGQSISMPEALR	Fuc@Neutral loss=19	Fuc@543-562=19	Q20210803_02	82.03	1	4995	543	562	61.8	3.7e-09	2	90879.9	KINASE-RELATED PROTEIN OF UNKNOWN FUNCTION (DUF1296)	Symbols:	Yes
AT3G59970.3	9	19.1	4.44	1.3e-07	634.046	4	-0.026	WGDSHSAAYSTLSDYQFARPK	Fuc@Neutral loss=17	Fuc@354-374=17	Q20210803_02	75.729	1	984.29	354	374	56.4	1.3e-07	3	66289	METHYLENETETRAHYDROFOLATE REDUCTASE 1	Symbols: MTHFR1	Yes
AT5G10470.1	7	5.9	5.28	3.5e-09	856.398	2	0.15	KSSSNASFAESTGHR	Fuc@Neutral loss=31	Fuc@22-36=31	Q20210803_02	15.239	1	80.8	22	36	50.9	3.5e-09	2	141037	KINESIN LIKE PROTEIN FOR ACTIN BASED CHLOROPLAST MOVEMENT 1	Symbols: KCA1, KAC1	Yes
AT5G10470.1	7	5.9	5.28	3.5e-09	571.268	3	-0.011	KSSSNASFAESTGHR	Fuc@Neutral loss=18	Fuc@22-36=18	Q20210803_02	14.682	1	201.35	22	36	44.3	4.9e-08	2	141037	KINESIN LIKE PROTEIN FOR ACTIN BASED CHLOROPLAST MOVEMENT 1	Symbols: KCA1, KAC1	Yes
AT5G10470.1	7	5.9	5.28	3.5e-09	792.35	2	-0.26	SSSNASFAESTGHR	Fuc@Neutral loss|1|2	Fuc@23-36|23|24	Q20210803_02	22.385	1	186.23	23	36	38.9	6.8e-08	2	141037	KINESIN LIKE PROTEIN FOR ACTIN BASED CHLOROPLAST MOVEMENT 1	Symbols: KCA1, KAC1	Yes
AT5G10470.1	7	5.9	5.28	3.5e-09	528.569	3	-0.5	SSSNASFAESTGHR	Fuc@Neutral loss|1|3	Fuc@23-36|23|25	Q20210803_02	22.381	1	1082.86	23	36	29.3	7.4e-06	2	141037	KINESIN LIKE PROTEIN FOR ACTIN BASED CHLOROPLAST MOVEMENT 1	Symbols: KCA1, KAC1	Yes
AT1G05805.1	5	11.3	6.05	1.4e-10	863.857	2	-0.59	MYQSSSSTSSSSQR	Fuc@Neutral loss=30;Acetyl&Oxidation@(N-term&1)||Acetyl+Oxidation@1	Fuc@1-14=30;Acetyl&Oxidation@(1&1)||Acetyl+Oxidation@1	Q20210803_02	43.494	1	448.45	1	14	48	2.5e-10	1	38951.5	BASIC HELIX-LOOP-HELIX (BHLH) DNA-BINDING SUPERFAMILY PROTEIN	Symbols:	Yes
AT1G05805.1	5	11.3	6.05	1.4e-10	936.887	2	1.1	MYQSSSSTSSSSQR	Fuc2@Neutral loss=35;Acetyl&Oxidation@(N-term&1)||Acetyl+Oxidation@1	Fuc2@1-14=35;Acetyl&Oxidation@(1&1)||Acetyl+Oxidation@1	Q20210803_02	30.932	1	425.75	1	14	42.4	1.4e-10	1	38951.5	BASIC HELIX-LOOP-HELIX (BHLH) DNA-BINDING SUPERFAMILY PROTEIN	Symbols:	Yes
AT1G05805.1	5	11.3	6.05	1.4e-10	855.861	2	1.1	MYQSSSSTSSSSQR	Acetyl@N-term;Fuc@Neutral loss=29	Acetyl@1;Fuc@1-14=29	Q20210803_02	42.279	1	1627.86	1	14	47.5	1.1e-09	1	38951.5	BASIC HELIX-LOOP-HELIX (BHLH) DNA-BINDING SUPERFAMILY PROTEIN	Symbols:	Yes
AT1G05805.1	5	11.3	6.05	1.4e-10	1016.45	3	-1.6	DFTGYQPSSDNFIGNFFTGAADSSSLR	Fuc@Neutral loss|8|9	Fuc@51-77|58|59	Q20210803_02	121.823	1	15.26	51	77	18.9	7.5e-06	1	38951.5	BASIC HELIX-LOOP-HELIX (BHLH) DNA-BINDING SUPERFAMILY PROTEIN	Symbols:	Yes
AT5G03280.1	6	6.1	5.44	1.9e-09	849.775	3	2.3	TPGSIDSLYGLQRGSSPSPLVNR	Fuc@Neutral loss=18	Fuc@754-776=18	Q20210803_02	83.806	1	772.14	754	776	48.3	2.5e-07	1	140958	NRAMP METAL ION TRANSPORTER FAMILY PROTEIN	Symbols: EIN2, PIR2, CKR1, ERA3, ORE3, ORE2, ATEIN2	Yes
AT5G03280.1	6	6.1	5.44	1.9e-09	859.746	3	1.2	GGYRDAYSLPQSATTGTGSLWSR	Fuc@Neutral loss=16	Fuc@992-1014=16	Q20210803_02	81.642	1	3300	992	1014	57	1.9e-09	1	140958	NRAMP METAL ION TRANSPORTER FAMILY PROTEIN	Symbols: EIN2, PIR2, CKR1, ERA3, ORE3, ORE2, ATEIN2	Yes
AT5G03280.1	6	6.1	5.44	1.9e-09	1072.51	2	1	DAYSLPQSATTGTGSLWSR	Fuc@Neutral loss=9	Fuc@996-1014=9	Q20210803_02	94.241	1	975	996	1014	44.2	5.9e-07	1	140958	NRAMP METAL ION TRANSPORTER FAMILY PROTEIN	Symbols: EIN2, PIR2, CKR1, ERA3, ORE3, ORE2, ATEIN2	Yes
AT5G03280.1	6	6.1	5.44	1.9e-09	715.343	3	0.19	DAYSLPQSATTGTGSLWSR	Fuc@Neutral loss=7	Fuc@996-1014=7	Q20210803_02	94.295	1	96.93	996	1014	44.5	7.1e-08	1	140958	NRAMP METAL ION TRANSPORTER FAMILY PROTEIN	Symbols: EIN2, PIR2, CKR1, ERA3, ORE3, ORE2, ATEIN2	Yes
AT3G23980.1	4	3.8	7.85	6.3e-14	753.35	4	0.51	ETASLFSGTSMQMDGFIHGSGLTSSRK	Oxidation@11;Oxidation@13;Fuc@Neutral loss|2|4	Oxidation@165;Oxidation@167;Fuc@155-181|156|158	Q20210803_02	71.5	1	36.97	155	181	32.9	1.7e-06	1	78385	BLISTER	Symbols: BLI, KOS1	Yes
AT3G23980.1	4	3.8	7.85	6.3e-14	961.434	3	2.1	ETASLFSGTSMQMDGFIHGSGLTSSR	Fuc@Neutral loss=6;Oxidation@11;Oxidation@13	Fuc@155-180=6;Oxidation@165;Oxidation@167	Q20210803_02	84.001	1	54.65	155	180	54.8	8.2e-10	1	78385	BLISTER	Symbols: BLI, KOS1	Yes
AT3G23980.1	4	3.8	7.85	6.3e-14	956.103	3	2.2	ETASLFSGTSMQMDGFIHGSGLTSSR	Fuc@Neutral loss=6;Oxidation@11=15	Fuc@155-180=6;Oxidation@165=15	Q20210803_02	96.992	1	53.6	155	180	70.5	6.3e-14	1	78385	BLISTER	Symbols: BLI, KOS1	Yes
AT3G23980.1	4	3.8	7.85	6.3e-14	950.77	3	1.2	ETASLFSGTSMQMDGFIHGSGLTSSR	Fuc@Neutral loss=9	Fuc@155-180=9	Q20210803_02	106.374	1	29.85	155	180	68.4	1.4e-12	1	78385	BLISTER	Symbols: BLI, KOS1	Yes
AT1G21660.1	6	9.4	6.9	3.6e-12	803.132	4	1.3	SAPMAASKRNPNNNGQSWNFGTGSSGLNAK	Fuc@Neutral loss|17	Fuc@19-48|35	Q20210803_02	53.284	1	549.41	19	48	34.3	3e-07	1	56911.1	CHAPERONE DNAJ-DOMAIN SUPERFAMILY PROTEIN	Symbols:	Yes
AT1G21660.1	6	9.4	6.9	3.6e-12	1233.57	2	-1.2	RNPNNNGQSWNFGTGSSGLNAK	Fuc@Neutral loss=45	Fuc@27-48=45	Q20210803_02	55.44	1	288.96	27	48	59.6	3.6e-12	1	56911.1	CHAPERONE DNAJ-DOMAIN SUPERFAMILY PROTEIN	Symbols:	Yes
AT1G21660.1	6	9.4	6.9	3.6e-12	822.719	3	1.4	RNPNNNGQSWNFGTGSSGLNAK	Fuc@Neutral loss=22	Fuc@27-48=22	Q20210803_02	55.318	1	7135	27	48	55.4	1.1e-11	1	56911.1	CHAPERONE DNAJ-DOMAIN SUPERFAMILY PROTEIN	Symbols:	Yes
AT1G21660.1	6	9.4	6.9	3.6e-12	770.684	3	0.093	NPNNNGQSWNFGTGSSGLNAK	Fuc@Neutral loss=11	Fuc@28-48=11	Q20210803_02	68.698	1	639.76	28	48	36.6	2.5e-07	1	56911.1	CHAPERONE DNAJ-DOMAIN SUPERFAMILY PROTEIN	Symbols:	Yes
AT1G21660.1	6	9.4	6.9	3.6e-12	727.995	3	2	SSDSVKNDDLFGSFSSSEK	Fuc@Neutral loss=7	Fuc@141-159=7	Q20210803_02	72.382	1	159.25	141	159	28.5	6.6e-06	1	56911.1	CHAPERONE DNAJ-DOMAIN SUPERFAMILY PROTEIN	Symbols:	Yes
AT4G13350.1	5	6.5	6.86	4.3e-12	981.83	3	1.1	SMSAPSLQPLQGVPSGGLQSSEVKPSGR	Fuc@Neutral loss=11;Oxidation@2	Fuc@405-432=11;Oxidation@406	Q20210803_02	77.7	1	24.96	405	432	75.5	4.3e-12	2	65027.5	NSP (NUCLEAR SHUTTLE PROTEIN)-INTERACTING GTPASE	Symbols: NIG	Yes
AT4G13350.1	5	6.5	6.86	4.3e-12	976.5	3	2.1	SMSAPSLQPLQGVPSGGLQSSEVKPSGR	Fuc@Neutral loss|1|3	Fuc@405-432|405|407	Q20210803_02	84.199	1	1130.71	405	432	69.3	1.2e-10	2	65027.5	NSP (NUCLEAR SHUTTLE PROTEIN)-INTERACTING GTPASE	Symbols: NIG	Yes
AT1G58100.1	5	17.7	6.79	5.7e-12	1158.05	2	-0.38	STPPEDSTLATTSSTATATTTK	Fuc@Neutral loss|1|2	Fuc@36-57|36|37	Q20210803_02	52.158	1	173.18	36	57	45.2	5.7e-12	2	42471.7	TCP FAMILY TRANSCRIPTION FACTOR	Symbols:	Yes
AT3G02540.1	5	12.2	6.57	1.5e-11	912.452	2	-0.88	SKPASAAASSASAGTSQAK	Fuc@Neutral loss=10	Fuc@77-95=10	Q20210803_02	15.122	1	1130	77	95	60.2	6.9e-11	3	44247.2	RAD23 UV EXCISION REPAIR PROTEIN FAMILY	Symbols: RAD23-3, RAD23C	Yes
AT3G02540.1	5	12.2	6.57	1.5e-11	608.637	3	-0.81	SKPASAAASSASAGTSQAK	Fuc@Neutral loss=24	Fuc@77-95=24	Q20210803_02	15.115	1	149.46	77	95	59.4	1.5e-11	3	44247.2	RAD23 UV EXCISION REPAIR PROTEIN FAMILY	Symbols: RAD23-3, RAD23C	Yes
AT3G07660.1	7	11.9	4.29	2.4e-07	648.811	6	0.61	SRGVGKTAVNDTYGSRPASSHSNSTGSRPSSNYSNR	Fuc@Neutral loss=7	Fuc@256-291=7	Q20210803_02	22.007	1	663.61	256	291	39.9	2.4e-07	1	90076.5	KINASE-RELATED PROTEIN OF UNKNOWN FUNCTION (DUF1296)	Symbols:	Yes
AT3G07660.1	7	11.9	4.29	2.4e-07	661.504	5	0.84	TAVNDTYGSRPASSHSNSTGSRPSSNYSNR	Fuc@Neutral loss|1	Fuc@262-291|262	Q20210803_02	23.999	1	183.91	262	291	49.4	5.1e-07	1	90076.5	KINASE-RELATED PROTEIN OF UNKNOWN FUNCTION (DUF1296)	Symbols:	Yes
AT2G30530.1	3	6.7	7.78	8.4e-14	1242.55	2	-0.31	MSYSSSSSPSPSSASSSAASSLAAK	Fuc@Neutral loss=19;Oxidation@1	Fuc@33-57=19;Oxidation@33	Q20210803_02	54.482	1	1367.86	33	57	71.6	8.4e-14	1	41215.4	UNKNOWN PROTEIN; LOCATED IN: CELLULAR_COMPONENT UNKNOWN; EXPRESSED IN: 25 PLANT STRUCTURES; EXPRESSED DURING: 15 GROWTH STAGES; BEST ARABIDOPSIS THALIANA PROTEIN MATCH IS: UNKNOWN PROTEIN (TAIR:AT5G01970.1); HAS 5513 BLAST HITS TO 872 PROTEINS IN 154 SPECIES: ARCHAE - 0; BACTERIA - 30; METAZOA - 615; FUNGI - 144; PLANTS - 149; VIRUSES - 12; OTHER EUKARYOTES - 4563 (SOURCE: NCBI BLINK).	Symbols:	Yes
AT2G30530.1	3	6.7	7.78	8.4e-14	828.703	3	0.87	MSYSSSSSPSPSSASSSAASSLAAK	Oxidation@1;Fuc@Neutral loss|5|6|7|8	Oxidation@33;Fuc@33-57|37|38|39|40	Q20210803_02	54.865	1	573.43	33	57	52.1	3.7e-10	1	41215.4	UNKNOWN PROTEIN; LOCATED IN: CELLULAR_COMPONENT UNKNOWN; EXPRESSED IN: 25 PLANT STRUCTURES; EXPRESSED DURING: 15 GROWTH STAGES; BEST ARABIDOPSIS THALIANA PROTEIN MATCH IS: UNKNOWN PROTEIN (TAIR:AT5G01970.1); HAS 5513 BLAST HITS TO 872 PROTEINS IN 154 SPECIES: ARCHAE - 0; BACTERIA - 30; METAZOA - 615; FUNGI - 144; PLANTS - 149; VIRUSES - 12; OTHER EUKARYOTES - 4563 (SOURCE: NCBI BLINK).	Symbols:	Yes
AT2G30530.1	3	6.7	7.78	8.4e-14	877.39	3	1.3	MSYSSSSSPSPSSASSSAASSLAAK	Fuc2@Neutral loss=10;Oxidation@1	Fuc2@33-57=10;Oxidation@33	Q20210803_02	54.879	1	103.13	33	57	51.6	3.4e-10	1	41215.4	UNKNOWN PROTEIN; LOCATED IN: CELLULAR_COMPONENT UNKNOWN; EXPRESSED IN: 25 PLANT STRUCTURES; EXPRESSED DURING: 15 GROWTH STAGES; BEST ARABIDOPSIS THALIANA PROTEIN MATCH IS: UNKNOWN PROTEIN (TAIR:AT5G01970.1); HAS 5513 BLAST HITS TO 872 PROTEINS IN 154 SPECIES: ARCHAE - 0; BACTERIA - 30; METAZOA - 615; FUNGI - 144; PLANTS - 149; VIRUSES - 12; OTHER EUKARYOTES - 4563 (SOURCE: NCBI BLINK).	Symbols:	Yes
AT2G30530.1	3	6.7	7.78	8.4e-14	1234.55	2	0.57	MSYSSSSSPSPSSASSSAASSLAAK	Fuc@Neutral loss|5	Fuc@33-57|37	Q20210803_02	60.247	1	650.81	33	57	56.4	1.3e-09	1	41215.4	UNKNOWN PROTEIN; LOCATED IN: CELLULAR_COMPONENT UNKNOWN; EXPRESSED IN: 25 PLANT STRUCTURES; EXPRESSED DURING: 15 GROWTH STAGES; BEST ARABIDOPSIS THALIANA PROTEIN MATCH IS: UNKNOWN PROTEIN (TAIR:AT5G01970.1); HAS 5513 BLAST HITS TO 872 PROTEINS IN 154 SPECIES: ARCHAE - 0; BACTERIA - 30; METAZOA - 615; FUNGI - 144; PLANTS - 149; VIRUSES - 12; OTHER EUKARYOTES - 4563 (SOURCE: NCBI BLINK).	Symbols:	Yes
AT2G30530.1	3	6.7	7.78	8.4e-14	823.371	3	0.58	MSYSSSSSPSPSSASSSAASSLAAK	Fuc@Neutral loss=9	Fuc@33-57=9	Q20210803_02	60.214	1	3467.86	33	57	54	4.6e-10	1	41215.4	UNKNOWN PROTEIN; LOCATED IN: CELLULAR_COMPONENT UNKNOWN; EXPRESSED IN: 25 PLANT STRUCTURES; EXPRESSED DURING: 15 GROWTH STAGES; BEST ARABIDOPSIS THALIANA PROTEIN MATCH IS: UNKNOWN PROTEIN (TAIR:AT5G01970.1); HAS 5513 BLAST HITS TO 872 PROTEINS IN 154 SPECIES: ARCHAE - 0; BACTERIA - 30; METAZOA - 615; FUNGI - 144; PLANTS - 149; VIRUSES - 12; OTHER EUKARYOTES - 4563 (SOURCE: NCBI BLINK).	Symbols:	Yes
AT1G16710.1	4	1	5.67	6.9e-10	933.406	2	2	NFSLGSGGSMTSMGAQR	Oxidation@10;Oxidation@13;Fuc@Neutral loss|3	Oxidation@228;Oxidation@231;Fuc@219-235|221	Q20210803_02	42.924	1	63.21	219	235	28.6	1.9e-06	2	190274	HISTONE ACETYLTRANSFERASE OF THE CBP FAMILY 12	Symbols: HAC12	Yes
AT1G16710.1	4	1	5.67	6.9e-10	925.408	2	1.7	NFSLGSGGSMTSMGAQR	Fuc@Neutral loss=14;Oxidation@10=20	Fuc@219-235=14;Oxidation@228=20	Q20210803_02	54.629	1	132.39	219	235	57.1	6.9e-10	2	190274	HISTONE ACETYLTRANSFERASE OF THE CBP FAMILY 12	Symbols: HAC12	Yes
AT1G16710.1	4	1	5.67	6.9e-10	917.41	2	1.2	NFSLGSGGSMTSMGAQR	Fuc@Neutral loss=16	Fuc@219-235=16	Q20210803_02	69.159	1	32.32	219	235	42.4	3.1e-07	2	190274	HISTONE ACETYLTRANSFERASE OF THE CBP FAMILY 12	Symbols: HAC12	Yes
AT5G43780.1	6	13.6	4.25	2.9e-07	754.884	2	1.4	MASSAAAIVSGSPFR	Fuc@Neutral loss=26;Met-loss+Acetyl@1	Fuc@1-15=26;Met-loss+Acetyl@1	Q20210803_02	108.142	1	21.82	1	15	28.3	2.9e-07	1	52126.1	PSEUDOURIDINE SYNTHASE/ARCHAEOSINE TRANSGLYCOSYLASE-LIKE FAMILY PROTEIN	Symbols: APS4	Yes
AT1G04440.1	6	6.6	4.35	1.9e-07	672.799	2	-0.96	ATSSADFTENR	Fuc@Neutral loss=21	Fuc@403-413=21	Q20210803_02	32.051	1	4614.29	403	413	35.4	1.9e-07	2	53205	CASEIN KINASE LIKE 13	Symbols: CKL13	Yes
AT1G04440.1	6	6.6	4.35	1.9e-07	567.607	3	-0.58	ATSSADFTENRLSR	Fuc@Neutral loss=19	Fuc@403-416=19	Q20210803_02	40.98	1	451	403	416	31	3.6e-06	1	53205	CASEIN KINASE LIKE 13	Symbols: CKL13	Yes
AT4G12780.1	4	4.5	5.82	3.6e-10	1568.69	2	1	SAPMASQSNSSAADFNTFASSYSFATAAGK	Oxidation@4;Fuc@Neutral loss|1|6|8|10|11	Oxidation@23;Fuc@20-49|20|25|27|29|30	Q20210803_02	99.634	1	32.97	20	49	24.4	5.2e-06	2	99853.5	CHAPERONE DNAJ-DOMAIN SUPERFAMILY PROTEIN	Symbols:	Yes
AT4G12780.1	4	4.5	5.82	3.6e-10	1046.13	3	1.8	SAPMASQSNSSAADFNTFASSYSFATAAGK	Oxidation@4;Fuc@Neutral loss|11	Oxidation@23;Fuc@20-49|30	Q20210803_02	99.761	1	195.96	20	49	51.4	1.8e-08	2	99853.5	CHAPERONE DNAJ-DOMAIN SUPERFAMILY PROTEIN	Symbols:	Yes
AT4G12780.1	4	4.5	5.82	3.6e-10	1040.8	3	3.5	SAPMASQSNSSAADFNTFASSYSFATAAGK	Fuc@Neutral loss|11	Fuc@20-49|30	Q20210803_02	103.729	1	97.33	20	49	48.3	3.6e-10	2	99853.5	CHAPERONE DNAJ-DOMAIN SUPERFAMILY PROTEIN	Symbols:	Yes
AT4G12770.1	2	4.6	7.77	8.9e-14	1078.82	3	1.5	SAPMASQSNSSAADFNTFASSYSFASAAGKK	Fuc@Neutral loss=11	Fuc@20-50=11	Q20210803_02	89.691	1	300.46	20	50	64.3	8.9e-14	2	98327.7	CHAPERONE DNAJ-DOMAIN SUPERFAMILY PROTEIN	Symbols:	Yes
AT4G12770.2	2	4.6	7.77	8.9e-14	1078.82	3	1.5	SAPMASQSNSSAADFNTFASSYSFASAAGKK	Fuc@Neutral loss=11	Fuc@20-50=11	Q20210803_02	89.691	1	300.46	20	50	64.3	8.9e-14	2	98159.5	CHAPERONE DNAJ-DOMAIN SUPERFAMILY PROTEIN	Symbols:	Yes
AT4G15410.1	6	25.2	4.49	1.1e-07	897.097	3	1.1	TLGASGSGSSSAPQASSAPMNVAPAPSR	Fuc@Neutral loss=18	Fuc@310-337=18	Q20210803_02	62.446	1	692.25	310	337	52.8	1.1e-07	1	44996.6	SERINE/THREONINE PROTEIN PHOSPHATASE 2A 55 KDA REGULATORY SUBUNIT B PRIME GAMMA	Symbols: PUX5	Yes
AT3G14010.1	4	5	5.03	1.1e-08	506.574	3	-0.13	TKSESSFGQSASR	Fuc@Neutral loss=16	Fuc@422-434=16	Q20210803_02	15.875	1	62.18	422	434	48.8	8.4e-08	4	65710	CTC-INTERACTING DOMAIN 4	Symbols: CID4	Yes
AT3G14010.1	4	5	5.03	1.1e-08	644.787	2	1	SESSFGQSASR	Fuc@Neutral loss=8	Fuc@424-434=8	Q20210803_02	22.939	1	830.91	424	434	39.6	2.4e-06	4	65710	CTC-INTERACTING DOMAIN 4	Symbols: CID4	Yes
AT5G43780.1	6	13.6	4.25	2.9e-07	754.884	2	1.4	MASSAAAIVSGSPFR	Fuc@Neutral loss=26;Met-loss+Acetyl@1	Fuc@1-15=26;Met-loss+Acetyl@1	Q20210803_02	108.142	1	21.82	1	15	28.3	2.9e-07	1	52126.1	PSEUDOURIDINE SYNTHASE/ARCHAEOSINE TRANSGLYCOSYLASE-LIKE FAMILY PROTEIN	Symbols: APS4	Yes
AT1G03140.1	4	7.1	5.2	5.1e-09	850.384	2	-1.2	SSGSAPGSSNAATSASSK	Fuc@Neutral loss|4	Fuc@65-82|68	Q20210803_02	16.195	1	19.74	65	82	39.6	1.7e-06	1	47881.9	SPLICING FACTOR PRP18 FAMILY PROTEIN	Symbols:	Yes
AT5G46750.1	4	9.7	5.74	5e-10	984.91	2	1.6	FEYFDDEQSGGQSGTR	Fuc@Neutral loss=56	Fuc@241-256=56	Q20210803_02	64.515	1	289.3	241	256	46.5	5e-10	1	43550.8	ARF-GAP DOMAIN 9	Symbols: AGD9	Yes
AT5G15270.1	4	5.3	4.89	1.9e-08	794.858	2	0.037	SSSSGLSSHSSTYR	Fuc@Neutral loss=19	Fuc@529-542=19	Q20210803_02	18.759	1	61.42	529	542	52.6	1.9e-08	2	59712.5	RNA-BINDING KH DOMAIN-CONTAINING PROTEIN	Symbols:	Yes
AT5G15270.1	4	5.3	4.89	1.9e-08	582.274	3	-0.33	SSSSGLSSHSSTYRR	Fuc@Neutral loss|1	Fuc@529-543|529	Q20210803_02	14.941	1	46.25	529	543	48.8	2.8e-06	2	59712.5	RNA-BINDING KH DOMAIN-CONTAINING PROTEIN	Symbols:	Yes
AT4G34040.1	3	6.5	5.89	2.7e-10	718.307	3	0.31	HNNCETSLGSSSQTAEER	Fuc@Neutral loss=13	Fuc@149-166=13	Q20210803_02	24.694	1	684.66	149	166	48	5.9e-07	1	71539.2	RING/U-BOX SUPERFAMILY PROTEIN	Symbols:	Yes
AT4G34040.1	3	6.5	5.89	2.7e-10	881.11	3	0.17	AIPVTGSSSSGDGQPSMIHLPALTR	Fuc@Neutral loss=44;Oxidation@17	Fuc@315-339=44;Oxidation@331	Q20210803_02	81.161	1	11.82	315	339	52	2.7e-10	1	71539.2	RING/U-BOX SUPERFAMILY PROTEIN	Symbols:	Yes
AT4G34040.1	3	6.5	5.89	2.7e-10	875.78	3	2.9	AIPVTGSSSSGDGQPSMIHLPALTR	Fuc@Neutral loss=26	Fuc@315-339=26	Q20210803_02	90.14	1	307.52	315	339	50.9	2.2e-09	1	71539.2	RING/U-BOX SUPERFAMILY PROTEIN	Symbols:	Yes
AT2G37550.1	3	9	7.13	1.3e-12	1139.48	2	0.24	TANSSFGGSQSSSSGHNNSYR	Fuc@Neutral loss|1|4|5	Fuc@363-383|363|366|367	Q20210803_02	22.417	1	60.37	363	383	42.4	9.6e-10	2	49252.1	ARF-GAP DOMAIN 7	Symbols: ASP1, AGD7	Yes
AT2G37550.1	3	9	7.13	1.3e-12	759.991	3	-0.1	TANSSFGGSQSSSSGHNNSYR	Fuc@Neutral loss=6	Fuc@363-383=6	Q20210803_02	22.346	1	1462.86	363	383	74.8	1.3e-12	2	49252.1	ARF-GAP DOMAIN 7	Symbols: ASP1, AGD7	Yes
AT1G72010.1	3	15.2	6.34	3.9e-11	686.834	2	1.1	SGGGSTLFSQASK	Fuc@Neutral loss=14	Fuc@136-148=14	Q20210803_02	40.526	1	50.08	136	148	43.1	3.6e-08	1	39599.3	TCP FAMILY TRANSCRIPTION FACTOR	Symbols:	Yes
AT1G72010.1	3	15.2	6.34	3.9e-11	1127.16	3	0.22	SSSSPLSFHSTGMSLYEDNNGTNGSSVDPSR	Fuc@Neutral loss=11;Oxidation@13	Fuc@149-179=11;Oxidation@161	Q20210803_02	72.014	1	279.89	149	179	56.5	3.9e-11	1	39599.3	TCP FAMILY TRANSCRIPTION FACTOR	Symbols:	Yes
AT5G18760.1	2	6.1	6.08	1.2e-10	832.359	2	-2.2	DSSTGSSSSSSSSQVK	Fuc@Neutral loss|2	Fuc@18-33|19	Q20210803_02	13.306	1	46.71	18	33	44.6	9.4e-10	1	45378.8	RING/U-BOX SUPERFAMILY PROTEIN	Symbols:	Yes
AT5G18760.1	2	6.1	6.08	1.2e-10	898.402	3	1.9	DSSTGSSSSSSSSQVKEQSVEDVSR	Fuc@Neutral loss=7	Fuc@18-42=7	Q20210803_02	36.645	1	1280.71	18	42	57.5	1.2e-10	1	45378.8	RING/U-BOX SUPERFAMILY PROTEIN	Symbols:	Yes
AT4G18070.1	3	26.7	4.74	3.6e-08	906.871	4	-1.3	IEITDSSHDHDKSSSSSSSSSSSSSSSSSDDESR	Fuc@Neutral loss|4|6|7|13|14|15|16|17|18|19|20|21|22|23	Fuc@53-86|56|58|59|65|66|67|68|69|70|71|72|73|74|75	Q20210803_02	20.225	1	161.26	53	86	29.1	8.5e-08	4	27778.2	UNKNOWN PROTEIN; BEST ARABIDOPSIS THALIANA PROTEIN MATCH IS: UNKNOWN PROTEIN (TAIR:AT1G29530.1); HAS 30201 BLAST HITS TO 17322 PROTEINS IN 780 SPECIES: ARCHAE - 12; BACTERIA - 1396; METAZOA - 17338; FUNGI - 3422; PLANTS - 5037; VIRUSES - 0; OTHER EUKARYOTES - 2996 (SOURCE: NCBI BLINK).	Symbols:	Yes
AT3G45260.1	3	10.1	4.85	2.2e-08	1349.64	2	1.2	NNTNNYNQNGGQIASMSATALLQK	Fuc@Neutral loss|3	Fuc@337-360|339	Q20210803_02	87.831	1	12.78	337	360	43.9	2.2e-08	1	49941.2	C2H2-LIKE ZINC FINGER PROTEIN	Symbols:	Yes
AT1G27850.1	2	3.1	5.83	3.4e-10	1062.96	2	-0.24	SSTETASASSSWDYGSSIR	Fuc@Neutral loss=6	Fuc@742-760=6	Q20210803_02	66.92	1	67.45	742	760	38.9	3.4e-10	1	124854	UNKNOWN PROTEIN; FUNCTIONS IN: MOLECULAR_FUNCTION UNKNOWN; INVOLVED IN: BIOLOGICAL_PROCESS UNKNOWN; LOCATED IN: PLASMA MEMBRANE; EXPRESSED IN: 22 PLANT STRUCTURES; EXPRESSED DURING: 13 GROWTH STAGES; BEST ARABIDOPSIS THALIANA PROTEIN MATCH IS: UNKNOWN PROTEIN (TAIR:AT2G40070.1); HAS 9215 BLAST HITS TO 5316 PROTEINS IN 473 SPECIES: ARCHAE - 6; BACTERIA - 773; METAZOA - 3392; FUNGI - 1710; PLANTS -…	Symbols:	Yes
AT1G27850.1	2	3.1	5.83	3.4e-10	690.659	3	-0.41	SGSTLDLETHRYDTNSK	Fuc@Neutral loss=7	Fuc@769-785=7	Q20210803_02	41.173	1	815	769	785	52.4	1.6e-08	1	124854	UNKNOWN PROTEIN; FUNCTIONS IN: MOLECULAR_FUNCTION UNKNOWN; INVOLVED IN: BIOLOGICAL_PROCESS UNKNOWN; LOCATED IN: PLASMA MEMBRANE; EXPRESSED IN: 22 PLANT STRUCTURES; EXPRESSED DURING: 13 GROWTH STAGES; BEST ARABIDOPSIS THALIANA PROTEIN MATCH IS: UNKNOWN PROTEIN (TAIR:AT2G40070.1); HAS 9215 BLAST HITS TO 5316 PROTEINS IN 473 SPECIES: ARCHAE - 6; BACTERIA - 773; METAZOA - 3392; FUNGI - 1710; PLANTS -…	Symbols:	Yes
AT3G54230.1	2	3	5.44	1.8e-09	1080.15	3	-3.5	STSNHGVSALTTAESSSSSTTGGTLMGVMR	Fuc2@Neutral loss;Oxidation@26;Oxidation@29	Fuc2@771-800;Oxidation@796;Oxidation@799	Q20210803_02	57.537	1	52.97	771	800	35.4	1.8e-09	2	112568	SUPPRESSOR OF ABI3-5	Symbols: SUA	Yes
AT2G02070.1	3	4.7	4.27	2.6e-07	766.865	2	-0.11	MAASSSSAASFFGVR	Fuc@Neutral loss=13;Met-loss+Acetyl@1	Fuc@1-15=13;Met-loss+Acetyl@1	Q20210803_02	106.061	1	130.6	1	15	34.9	2.6e-07	1	64464.3	INDETERMINATE(ID)-DOMAIN 5	Symbols: AtIDD5, IDD5	Yes
AT2G02070.1	3	4.7	4.27	2.6e-07	575.277	2	-2.6	LGSGGGGGGAASR	Fuc@Neutral loss=33	Fuc@266-278=33	Q20210803_02	12.079	1	1948.57	266	278	42.8	5.9e-06	1	64464.3	INDETERMINATE(ID)-DOMAIN 5	Symbols: AtIDD5, IDD5	Yes
AT1G29400.1	2	3.1	5.4	2.1e-09	1224.07	2	1.2	SEPSSSSVWSTSSTGNPLFSTR	Fuc@Neutral loss=9	Fuc@476-497=9	Q20210803_02	95.559	1	6.79	476	497	59.1	2.1e-09	2	88213.3	MEI2-LIKE PROTEIN 5	Symbols: AML5, ML5	Yes
AT1G29400.1	2	3.1	5.4	2.1e-09	816.379	3	0.61	SEPSSSSVWSTSSTGNPLFSTR	Fuc@Neutral loss|4|5|6|7	Fuc@476-497|479|480|481|482	Q20210803_02	94.133	1	55.84	476	497	52.6	8.4e-09	2	88213.3	MEI2-LIKE PROTEIN 5	Symbols: AML5, ML5	Yes
AT1G29400.1	2	3.1	5.4	2.1e-09	939.779	3	1.7	SEPSSSSVWSTSSTGNPLFSTRVDR	Fuc@Neutral loss|1	Fuc@476-500|476	Q20210803_02	87.68	1	6.06	476	500	48.6	1.6e-08	2	88213.3	MEI2-LIKE PROTEIN 5	Symbols: AML5, ML5	Yes
AT4G23650.1	2	8.5	5.34	2.8e-09	684.578	4	1	SSDPPPSSSSSSSGNVVHHVKPAGER	Fuc@Neutral loss|1|2	Fuc@10-35|10|11	Q20210803_02	21.98	1	223.95	10	35	37	1.3e-06	1	59336.8	CALCIUM-DEPENDENT PROTEIN KINASE 6	Symbols: CDPK6, CPK3	Yes
AT4G23650.1	2	8.5	5.34	2.8e-09	547.864	5	0.69	SSDPPPSSSSSSSGNVVHHVKPAGER	Fuc@Neutral loss=8	Fuc@10-35=8	Q20210803_02	22.19	1	500.42	10	35	60.5	2.8e-09	1	59336.8	CALCIUM-DEPENDENT PROTEIN KINASE 6	Symbols: CDPK6, CPK3	Yes
AT5G08330.1	2	9.2	5.29	3.4e-09	772.694	3	1.8	HQQQQQASAAAAAAMGEASAAR	Fuc@Neutral loss=26;Oxidation@15	Fuc@185-206=26;Oxidation@199	Q20210803_02	38.71	1	2.68	185	206	52.5	3.8e-08	1	24751.8	TCP FAMILY TRANSCRIPTION FACTOR	Symbols:	Yes
AT5G08330.1	2	9.2	5.29	3.4e-09	767.361	3	0.69	HQQQQQASAAAAAAMGEASAAR	Fuc@Neutral loss=34	Fuc@185-206=34	Q20210803_02	55.196	1	2203.57	185	206	57.7	3.4e-09	1	24751.8	TCP FAMILY TRANSCRIPTION FACTOR	Symbols:	Yes
AT5G11060.1	3	13.5	5.64	7.6e-10	1170.21	3	-1.1	SDNNFLNLHTAASAAATSSDSPSSAAANQWLSR	Fuc@Neutral loss|17	Fuc@43-75|59	Q20210803_02	97.559	1	69.84	43	75	53.8	7.6e-10	1	44385.4	KNOTTED1-LIKE HOMEOBOX GENE 4	Symbols: KNAT4	Yes
AT1G66090.1	2	5.8	5.82	3.5e-10	860.375	3	1.7	MAASTSSSSSSSSSSLSSPSPCTWR	Met-loss+Acetyl@1;Fuc@Neutral loss|5|6|7|8|9|10	Met-loss+Acetyl@1;Fuc@1-25|5|6|7|8|9|10	Q20210803_02	76.523	1	1349.29	1	25	36.1	9.4e-07	1	48024.3	DISEASE RESISTANCE PROTEIN (TIR-NBS CLASS)	Symbols:	Yes
AT1G66090.1	2	5.8	5.82	3.5e-10	1290.06	2	-0.85	MAASTSSSSSSSSSSLSSPSPCTWR	Fuc@Neutral loss=16;Met-loss+Acetyl@1	Fuc@1-25=16;Met-loss+Acetyl@1	Q20210803_02	76.538	1	381.5	1	25	54.4	3.5e-10	1	48024.3	DISEASE RESISTANCE PROTEIN (TIR-NBS CLASS)	Symbols:	Yes
AT4G19490.1	3	4.4	5.46	1.6e-09	741.706	3	1.6	SSLDLGRPSSSSSSSPSPLTK	Fuc@Neutral loss=25	Fuc@18-38=25	Q20210803_02	54.961	1	254.31	18	38	53	1.6e-09	2	113866	VPS54	Symbols: ATVPS54, VPS54	Yes
AT5G59710.1	2	2.9	4.78	3.1e-08	653.668	3	0.13	LNLAANSGSGLNVQGQNR	Fuc@Neutral loss=32	Fuc@200-217=32	Q20210803_02	61.096	2	359.86	200	217	50.9	7e-08	1	66234	VIRE2 INTERACTING PROTEIN 2	Symbols: VIP2, AtVIP2	Yes
AT5G20200.1	2	4.2	5.8	3.9e-10	983.944	2	-0.6	AYMGGQTSSSSSQGFVAR	Fuc@Neutral loss=42	Fuc@262-279=42	Q20210803_02	51.39	1	143.84	262	279	52.1	3.9e-10	1	81685.2	NUCLEOPORIN-RELATED	Symbols:	Yes
AT5G61560.1	2	3.4	5.2	5e-09	802.376	4	1.7	FSSDSHSGTVSSTSSHQFSSTPLLFQR	Fuc2@Neutral loss=23	Fuc2@179-205=23	Q20210803_02	70.067	1	43.85	179	205	47.6	5e-09	1	90223.8	U-BOX DOMAIN-CONTAINING PROTEIN KINASE FAMILY PROTEIN	Symbols:	Yes
AT2G46020.1	2	0.7	4.79	2.9e-08	596.27	3	0.48	MGMVGSSSVGKDQDAR	Fuc@Neutral loss=43;Oxidation@1=12	Fuc@154-169=43;Oxidation@154=12	Q20210803_02	23.864	1	32.46	154	169	38.5	2.9e-08	2	245441	TRANSCRIPTION REGULATORY PROTEIN SNF2, PUTATIVE	Symbols: CHR2, ATBRM, BRM, CHA2	Yes
AT2G46020.1	2	0.7	4.79	2.9e-08	590.938	3	-0.44	MGMVGSSSVGKDQDAR	Fuc@Neutral loss=48	Fuc@154-169=48	Q20210803_02	31.915	1	1.03	154	169	47.2	1.2e-07	2	245441	TRANSCRIPTION REGULATORY PROTEIN SNF2, PUTATIVE	Symbols: CHR2, ATBRM, BRM, CHA2	Yes
AT2G32700.1	2	3.4	5.85	3.2e-10	1120.98	2	2.2	DGQQNANDGSIGSPMQSSSSK	Fuc@Neutral loss=48	Fuc@327-347=48	Q20210803_02	42.649	1	116.71	327	347	39	3.2e-10	7	85515.5	LEUNIG_HOMOLOG	Symbols: LUH	Yes
AT2G32700.1	2	3.4	5.85	3.2e-10	747.659	3	1.6	DGQQNANDGSIGSPMQSSSSK	Fuc@Neutral loss=7	Fuc@327-347=7	Q20210803_02	42.769	1	221.74	327	347	40.5	1.2e-08	7	85515.5	LEUNIG_HOMOLOG	Symbols: LUH	Yes
AT2G32850.1	2	2.5	4.58	7.3e-08	784.382	2	0.91	AAATSAAATSASGTQR	Fuc@Neutral loss=9	Fuc@603-618=9	Q20210803_02	21.509	1	24.98	603	618	34	1.6e-07	2	72443.8	PROTEIN KINASE SUPERFAMILY PROTEIN	Symbols:	Yes
AT2G32850.1	2	2.5	4.58	7.3e-08	523.257	3	-0.35	AAATSAAATSASGTQR	Fuc@Neutral loss=7	Fuc@603-618=7	Q20210803_02	19.954	2	2515	603	618	37.5	1e-07	2	72443.8	PROTEIN KINASE SUPERFAMILY PROTEIN	Symbols:	Yes
AT3G15880.1	3	2	5.48	1.6e-09	1215.07	2	1	GPIVGTFGTPNSSTGMSLSMGER	Fuc@Neutral loss=33	Fuc@700-722=33	Q20210803_02	96.589	1	39.34	700	722	33.6	1.1e-08	3	124105	WUS-INTERACTING PROTEIN 2	Symbols: WSIP2, TPR4	Yes
AT3G15880.1	3	2	5.48	1.6e-09	810.383	3	1.4	GPIVGTFGTPNSSTGMSLSMGER	Fuc@Neutral loss=8	Fuc@700-722=8	Q20210803_02	96.621	1	157.39	700	722	46	1.6e-09	3	124105	WUS-INTERACTING PROTEIN 2	Symbols: WSIP2, TPR4	Yes
AT4G36870.1	2	2.3	6.13	9.6e-11	897.949	2	0.78	SSPAASSSSMAAVNILR	Fuc@Neutral loss=9	Fuc@298-314=9	Q20210803_02	76.612	1	75.72	298	314	48.5	9.6e-11	2	81605.3	BEL1-LIKE HOMEODOMAIN 2	Symbols: BLH2, SAW1	Yes
AT2G17980.1	3	6.9	2.95	8.9e-06	850.908	2	-0.42	SLNASFAATSANSASR	Fuc@Neutral loss|1	Fuc@466-481|466	Q20210803_02	51.941	1	69.35	466	481	22.7	8.9e-06	1	69151.4	SEC1/MUNC18-LIKE (SM) PROTEINS SUPERFAMILY	Symbols: ATSLY1	Yes
AT3G16270.1	2	3.8	4.76	3.3e-08	761.004	3	0.66	NTTGGSWGHASGEASESSASVR	Fuc@Neutral loss=10	Fuc@236-257=10	Q20210803_02	36.661	1	165.82	236	257	38.5	3.3e-08	1	74892.9	ENTH/VHS FAMILY PROTEIN	Symbols:	Yes
AT3G16270.1	2	3.8	4.76	3.3e-08	681.814	4	0.17	NTTGGSWGHASGEASESSASVRVESK	Fuc@Neutral loss|2	Fuc@236-261|237	Q20210803_02	39.263	1	171.77	236	261	40.2	1.5e-06	1	74892.9	ENTH/VHS FAMILY PROTEIN	Symbols:	Yes
AT3G11540.1	3	4.2	3.27	5.2e-06	594.287	3	0.92	ERSPVVENGFSNGSR	Fuc@Neutral loss=6	Fuc@11-25=6	Q20210803_02	37.202	1	1941.43	11	25	37	5.2e-06	2	101431	TETRATRICOPEPTIDE REPEAT (TPR)-LIKE SUPERFAMILY PROTEIN	Symbols: SPY	Yes
AT5G07940.1	2	1.3	5.86	3e-10	1098.02	2	-0.058	QSAANNSVDSSSELSTPQVK	Fuc@Neutral loss=11	Fuc@957-976=11	Q20210803_02	50.519	1	912.14	957	976	52.5	3e-10	3	167419	BEST ARABIDOPSIS THALIANA PROTEIN MATCH IS: DENTIN SIALOPHOSPHOPROTEIN-RELATED (TAIR:AT5G07980.1); HAS 1906 BLAST HITS TO 1127 PROTEINS IN 203 SPECIES: ARCHAE - 2; BACTERIA - 210; METAZOA - 401; FUNGI - 205; PLANTS - 136; VIRUSES - 0; OTHER EUKARYOTES - 952 (SOURCE: NCBI BLINK).	Symbols:	Yes
AT5G07940.1	2	1.3	5.86	3e-10	732.348	3	-1.2	QSAANNSVDSSSELSTPQVK	Fuc@Neutral loss=9	Fuc@957-976=9	Q20210803_02	50.641	1	1649.29	957	976	49.6	7.8e-07	3	167419	BEST ARABIDOPSIS THALIANA PROTEIN MATCH IS: DENTIN SIALOPHOSPHOPROTEIN-RELATED (TAIR:AT5G07980.1); HAS 1906 BLAST HITS TO 1127 PROTEINS IN 203 SPECIES: ARCHAE - 2; BACTERIA - 210; METAZOA - 401; FUNGI - 205; PLANTS - 136; VIRUSES - 0; OTHER EUKARYOTES - 952 (SOURCE: NCBI BLINK).	Symbols:	Yes
AT1G13450.1	2	5.2	5.38	2.3e-09	520.639	5	0.36	SRPTDFYKDDHHNSSTTSTTR	Fuc@Neutral loss=39	Fuc@7-27=39	Q20210803_02	22.152	2	135.36	7	27	43.1	2.3e-09	3	46676.3	HOMEODOMAIN-LIKE SUPERFAMILY PROTEIN	Symbols: GT-1	Yes
AT5G60170.1	2	4.3	4.33	2e-07	657.794	2	-0.18	YSPPSGSGSSSR	Fuc@Neutral loss=19	Fuc@287-298=19	Q20210803_02	22.333	1	1250	287	298	37	6.7e-06	2	108010	RNA BINDING (RRM/RBD/RNP MOTIFS) FAMILY PROTEIN	Symbols:	Yes
AT5G60170.1	2	4.3	4.33	2e-07	1049.84	3	0.41	STALPAAASWGTHQSLATSVTSNGSSDIQR	Fuc@Neutral loss|1|2	Fuc@299-328|299|300	Q20210803_02	80.539	1	86.55	299	328	42.6	2e-07	2	108010	RNA BINDING (RRM/RBD/RNP MOTIFS) FAMILY PROTEIN	Symbols:	Yes
AT3G06868.1	1	6.8	7.73	1.1e-13	891.085	3	1.2	NMLAASSSSSSSSSSSSSANLIYKR	Fuc@Neutral loss=25;Oxidation@2	Fuc@97-121=25;Oxidation@98	Q20210803_02	46.504	1	784.29	97	121	80.4	1.1e-13	1	39367.1	UNKNOWN PROTEIN; FUNCTIONS IN: MOLECULAR_FUNCTION UNKNOWN; INVOLVED IN: BIOLOGICAL_PROCESS UNKNOWN; LOCATED IN: CELLULAR_COMPONENT UNKNOWN; BEST ARABIDOPSIS THALIANA PROTEIN MATCH IS: UNKNOWN PROTEIN (TAIR:AT5G49100.1); HAS 30201 BLAST HITS TO 17322 PROTEINS IN 780 SPECIES: ARCHAE - 12; BACTERIA - 1396; METAZOA - 17338; FUNGI - 3422; PLANTS - 5037; VIRUSES - 0; OTHER EUKARYOTES - 2996 (SOURCE: NC…	Symbols:	Yes
AT1G07705.1	2	5.7	4.78	1e-08	860.363	2	1.1	MTSSMGNMVGGGTMGR	Fuc@Neutral loss=8	Fuc@133-148=8	Q20210803_02	59.628	1	234.14	133	148	37.4	1e-08	2	57406.1	NOT2 / NOT3 / NOT5 FAMILY	Symbols:	Yes
AT1G36310.1	2	4.2	4.51	9.7e-08	818.426	2	0.42	AEVSGASASALASGLAK	Fuc@Neutral loss=23	Fuc@332-348=23	Q20210803_02	64.97	1	67.27	332	348	49.9	9.7e-08	2	44960.1	S-ADENOSYL-L-METHIONINE-DEPENDENT METHYLTRANSFERASES SUPERFAMILY PROTEIN	Symbols:	Yes
AT3G54870.1	2	2.7	4.5	9.9e-08	665.079	4	-1.2	LKDRPSASSSSSSSSVSASSPSTRR	Fuc@Neutral loss=26	Fuc@59-83=26	Q20210803_02	18.335	1	27.03	59	83	45.6	9.9e-08	1	105196	ARMADILLO/BETA-CATENIN REPEAT FAMILY PROTEIN / KINESIN MOTOR FAMILY PROTEIN	Symbols: MRH2, ARK1, CAE1	Yes
AT3G23230.1	1	20.1	7.43	3.8e-13	1020.45	3	1.2	MDDYSLRPPYASSSSSSSSGSTSTNVSR	Fuc@Neutral loss=30	Fuc@84-111=30	Q20210803_02	62.659	1	346	84	111	57.5	3.8e-13	1	16096.6	INTEGRASE-TYPE DNA-BINDING SUPERFAMILY PROTEIN	Symbols:	Yes
AT2G07360.1	2	5.8	4.61	6.2e-08	1351.13	4	0.99	MAESSGTTLMDLISADPTPVPAQSTSSSASSTASQPTSASASSSSHLHHPMSTK	Met-loss+Acetyl@1;Fuc@Neutral loss|14|18	Met-loss+Acetyl@1;Fuc@1-54|14|18	Q20210803_02	96.345	1	162.08	1	54	52.4	6.2e-08	2	130079	SH3 DOMAIN-CONTAINING PROTEIN	Symbols:	Yes
AT3G55646.1	1	14.4	6.94	3e-12	772.046	3	1.9	IVSASSSSSSLSSFDHIFGPR	Fuc@Neutral loss=21	Fuc@10-30=21	Q20210803_02	91.789	1	23.51	10	30	73.7	3e-12	1	16102.6	UNKNOWN PROTEIN; FUNCTIONS IN: MOLECULAR_FUNCTION UNKNOWN; INVOLVED IN: BIOLOGICAL_PROCESS UNKNOWN; LOCATED IN: CHLOROPLAST; BEST ARABIDOPSIS THALIANA PROTEIN MATCH IS: UNKNOWN PROTEIN (TAIR:AT2G39855.2); HAS 35333 BLAST HITS TO 34131 PROTEINS IN 2444 SPECIES: ARCHAE - 798; BACTERIA - 22429; METAZOA - 974; FUNGI - 991; PLANTS - 531; VIRUSES - 0; OTHER EUKARYOTES - 9610 (SOURCE: NCBI BLINK).	Symbols:	Yes
AT1G08720.1	1	2.6	6.82	5e-12	864.392	3	0.78	YGNTQSSYATSSSNGAISSNVHGR	Fuc@Neutral loss|4|6	Fuc@532-555|535|537	Q20210803_02	40.139	1	151.69	532	555	56.2	5e-12	1	103589	PROTEIN KINASE SUPERFAMILY PROTEIN	Symbols: EDR1, ATEDR1	Yes
AT5G66730.1	2	3	3.52	2.2e-06	777.876	2	0.82	AAQMGSTGSGGSLLR	Fuc@Neutral loss=36;Oxidation@4	Fuc@378-392=36;Oxidation@381	Q20210803_02	36.917	1	57.14	378	392	37.5	2.2e-06	1	52626.8	C2H2-LIKE ZINC FINGER PROTEIN	Symbols:	Yes
AT1G59910.1	2	2.6	4.36	9.5e-08	842.055	3	2.4	YYTSSSASPSRPSSSSASAASPSR	Fuc@Neutral loss=25	Fuc@173-196=25	Q20210803_02	33.067	1	67.6	173	196	38.5	9.5e-08	1	98583	ACTIN-BINDING FH2 (FORMIN HOMOLOGY 2) FAMILY PROTEIN	Symbols:	Yes
AT5G13310.1	2	6.8	4.24	3.3e-08	772.821	2	0.4	MASSGSADEDFQSR	Fuc@Neutral loss=20;Met-loss+Acetyl@1	Fuc@1-14=20;Met-loss+Acetyl@1	Q20210803_02	51.225	1	179.07	1	14	34.8	3.3e-08	1	41056.8	UNKNOWN PROTEIN; FUNCTIONS IN: MOLECULAR_FUNCTION UNKNOWN; INVOLVED IN: BIOLOGICAL_PROCESS UNKNOWN; LOCATED IN: CHLOROPLAST; EXPRESSED IN: 13 PLANT STRUCTURES; EXPRESSED DURING: 7 GROWTH STAGES; BEST ARABIDOPSIS THALIANA PROTEIN MATCH IS: UNKNOWN PROTEIN (TAIR:AT5G13970.1); HAS 1807 BLAST HITS TO 1807 PROTEINS IN 277 SPECIES: ARCHAE - 0; BACTERIA - 0; METAZOA - 736; FUNGI - 347; PLANTS - 385; VIR…	Symbols:	Yes
AT1G33050.1	1	2.9	6.08	1.2e-10	1106.56	2	1.6	LGDFVVNAYSTSALASSHVK	Fuc@Neutral loss=53	Fuc@301-320=53	Q20210803_02	84.906	1	299.46	301	320	52.5	3.9e-10	4	75282.9	UNKNOWN PROTEIN; FUNCTIONS IN: MOLECULAR_FUNCTION UNKNOWN; INVOLVED IN: BIOLOGICAL_PROCESS UNKNOWN; LOCATED IN: CELLULAR_COMPONENT UNKNOWN; EXPRESSED IN: 25 PLANT STRUCTURES; EXPRESSED DURING: 15 GROWTH STAGES; BEST ARABIDOPSIS THALIANA PROTEIN MATCH IS: UNKNOWN PROTEIN (TAIR:AT4G10470.1); HAS 531 BLAST HITS TO 229 PROTEINS IN 83 SPECIES: ARCHAE - 0; BACTERIA - 197; METAZOA - 59; FUNGI - 50; PLAN…	Symbols:	Yes
AT1G33050.1	1	2.9	6.08	1.2e-10	738.043	3	0.96	LGDFVVNAYSTSALASSHVK	Fuc@Neutral loss=54	Fuc@301-320=54	Q20210803_02	85.033	1	18.73	301	320	60.6	1.2e-10	4	75282.9	UNKNOWN PROTEIN; FUNCTIONS IN: MOLECULAR_FUNCTION UNKNOWN; INVOLVED IN: BIOLOGICAL_PROCESS UNKNOWN; LOCATED IN: CELLULAR_COMPONENT UNKNOWN; EXPRESSED IN: 25 PLANT STRUCTURES; EXPRESSED DURING: 15 GROWTH STAGES; BEST ARABIDOPSIS THALIANA PROTEIN MATCH IS: UNKNOWN PROTEIN (TAIR:AT4G10470.1); HAS 531 BLAST HITS TO 229 PROTEINS IN 83 SPECIES: ARCHAE - 0; BACTERIA - 197; METAZOA - 59; FUNGI - 50; PLAN…	Symbols:	Yes
AT5G26600.1	1	5.5	5.89	2.7e-10	934.437	3	0.0089	RYTSSASSASSTTNGTVESSVSDFVK	Fuc@Neutral loss=10	Fuc@20-45=10	Q20210803_02	66.242	1	242.3	20	45	54.6	2.7e-10	2	52908.5	PYRIDOXAL PHOSPHATE (PLP)-DEPENDENT TRANSFERASES SUPERFAMILY PROTEIN	Symbols:	Yes
AT3G21865.1	1	10.6	5.75	4.8e-10	1019.5	3	1.4	IHNAETSSAAAAASQSNLASSVAPEVSSPR	Fuc@Neutral loss|14	Fuc@78-107|91	Q20210803_02	65.492	1	495.52	78	107	62.4	4.8e-10	1	31399	PEROXIN 22	Symbols: PEX22	Yes
AT3G20280.1	1	3.2	5.69	6.2e-10	1264.13	2	-0.2	LQNTGLVSGAATTSQFESASVNAK	Fuc@Neutral loss=11	Fuc@417-440=11	Q20210803_02	73.463	1	103.96	417	440	47.1	6.2e-10	2	78992.6	RING/FYVE/PHD ZINC FINGER SUPERFAMILY PROTEIN	Symbols:	Yes
AT1G53300.1	1	3.6	5.66	7.2e-10	1249.59	2	2.2	GLTTTTTTTTTSSSSSSSSGSVTGR	Fuc@Neutral loss|5	Fuc@50-74|54	Q20210803_02	38.649	1	168.14	50	74	47.8	7.2e-10	1	76115.8	TETRATRICOPETIDE-REPEAT THIOREDOXIN-LIKE 1	Symbols: TTL1	Yes
AT2G29580.1	1	3.7	5.62	8.6e-10	966.926	2	-0.67	MGAVSSSKESGSSTSDNR	Fuc@Neutral loss=15	Fuc@366-383=15	Q20210803_02	15.191	1	26.02	366	383	36.4	1.9e-07	1	54252.9	CCCH-TYPE ZINC FINGERFAMILY PROTEIN WITH RNA-BINDING DOMAIN	Symbols:	Yes
AT2G29580.1	1	3.7	5.62	8.6e-10	644.953	3	-1	MGAVSSSKESGSSTSDNR	Fuc@Neutral loss=29	Fuc@366-383=29	Q20210803_02	15.178	1	425.15	366	383	72	8.6e-10	1	54252.9	CCCH-TYPE ZINC FINGERFAMILY PROTEIN WITH RNA-BINDING DOMAIN	Symbols:	Yes
AT5G66030.1	1	4.2	5.5	1.4e-09	1178.54	3	0.055	CQQAYHSSTTAATTTEATPSPASEGSGLSVFSR	Fuc@Neutral loss=8	Fuc@752-784=8	Q20210803_02	72.032	1	513.09	752	784	63.9	1.4e-09	1	89859.7	GOLGI-LOCALIZED GRIP DOMAIN-CONTAINING PROTEIN	Symbols: ATGRIP, GRIP	Yes
AT2G44970.1	1	3.4	5.5	1.4e-09	938.907	2	1	FSTSSEASTSDANSPSR	Fuc@Neutral loss=10	Fuc@113-129=10	Q20210803_02	32.877	1	1640	113	129	55.2	1.4e-09	2	54725.9	ALPHA/BETA-HYDROLASES SUPERFAMILY PROTEIN	Symbols:	Yes
AT2G44830.1	1	2.1	5.46	1.7e-09	879.913	2	0.27	AMSIANSSSATSTTQR	Fuc@Neutral loss=20	Fuc@267-282=20	Q20210803_02	38.434	1	930.71	267	282	51.3	1.7e-09	1	84706.9	PROTEIN KINASE SUPERFAMILY PROTEIN	Symbols:	Yes
AT1G79570.1	1	1.4	5.39	2.3e-09	996.47	2	-0.41	GLIGISHTGSECASDVSR	Fuc@Neutral loss=43	Fuc@97-114=43	Q20210803_02	52.332	1	908.57	97	114	57.6	2.6e-07	1	137244	PROTEIN KINASE SUPERFAMILY PROTEIN WITH OCTICOSAPEPTIDE/PHOX/BEM1P DOMAIN	Symbols:	Yes
AT1G79570.1	1	1.4	5.39	2.3e-09	664.65	3	0.5	GLIGISHTGSECASDVSR	Fuc@Neutral loss=43	Fuc@97-114=43	Q20210803_02	52.342	1	13221.4	97	114	67.3	2.3e-09	1	137244	PROTEIN KINASE SUPERFAMILY PROTEIN WITH OCTICOSAPEPTIDE/PHOX/BEM1P DOMAIN	Symbols:	Yes
AT5G23430.1	1	2.3	5.09	8e-09	547.261	4	-0.091	SSTSQNSESSMKESKPLGR	Fuc@Neutral loss|1|2	Fuc@379-397|379|380	Q20210803_02	20.462	1	375.23	379	397	48.5	8e-09	2	91434.7	TRANSDUCIN/WD40 REPEAT-LIKE SUPERFAMILY PROTEIN	Symbols:	Yes
AT1G74660.1	1	25.5	5.05	6.6e-09	961.431	3	-3.6	SRNSNTSSSWTTTSSSSSSSEISNVR	Fuc@Neutral loss=9	Fuc@13-38=9	Q20210803_02	46.353	1	538.4	13	38	39.1	6.6e-09	1	11212.6	MINI ZINC FINGER 1	Symbols: MIF1	Yes
AT5G23280.1	1	10.8	5.03	1.1e-08	923.142	3	4.2	QAEPSIIAATGTGTTPASFSTASVSIR	Fuc@Neutral loss|10|12|14	Fuc@85-111|94|96|98	Q20210803_02	99.422	1	1.98	85	111	45.6	1.1e-08	1	27061.2	TCP FAMILY TRANSCRIPTION FACTOR	Symbols:	Yes
AT5G63540.1	1	3	4.91	1.2e-09	938.395	2	1.4	AASTAGTGTSCSGACSGAR	Fuc@Neutral loss|3|4	Fuc@396-414|398|399	Q20210803_02	17.51	1	42.33	396	414	33.7	1.2e-09	2	69970.6	DOMAIN OF UNKNOWN FUNCTION (DUF1767)	Symbols: ATRMI1, BLAP75, RMI1	Yes
AT4G32160.1	2	4.3	2.98	7.6e-06	674.692	3	4.9	FALHTGQTSTSGLLISSR	Fuc@Neutral loss=10	Fuc@336-353=10	Q20210803_02	72.537	1	325.79	336	353	35	7.6e-06	1	81811.6	PHOX (PX) DOMAIN-CONTAINING PROTEIN	Symbols:	Yes
AT2G41900.1	1	4.1	4.37	7.9e-08	1159.22	3	1.4	SAVFNQFQQQQQQQQSMLSPINTSFSSPK	Fuc@Neutral loss=8;Oxidation@17	Fuc@515-543=8;Oxidation@531	Q20210803_02	96.077	1	110.86	515	543	38.2	7.9e-08	1	77992.8	CCCH-TYPE ZINC FINGER PROTEIN WITH ARM REPEAT DOMAIN	Symbols:	Yes
AT4G08510.1	1	3.4	4.03	1.8e-07	646.301	3	2.4	SSGHGSGVGSSNSLSDSLR	Fuc@Neutral loss=24	Fuc@15-33=24	Q20210803_02	38.171	1	228.19	15	33	36.6	1.8e-07	1	59409.5	UNKNOWN PROTEIN; LOCATED IN: CHLOROPLAST; BEST ARABIDOPSIS THALIANA PROTEIN MATCH IS: UNKNOWN PROTEIN (TAIR:AT1G36990.1); HAS 888 BLAST HITS TO 321 PROTEINS IN 121 SPECIES: ARCHAE - 0; BACTERIA - 120; METAZOA - 86; FUNGI - 24; PLANTS - 79; VIRUSES - 0; OTHER EUKARYOTES - 579 (SOURCE: NCBI BLINK).	Symbols:	Yes
AT4G36930.1	1	3.8	3.98	9.4e-07	817.891	2	-0.42	LISSSSSSSVYDTR	Fuc@Neutral loss|3	Fuc@21-34|23	Q20210803_02	46.162	1	85.76	21	34	44.4	9.4e-07	1	40297.9	BASIC HELIX-LOOP-HELIX (BHLH) DNA-BINDING SUPERFAMILY PROTEIN	Symbols: SPT	Yes
AT5G13010.1	1	1.9	3.71	2.9e-06	876.084	3	2	SQSAQESTVTTENAGTSDISITPR	Fuc@Neutral loss|1|3|7|8	Fuc@106-129|106|108|112|113	Q20210803_02	65.204	1	118.21	106	129	41	2.9e-06	1	141861	RNA HELICASE FAMILY PROTEIN	Symbols: EMB3011	Yes
AT5G15130.1	1	3.3	3.62	1.2e-06	693.651	3	1.2	NSSSSSSTTNFVNKEEKS	Fuc@Neutral loss=7	Fuc@531-548=7	Q20210803_02	27.564	1	367.73	531	548	37	1.2e-06	1	59007.6	WRKY DNA-BINDING PROTEIN 72	Symbols: WRKY72, ATWRKY72	Yes
AT2G40070.1	1	2.6	3.48	2.8e-07	841.897	2	2.2	QQTSSPGLSSSSGASR	Fuc@Neutral loss=14	Fuc@159-174=14	Q20210803_02	25.662	1	679.34	159	174	32.2	2.8e-07	2	64160	BEST ARABIDOPSIS THALIANA PROTEIN MATCH IS: PROLINE-RICH FAMILY PROTEIN (TAIR:AT3G09000.1); HAS 35333 BLAST HITS TO 34131 PROTEINS IN 2444 SPECIES: ARCHAE - 798; BACTERIA - 22429; METAZOA - 974; FUNGI - 991; PLANTS - 531; VIRUSES - 0; OTHER EUKARYOTES - 9610 (SOURCE: NCBI BLINK).	Symbols:	Yes
AT1G72390.1	1	1.4	3.36	9.4e-06	889.44	2	-1	GGVMGAPQTGISGVSGTR	Fuc@Neutral loss=37	Fuc@1099-1116=37	Q20210803_02	60.941	1	136.71	1099	1116	39.3	9.4e-06	1	143311	CONTAINS INTERPRO DOMAIN/S: SPT20 FAMILY (INTERPRO:IPR021950); HAS 8778 BLAST HITS TO 7244 PROTEINS IN 477 SPECIES: ARCHAE - 6; BACTERIA - 326; METAZOA - 4198; FUNGI - 1506; PLANTS - 923; VIRUSES - 22; OTHER EUKARYOTES - 1797 (SOURCE: NCBI BLINK).	Symbols:	Yes
AT3G47620.1	1	5.1	3.34	7.5e-07	985.141	3	-0.42	SAASTFSPNNIFSPAMLQQQQQQQR	Fuc@Neutral loss|1|4|5|7	Fuc@203-227|203|206|207|209	Q20210803_02	105.956	1	12.63	203	227	33.1	7.5e-07	1	52300.2	TEOSINTE BRANCHED, CYCLOIDEA AND PCF (TCP) 14	Symbols: AtTCP14, TCP14	Yes
AT5G49100.1	1	3.5	3.2	2.5e-06	542.925	3	-0.72	HLTSSSTSSSPSFR	Fuc@Neutral loss=31	Fuc@49-62=31	Q20210803_02	30.129	1	711.45	49	62	34.6	2.5e-06	1	42050.7	UNKNOWN PROTEIN; BEST ARABIDOPSIS THALIANA PROTEIN MATCH IS: UNKNOWN PROTEIN (TAIR:AT3G06868.1); HAS 30201 BLAST HITS TO 17322 PROTEINS IN 780 SPECIES: ARCHAE - 12; BACTERIA - 1396; METAZOA - 17338; FUNGI - 3422; PLANTS - 5037; VIRUSES - 0; OTHER EUKARYOTES - 2996 (SOURCE: NCBI BLINK).	Symbols:	Yes
AT3G52910.1	1	5.3	3.17	3.1e-06	756.027	3	0.036	SASSTSSVLHQMGISTQVFH	Fuc@Neutral loss=9;Oxidation@12	Fuc@361-380=9;Oxidation@372	Q20210803_02	67.569	1	495.35	361	380	34.8	3.1e-06	1	42534.1	GROWTH-REGULATING FACTOR 4	Symbols: AtGRF4, GRF4	Yes
AT3G54680.1	1	16.6	2.5	3.4e-06	648.646	6	-1.6	ANNKYTSINFNHILHKDPPSSSSSSSSASYSSVAR	Fuc@Neutral loss|20|21|22|23|24|25|26|27	Fuc@5-39|24|25|26|27|28|29|30|31	Q20210803_02	58.75	1	10.84	5	39	28.3	3.4e-06	1	22751.5	PROTEOPHOSPHOGLYCAN-RELATED	Symbols:	Yes
AT3G02150.2	1	5.4	2.47	5.5e-06	765.684	3	1.1	MSSVQFNRTNSTTTANMSR	Fuc@Neutral loss=18;Oxidation@1=70	Fuc@321-339=18;Oxidation@321=70	Q20210803_02	38.412	1	103.21	321	339	29.1	5.5e-06	1	39610.1	PLASTID TRANSCRIPTION FACTOR 1	Symbols: PTF1, TFPD	Yes
AT2G20190.1	1	2.1	9.48	5.9e-17	839.15	4	2.1	ERHSQPSFSQTSAPSNLPGYGTSAIVAMDR	Fuc@Neutral loss=24;Oxidation@28	Fuc@518-547=24;Oxidation@545	E20210805_01	64.044	1	9.21	518	547	59	5.9e-17	1	158953	CLIP-ASSOCIATED PROTEIN	Symbols: ATCLASP, CLASP	Yes
AT4G05060.1	1	12.5	8.68	1.8e-15	968.938	4	1.6	NSNSQAPSASSSSSMATSSSSVTSSHLNQNYIHQSR	Fuc@Neutral loss|8|10|11|12|13|14	Fuc@24-59|31|33|34|35|36|37	E20210805_01	41.538	1	1378.57	24	59	41.9	1.8e-15	1	31963.6	PAPD-LIKE SUPERFAMILY PROTEIN	Symbols:	Yes
AT5G42220.1	1	4.3	7.12	1.4e-12	987.731	4	1.5	VSGKTEDSGTSATLEGVQQSSGTSGQQLLQSLFSGSSR	Fuc@Neutral loss|20|21|23|24	Fuc@644-681|663|664|666|667	E20210805_01	101.548	1	31.69	644	681	58.5	1.4e-12	1	92555	UBIQUITIN-LIKE SUPERFAMILY PROTEIN	Symbols:	Yes
AT3G53710.1	1	6.1	7.12	1.4e-12	732.151	4	0.91	LSLVAASAAQSAASVVQTGTKEFTSKVK	Fuc@Neutral loss|7	Fuc@261-288|267	E20210805_01	104.006	1	20.72	261	288	45.8	1.4e-12	2	49724.4	ARF-GAP DOMAIN 6	Symbols: AGD6	Yes
ATCG00480.1	2	8.6	4.02	3.6e-09	701.033	3	1.7	IFNVLGEPVDNLGPVDTR	Fuc@Neutral loss=78	Fuc@110-127=78	E20210805_01	103.351	1	1.08	110	127	23.9	8e-07	1	53934.3	ATP SYNTHASE SUBUNIT BETA	Symbols: ATPB, PB	Yes
AT4G18120.1	2	3.8	3.92	3.6e-09	651.121	5	0.71	SDHFHASSDASLFSSSLPLIQHQNINPR	Fuc@Neutral loss|14|15|16	Fuc@11-38|24|25|26	E20210805_01	81.146	1	2579.29	11	38	26.4	3.6e-09	2	81328.8	MEI2-LIKE 3	Symbols: AML3, ML3	Yes
AT3G55646.1	1	15.1	3.96	5.5e-09	611.31	4	1.1	KIVSASSSSSSLSSFDHIFGPR	Fuc@Neutral loss|4|6|7|8|9	Fuc@9-30|12|14|15|16|17	E20210805_01	71.461	2	9.82	9	30	27.8	5.5e-09	1	16102.6	UNKNOWN PROTEIN; FUNCTIONS IN: MOLECULAR_FUNCTION UNKNOWN; INVOLVED IN: BIOLOGICAL_PROCESS UNKNOWN; LOCATED IN: CHLOROPLAST; BEST ARABIDOPSIS THALIANA PROTEIN MATCH IS: UNKNOWN PROTEIN (TAIR:AT2G39855.2); HAS 35333 BLAST HITS TO 34131 PROTEINS IN 2444 SPECIES: ARCHAE - 798; BACTERIA - 22429; METAZOA - 974; FUNGI - 991; PLANTS - 531; VIRUSES - 0; OTHER EUKARYOTES - 9610 (SOURCE: NCBI BLINK).	Symbols:	Yes
AT5G59080.1	1	32.6	3.67	5.6e-09	914.832	5	2.4	VGSSSSTSSSFTAELFGSKDPSPPSSSSGIFSTMFPHPSKGSAR	Oxidation@34;Fuc@Neutral loss|3|4|5|6|7|8|9|10|12|18|22	Oxidation@40;Fuc@7-50|9|10|11|12|13|14|15|16|18|24|28	E20210805_01	88.417	1	2603.57	7	50	24.9	5.6e-09	1	14688.8	UNKNOWN PROTEIN; FUNCTIONS IN: MOLECULAR_FUNCTION UNKNOWN; INVOLVED IN: RESPONSE TO OXIDATIVE STRESS; LOCATED IN: CHLOROPLAST; EXPRESSED IN: 18 PLANT STRUCTURES; EXPRESSED DURING: 9 GROWTH STAGES; BEST ARABIDOPSIS THALIANA PROTEIN MATCH IS: UNKNOWN PROTEIN (TAIR:AT3G46880.1); HAS 1807 BLAST HITS TO 1807 PROTEINS IN 277 SPECIES: ARCHAE - 0; BACTERIA - 0; METAZOA - 736; FUNGI - 347; PLANTS - 385; V…	Symbols:	Yes
AT1G13450.1	2	5.2	3.11	6.4e-09	650.548	4	1.6	SRPTDFYKDDHHNSSTTSTTR	Fuc@Neutral loss=24	Fuc@7-27=24	E20210805_01	11.829	1	3125.71	7	27	19.7	6.4e-09	3	46676.3	HOMEODOMAIN-LIKE SUPERFAMILY PROTEIN	Symbols: GT-1	Yes
AT3G54680.1	1	16.6	2.93	2.9e-07	778.176	5	0.92	ANNKYTSINFNHILHKDPPSSSSSSSSASYSSVAR	Fuc@Neutral loss|25|26	Fuc@5-39|29|30	E20210805_01	50.781	1	5230	5	39	26.8	2.9e-07	1	22751.5	PROTEOPHOSPHOGLYCAN-RELATED	Symbols:	Yes
AT3G21220.1	2	13.2	1.53	9.9e-07	791.935	6	1.6	KRPDLSLPLPHRDVALAVPLPLPPPSSSSSAPASSSAISTNISAAK	Fuc@Neutral loss|26|27|28|29|30|34|35|36	Fuc@20-65|45|46|47|48|49|53|54|55	E20210805_01	101.721	1	2.77	20	65	15.7	9.9e-07	1	38329.3	MAP KINASE KINASE 5	Symbols: ATMKK5, ATMAP2K_ALPHA, MAP2K_A, MKK5, ATMEK5, MEK5	Yes
AT5G61560.1	1	3.4	1.66	1.9e-06	765.861	4	1.3	FSSDSHSGTVSSTSSHQFSSTPLLFQR	Fuc@Neutral loss|2|3|5|7|9|11|12|13|14|15	Fuc@179-205|180|181|183|185|187|189|190|191|192|193	E20210805_01	59.234	1	2362.14	179	205	18.5	1.9e-06	1	90223.8	U-BOX DOMAIN-CONTAINING PROTEIN KINASE FAMILY PROTEIN	Symbols:	Yes
AT4G28750.1	3	26.6	6.6	5.3e-12	734.976	5	1.7	AAEDPAPASSSSKDSPAAAAAPDGATATKPKPPPIGPK	Fuc@Neutral loss|9|10|11|12|15	Fuc@45-82|53|54|55|56|59	E20210805_02	40.486	1	1.25	45	82	19.8	4.3e-07	1	14967.1	PHOTOSYSTEM I REACTION CENTRE SUBUNIT IV / PSAE PROTEIN	Symbols: PSAE-1	Yes
ATCG00480.1	5	13.9	3.6	2.9e-08	701.032	3	0.41	IFNVLGEPVDNLGPVDTR	Fuc@Neutral loss=99	Fuc@110-127=99	E20210805_02	103.607	1	1.46	110	127	28.1	2.9e-08	1	53934.3	ATP SYNTHASE SUBUNIT BETA	Symbols: ATPB, PB	Yes
AT3G23980.1	3	4.5	6.96	2.8e-12	845.404	4	0.63	ASTLRETASLFSGTSMQMDGFIHGSGLTSSR	Fuc@Neutral loss|12|14|15	Fuc@150-180|161|163|164	E20210805_02	97.726	2	1022.86	150	180	49.4	2.8e-12	1	78385	BLISTER	Symbols: BLI, KOS1	Yes
AT3G53710.1	1	6.1	8.89	7.6e-16	732.151	4	1	LSLVAASAAQSAASVVQTGTKEFTSKVK	Fuc@Neutral loss=19	Fuc@261-288=19	E20210805_02	104.313	1	20.76	261	288	67	7.6e-16	2	49724.4	ARF-GAP DOMAIN 6	Symbols: AGD6	Yes
AT2G20190.1	1	2.1	7.84	6.6e-14	835.15	4	0.96	ERHSQPSFSQTSAPSNLPGYGTSAIVAMDR	Fuc@Neutral loss=14	Fuc@518-547=14	E20210805_02	75.876	1	14.98	518	547	56.5	6.6e-14	1	158953	CLIP-ASSOCIATED PROTEIN	Symbols: ATCLASP, CLASP	Yes
AT1G13450.1	1	6.7	7.4	4e-14	673.313	5	4.4	MFISDKSRPTDFYKDDHHNSSTTSTTR	Acetyl@N-term;Fuc@Neutral loss=34	Acetyl@1;Fuc@1-27=34	E20210805_02	50.028	1	4343.57	1	27	34.5	4e-14	3	46676.3	HOMEODOMAIN-LIKE SUPERFAMILY PROTEIN	Symbols: GT-1	Yes
AT3G21220.1	2	13.2	3.66	3.8e-09	791.936	6	2.5	KRPDLSLPLPHRDVALAVPLPLPPPSSSSSAPASSSAISTNISAAK	Fuc@Neutral loss|26|27|28|29|30|34|35|36	Fuc@20-65|45|46|47|48|49|53|54|55	E20210805_02	102.862	1	2.46	20	65	22.9	1.2e-08	1	38329.3	MAP KINASE KINASE 5	Symbols: ATMKK5, ATMAP2K_ALPHA, MAP2K_A, MKK5, ATMEK5, MEK5	Yes
AT3G21220.1	2	13.2	3.66	3.8e-09	791.935	6	1.5	KRPDLSLPLPHRDVALAVPLPLPPPSSSSSAPASSSAISTNISAAK	Fuc@Neutral loss|26|27|28|29|30	Fuc@20-65|45|46|47|48|49	E20210805_02	102.326	1	544.5	20	65	23.9	3.8e-09	1	38329.3	MAP KINASE KINASE 5	Symbols: ATMKK5, ATMAP2K_ALPHA, MAP2K_A, MKK5, ATMEK5, MEK5	Yes
AT5G03280.1	1	2.3	6.63	5.8e-12	858.915	4	1.4	DAYSLPQSATTGTGSLWSRQPFEQFGVAER	Fuc@Neutral loss=8	Fuc@996-1025=8	E20210805_02	104.121	1	93.63	996	1025	38.4	5.8e-12	1	140958	NRAMP METAL ION TRANSPORTER FAMILY PROTEIN	Symbols: EIN2, PIR2, CKR1, ERA3, ORE3, ORE2, ATEIN2	Yes
AT5G59080.1	2	32.6	3.83	8.8e-09	911.632	5	1.3	VGSSSSTSSSFTAELFGSKDPSPPSSSSGIFSTMFPHPSKGSAR	Fuc@Neutral loss|3|4|5|6|7|8|9|10|12|18	Fuc@7-50|9|10|11|12|13|14|15|16|18|24	E20210805_02	101.219	1	51.95	7	50	16.8	2.4e-06	1	14688.8	UNKNOWN PROTEIN; FUNCTIONS IN: MOLECULAR_FUNCTION UNKNOWN; INVOLVED IN: RESPONSE TO OXIDATIVE STRESS; LOCATED IN: CHLOROPLAST; EXPRESSED IN: 18 PLANT STRUCTURES; EXPRESSED DURING: 9 GROWTH STAGES; BEST ARABIDOPSIS THALIANA PROTEIN MATCH IS: UNKNOWN PROTEIN (TAIR:AT3G46880.1); HAS 1807 BLAST HITS TO 1807 PROTEINS IN 277 SPECIES: ARCHAE - 0; BACTERIA - 0; METAZOA - 736; FUNGI - 347; PLANTS - 385; V…	Symbols:	Yes
AT5G59080.1	2	32.6	3.83	8.8e-09	914.831	5	1.1	VGSSSSTSSSFTAELFGSKDPSPPSSSSGIFSTMFPHPSKGSAR	Oxidation@34;Fuc@Neutral loss|3|4|5|6|7|8|9|10|12|18|22	Oxidation@40;Fuc@7-50|9|10|11|12|13|14|15|16|18|24|28	E20210805_02	88.711	2	2444.29	7	50	27.6	8.8e-09	1	14688.8	UNKNOWN PROTEIN; FUNCTIONS IN: MOLECULAR_FUNCTION UNKNOWN; INVOLVED IN: RESPONSE TO OXIDATIVE STRESS; LOCATED IN: CHLOROPLAST; EXPRESSED IN: 18 PLANT STRUCTURES; EXPRESSED DURING: 9 GROWTH STAGES; BEST ARABIDOPSIS THALIANA PROTEIN MATCH IS: UNKNOWN PROTEIN (TAIR:AT3G46880.1); HAS 1807 BLAST HITS TO 1807 PROTEINS IN 277 SPECIES: ARCHAE - 0; BACTERIA - 0; METAZOA - 736; FUNGI - 347; PLANTS - 385; V…	Symbols:	Yes
AT4G18120.1	1	3.8	5.52	1.3e-09	651.121	5	1	SDHFHASSDASLFSSSLPLIQHQNINPR	Fuc@Neutral loss|14|15|16	Fuc@11-38|24|25|26	E20210805_02	81.537	1	15.07	11	38	43.1	1.3e-09	2	81328.8	MEI2-LIKE 3	Symbols: AML3, ML3	Yes
AT3G07660.1	1	3.6	4.17	1.3e-10	826.628	4	1.5	TAVNDTYGSRPASSHSNSTGSRPSSNYSNR	Fuc@Neutral loss=12	Fuc@262-291=12	E20210805_02	14.262	2	57.65	262	291	21.1	1.3e-10	1	90076.5	KINASE-RELATED PROTEIN OF UNKNOWN FUNCTION (DUF1296)	Symbols:	Yes
AT5G38640.1	1	7.8	2.92	3.4e-06	1309.63	4	1.2	QVGFFTSSQPDSSTQQQQPDPIAATSASSSSSTISPSGNSLSPVMIPPPR	Fuc@Neutral loss|6|7|8|12|13|14|25|26|28|29|30|31|32|33	Fuc@17-66|22|23|24|28|29|30|41|42|44|45|46|47|48|49	E20210805_02	109.368	1	0.74	17	66	32.5	3.4e-06	1	69496	NAGB/RPIA/COA TRANSFERASE-LIKE SUPERFAMILY PROTEIN	Symbols:	Yes
AT2G07360.1	1	4.5	2.57	2.5e-08	1355.12	4	0.34	MAESSGTTLMDLISADPTPVPAQSTSSSASSTASQPTSASASSSSHLHHPMSTK	Met-loss+Acetyl@1;Oxidation@51=49;Fuc@Neutral loss|14|18|24|25|26|27|28|30|31|32|34|37|38|40|42|43|44|45	Met-loss+Acetyl@1;Oxidation@51=49;Fuc@1-54|14|18|24|25|26|27|28|30|31|32|34|37|38|40|42|43|44|45	E20210805_02	89.89	2	896.43	1	54	17.4	2.5e-08	2	130079	SH3 DOMAIN-CONTAINING PROTEIN	Symbols:	Yes
AT5G10470.1	1	1.7	2.38	3.2e-07	613.313	4	1.5	KSSSNASFAESTGHRTTGPLLR	Fuc@Neutral loss=21	Fuc@22-43=21	E20210805_02	25.825	1	31.34	22	43	21.5	3.2e-07	2	141037	KINESIN LIKE PROTEIN FOR ACTIN BASED CHLOROPLAST MOVEMENT 1	Symbols: KCA1, KAC1	Yes
AT3G22380.1	1	2.2	1.66	6e-06	797.006	5	0.97	LLNLGSALPQSSGSLPTSHHQQLLQQQQQQHMQR	Oxidation@32;Fuc@Neutral loss|6|11|12|14	Oxidation@1188;Fuc@1157-1190|1162|1167|1168|1170	E20210805_02	64.771	1	4715	1157	1190	21.2	6e-06	2	164457	TIME FOR COFFEE	Symbols: TIC	Yes
AT5G42220.1	1	4.3	1.25	8.5e-06	987.73	4	1	VSGKTEDSGTSATLEGVQQSSGTSGQQLLQSLFSGSSR	Fuc@Neutral loss|2|5|8|10|11|13|20|21|23|24	Fuc@644-681|645|648|651|653|654|656|663|664|666|667	E20210805_02	101.809	1	56.16	644	681	17.9	8.5e-06	1	92555	UBIQUITIN-LIKE SUPERFAMILY PROTEIN	Symbols:	Yes
AT1G08050.1	1	3.9	1.2	6.1e-06	666.568	4	0.24	SSVDPNRPDSSSSRPGSTPSSSGLR	Fuc@Neutral loss=8	Fuc@39-63=8	E20210805_02	22.258	1	4.71	39	63	16.6	6.1e-06	1	70118.8	ZINC FINGER (C3HC4-TYPE RING FINGER) FAMILY PROTEIN	Symbols:	Yes
AT5G66570.1	16	43.4	9.38	1.7e-19	756.358	4	0.14	GTGTANQCPTIDGGSETFSFKPGKYAGK	Fuc@19=25	Fuc@125=25	E20210805_01e	56.835		1.71	107	134	26.6	1.7e-07	1	35142.7	PS II OXYGEN-EVOLVING COMPLEX 1	Symbols: PSBO-1, OEE1, OEE33, OE33, PSBO1, MSP-1	Yes
AT5G66570.1	16	43.4	9.38	1.7e-19	684.158	5	-1.6	SKPETGEVIGVFESLQPSDTDLGAKVPKDVK	Fuc@1=11	Fuc@292=11	E20210805_01e	90.031		0.03	292	322	36.6	1.2e-08	2	35142.7	PS II OXYGEN-EVOLVING COMPLEX 1	Symbols: PSBO-1, OEE1, OEE33, OE33, PSBO1, MSP-1	Yes
AT5G66570.1	16	43.4	9.38	1.7e-19	769.4	4	-0.17	SKPETGEVIGVFESLQPSDTDLGAKVPK	Fuc@18|20	Fuc@309|311	E20210805_01e	95.455		1.21	292	319	42.3	8.5e-09	2	35142.7	PS II OXYGEN-EVOLVING COMPLEX 1	Symbols: PSBO-1, OEE1, OEE33, OE33, PSBO1, MSP-1	Yes
AT5G66570.1	16	43.4	9.38	1.7e-19	684.16	5	0.77	SKPETGEVIGVFESLQPSDTDLGAKVPKDVK	Fuc@Neutral loss|20	Fuc@292-322|311	E20210805_01e	89.739		0.02	292	322	27.6	1.6e-07	2	35142.7	PS II OXYGEN-EVOLVING COMPLEX 1	Symbols: PSBO-1, OEE1, OEE33, OE33, PSBO1, MSP-1	Yes
AT5G66570.1	16	43.4	9.38	1.7e-19	769.4	4	-0.3	SKPETGEVIGVFESLQPSDTDLGAKVPK	Fuc@Neutral loss=11	Fuc@292-319=11	E20210805_01e	95.11		0.43	292	319	54	2.3e-11	2	35142.7	PS II OXYGEN-EVOLVING COMPLEX 1	Symbols: PSBO-1, OEE1, OEE33, OE33, PSBO1, MSP-1	Yes
AT3G50820.1	12	34.1	9.38	1.7e-19	684.158	5	-1.6	SKPETGEVIGVFESLQPSDTDLGAKVPKDVK	Fuc@1=11	Fuc@291=11	E20210805_01e	90.031		0.03	291	321	36.6	1.2e-08	2	35019.6	PHOTOSYSTEM II SUBUNIT O-2	Symbols: PSBO2, PSBO-2, OEC33	Yes
AT3G50820.1	12	34.1	9.38	1.7e-19	769.4	4	-0.17	SKPETGEVIGVFESLQPSDTDLGAKVPK	Fuc@18|20	Fuc@308|310	E20210805_01e	95.455		1.21	291	318	42.3	8.5e-09	2	35019.6	PHOTOSYSTEM II SUBUNIT O-2	Symbols: PSBO2, PSBO-2, OEC33	Yes
AT3G50820.1	12	34.1	9.38	1.7e-19	684.16	5	0.77	SKPETGEVIGVFESLQPSDTDLGAKVPKDVK	Fuc@Neutral loss|20	Fuc@291-321|310	E20210805_01e	89.739		0.02	291	321	27.6	1.6e-07	2	35019.6	PHOTOSYSTEM II SUBUNIT O-2	Symbols: PSBO2, PSBO-2, OEC33	Yes
AT3G50820.1	12	34.1	9.38	1.7e-19	769.4	4	-0.3	SKPETGEVIGVFESLQPSDTDLGAKVPK	Fuc@Neutral loss=11	Fuc@291-318=11	E20210805_01e	95.11		0.43	291	318	54	2.3e-11	2	35019.6	PHOTOSYSTEM II SUBUNIT O-2	Symbols: PSBO2, PSBO-2, OEC33	Yes
AT1G29910.1	6	21.3	6.97	3.6e-13	566.548	4	-0.29	TVAKPKGPSGSPWYGSDRVK	Fuc@1=30	Fuc@38=30	E20210805_01e	27.787		0.74	38	57	23.9	5.1e-08	4	28227.3	CHLOROPHYLL A/B BINDING PROTEIN 3	Symbols: CAB3, AB180, LHCB1.2	Yes
AT1G29910.1	6	21.3	6.97	3.6e-13	566.549	4	0.59	TVAKPKGPSGSPWYGSDRVK	Fuc@Neutral loss|16	Fuc@38-57|53	E20210805_01e	26.707		1.22	38	57	19.3	8.8e-07	4	28227.3	CHLOROPHYLL A/B BINDING PROTEIN 3	Symbols: CAB3, AB180, LHCB1.2	Yes
AT2G34420.1	6	21.5	6.97	3.6e-13	566.548	4	-0.29	TVAKPKGPSGSPWYGSDRVK	Fuc@1=30	Fuc@36=30	E20210805_01e	27.787		0.74	36	55	23.9	5.1e-08	4	28054.2	PHOTOSYSTEM II LIGHT HARVESTING COMPLEX GENE B1B2	Symbols: LHB1B2, LHCB1.5	Yes
AT2G34420.1	6	21.5	6.97	3.6e-13	566.549	4	0.59	TVAKPKGPSGSPWYGSDRVK	Fuc@Neutral loss|16	Fuc@36-55|51	E20210805_01e	26.707		1.22	36	55	19.3	8.8e-07	4	28054.2	PHOTOSYSTEM II LIGHT HARVESTING COMPLEX GENE B1B2	Symbols: LHB1B2, LHCB1.5	Yes
AT4G28750.1	4	43.4	8.3	1.1e-16	734.975	5	0.0013	AAEDPAPASSSSKDSPAAAAAPDGATATKPKPPPIGPK	Fuc@28=10	Fuc@72=10	E20210805_01e	41.177		0.76	45	82	26.5	5.7e-08	1	14967.1	PHOTOSYSTEM I REACTION CENTRE SUBUNIT IV / PSAE PROTEIN	Symbols: PSAE-1	Yes
AT1G13450.1	4	6.7	5.97	5.2e-11	650.547	4	0.61	SRPTDFYKDDHHNSSTTSTTR	Fuc@14|15|16	Fuc@20|21|22	E20210805_01e	11.835		3125.71	7	27	38.2	5.2e-11	3	46676.3	HOMEODOMAIN-LIKE SUPERFAMILY PROTEIN	Symbols: GT-1	Yes
AT1G13450.1	4	6.7	5.97	5.2e-11	520.639	5	0.47	SRPTDFYKDDHHNSSTTSTTR	Fuc@Neutral loss=15	Fuc@7-27=15	E20210805_01e	11.808		3.04	7	27	21.2	3.9e-06	3	46676.3	HOMEODOMAIN-LIKE SUPERFAMILY PROTEIN	Symbols: GT-1	Yes
AT2G20190.1	3	2.1	7.3	4.9e-14	839.149	4	1.1	ERHSQPSFSQTSAPSNLPGYGTSAIVAMDR	Oxidation@28;Fuc@22|23	Oxidation@545;Fuc@539|540	E20210805_01e	64.061		9.21	518	547	69.6	4.9e-14	1	158953	CLIP-ASSOCIATED PROTEIN	Symbols: ATCLASP, CLASP	Yes
AT2G20190.1	3	2.1	7.3	4.9e-14	767.862	4	0.15	HSQPSFSQTSAPSNLPGYGTSAIVAMDR	Oxidation@26;Fuc@20|21	Oxidation@545;Fuc@539|540	E20210805_01e	69.507		7.27	520	547	26.2	2.9e-07	1	158953	CLIP-ASSOCIATED PROTEIN	Symbols: ATCLASP, CLASP	Yes
AT3G23980.1	3	4.9	6.57	4e-12	753.349	4	-0.31	ETASLFSGTSMQMDGFIHGSGLTSSRK	Oxidation@11;Oxidation@13;Fuc@7|9|10	Oxidation@165;Oxidation@167;Fuc@161|163|164	E20210805_01e	62.633		4388.57	155	181	55.7	4e-12	1	78385	BLISTER	Symbols: BLI, KOS1	Yes
AT3G23980.1	3	4.9	6.57	4e-12	782.571	5	-0.33	ETASLFSGTSMQMDGFIHGSGLTSSRKDSLQPTTR	Oxidation@11;Oxidation@13;Fuc@9|10	Oxidation@165;Oxidation@167;Fuc@163|164	E20210805_01e	65.15		1596.43	155	189	28.6	1.6e-06	1	78385	BLISTER	Symbols: BLI, KOS1	Yes
AT3G23980.1	3	4.9	6.57	4e-12	745.352	4	0.31	ETASLFSGTSMQMDGFIHGSGLTSSRK	Fuc@9|10	Fuc@163|164	E20210805_01e	87.86		26.84	155	181	26.8	9.6e-07	1	78385	BLISTER	Symbols: BLI, KOS1	Yes
AT3G59970.1	2	8.6	7.71	4.1e-15	634.046	4	0.069	WGDSHSAAYSTLSDYQFARPK	Fuc@4=28	Fuc@357=28	E20210805_01e	64.588		7.02	354	374	42.1	4.1e-15	3	47258.7	METHYLENETETRAHYDROFOLATE REDUCTASE 1	Symbols: MTHFR1	Yes
AT3G54680.1	2	21.8	7.07	1.9e-13	778.175	5	-0.1	ANNKYTSINFNHILHKDPPSSSSSSSSASYSSVAR	Fuc@24|25|26	Fuc@28|29|30	E20210805_01e	50.798		6101.43	5	39	64.8	1.9e-13	1	22751.5	PROTEOPHOSPHOGLYCAN-RELATED	Symbols:	Yes
AT3G55646.1	1	15.1	8.38	7.2e-17	611.309	4	0.068	KIVSASSSSSSLSSFDHIFGPR	Fuc@10|13	Fuc@18|21	E20210805_01e	71.479		7.95	9	30	64.5	7.2e-17	1	16102.6	UNKNOWN PROTEIN; FUNCTIONS IN: MOLECULAR_FUNCTION UNKNOWN; INVOLVED IN: BIOLOGICAL_PROCESS UNKNOWN; LOCATED IN: CHLOROPLAST; BEST ARABIDOPSIS THALIANA PROTEIN MATCH IS: UNKNOWN PROTEIN (TAIR:AT2G39855.2); HAS 35333 BLAST HITS TO 34131 PROTEINS IN 2444 SPECIES: ARCHAE - 798; BACTERIA - 22429; METAZOA - 974; FUNGI - 991; PLANTS - 531; VIRUSES - 0; OTHER EUKARYOTES - 9610 (SOURCE: NCBI BLINK).	Symbols:	Yes
AT2G41835.1	1	6.8	6.56	4.2e-12	531.01	4	0.059	TTRPNKAHPSTSSSSSSSR	Fuc@11|12	Fuc@170|171	E20210805_01e	3.341		17.72	160	178	45	4.2e-12	1	31252.7	ZINC FINGER (C2H2 TYPE, AN1-LIKE) FAMILY PROTEIN	Symbols:	Yes
AT1G33050.1	1	4	6.49	6.7e-12	612.72	5	0.61	LGPSVHEKLGDFVVNAYSTSALASSHVK	Fuc@18|19|20|24|25	Fuc@310|311|312|316|317	E20210805_01e	79.868		471.06	293	320	52.8	6.7e-12	4	75282.9	UNKNOWN PROTEIN; FUNCTIONS IN: MOLECULAR_FUNCTION UNKNOWN; INVOLVED IN: BIOLOGICAL_PROCESS UNKNOWN; LOCATED IN: CELLULAR_COMPONENT UNKNOWN; EXPRESSED IN: 25 PLANT STRUCTURES; EXPRESSED DURING: 15 GROWTH STAGES; BEST ARABIDOPSIS THALIANA PROTEIN MATCH IS: UNKNOWN PROTEIN (TAIR:AT4G10470.1); HAS 531 BLAST HITS TO 229 PROTEINS IN 83 SPECIES: ARCHAE - 0; BACTERIA - 197; METAZOA - 59; FUNGI - 50; PLAN…	Symbols:	Yes
AT4G05060.1	1	12.5	6.42	1e-11	968.937	4	0.58	NSNSQAPSASSSSSMATSSSSVTSSHLNQNYIHQSR	Fuc@12|13|14	Fuc@35|36|37	E20210805_01e	41.547		1182.14	24	59	46.6	1e-11	1	31963.6	PAPD-LIKE SUPERFAMILY PROTEIN	Symbols:	Yes
AT4G18120.1	1	3.8	6.1	7.1e-11	813.648	4	-0.35	SDHFHASSDASLFSSSLPLIQHQNINPR	Fuc@7|8	Fuc@17|18	E20210805_01e	81.169		0.69	11	38	45.3	7.1e-11	2	81328.8	MEI2-LIKE 3	Symbols: AML3, ML3	Yes
AT4G18120.1	1	3.8	6.1	7.1e-11	651.12	5	-0.31	SDHFHASSDASLFSSSLPLIQHQNINPR	Fuc@7|8	Fuc@17|18	E20210805_01e	81.154		2211.43	11	38	40.2	3.8e-10	2	81328.8	MEI2-LIKE 3	Symbols: AML3, ML3	Yes
AT5G61560.1	1	3.4	4.82	1.6e-07	765.86	4	0.3	FSSDSHSGTVSSTSSHQFSSTPLLFQR	Fuc@7|9|11	Fuc@185|187|189	E20210805_01e	59.249		2235.71	179	205	42.2	1.6e-07	1	90223.8	U-BOX DOMAIN-CONTAINING PROTEIN KINASE FAMILY PROTEIN	Symbols:	Yes
AT3G53710.1	1	6.1	4.77	2.2e-07	732.15	4	-0.11	LSLVAASAAQSAASVVQTGTKEFTSKVK	Fuc@11|14	Fuc@271|274	E20210805_01e	104.015		20.72	261	288	51.7	2.2e-07	2	49724.4	ARF-GAP DOMAIN 6	Symbols: AGD6	Yes
AT5G42220.1	1	4.3	4.6	6.3e-07	987.73	4	0.43	VSGKTEDSGTSATLEGVQQSSGTSGQQLLQSLFSGSSR	Fuc@8|10|11|13|20|21|23|24	Fuc@651|653|654|656|663|664|666|667	E20210805_01e	101.558		31.69	644	681	44.7	6.3e-07	1	92555	UBIQUITIN-LIKE SUPERFAMILY PROTEIN	Symbols:	Yes
AT3G14010.1	1	5	4.55	1.7e-07	775.615	4	0.63	SSESRPGPSTSSRPGLSPSSSIGSMASSEK	Oxidation@25;Fuc@11|12	Oxidation@459;Fuc@445|446	E20210805_01e	29.745		1655	435	464	37.4	1.7e-07	4	65710	CTC-INTERACTING DOMAIN 4	Symbols: CID4	Yes
AT3G22380.1	1	2.2	3.72	4.8e-06	797.006	5	0.2	LLNLGSALPQSSGSLPTSHHQQLLQQQQQQHMQR	Fuc@11=11;Oxidation@32	Fuc@1167=11;Oxidation@1188	E20210805_01e	64.543		73.01	1157	1190	34.6	4.8e-06	2	164457	TIME FOR COFFEE	Symbols: TIC	Yes
AT5G03280.1	1	2.3	3.45	1.7e-06	858.914	4	0.47	DAYSLPQSATTGTGSLWSRQPFEQFGVAER	Fuc@4=19	Fuc@999=19	E20210805_01e	103.947		239.41	996	1025	30.1	1.7e-06	1	140958	NRAMP METAL ION TRANSPORTER FAMILY PROTEIN	Symbols: EIN2, PIR2, CKR1, ERA3, ORE3, ORE2, ATEIN2	Yes
AT5G08330.1	1	14.6	2.42	1e-05	897.459	4	0.62	QAEPSIIAATGTGTTPASFSTASLSTSSPFTLGKR	Fuc@18|20|21|23|25|26|27	Fuc@94|96|97|99|101|102|103	E20210805_01e	102.05		410.52	77	111	22.8	1e-05	1	24751.8	TCP FAMILY TRANSCRIPTION FACTOR	Symbols:	Yes
AT5G66570.1	14	41.9	9.15	6.6e-19	769.401	4	1	SKPETGEVIGVFESLQPSDTDLGAKVPK	Fuc@1=17	Fuc@292=17	E20210805_02e	95.678		1.06	292	319	66.4	5.2e-14	2	35142.7	PS II OXYGEN-EVOLVING COMPLEX 1	Symbols: PSBO-1, OEE1, OEE33, OE33, PSBO1, MSP-1	Yes
AT5G66570.1	14	41.9	9.15	6.6e-19	769.401	4	1	SKPETGEVIGVFESLQPSDTDLGAKVPK	Fuc@18|20	Fuc@309|311	E20210805_02e	95.954		0.87	292	319	20.7	7.7e-06	2	35142.7	PS II OXYGEN-EVOLVING COMPLEX 1	Symbols: PSBO-1, OEE1, OEE33, OE33, PSBO1, MSP-1	Yes
AT5G66570.1	14	41.9	9.15	6.6e-19	769.4	4	-0.14	SKPETGEVIGVFESLQPSDTDLGAKVPK	Fuc@Neutral loss|18|20	Fuc@292-319|309|311	E20210805_02e	95.406		0.34	292	319	25.3	4.6e-07	2	35142.7	PS II OXYGEN-EVOLVING COMPLEX 1	Symbols: PSBO-1, OEE1, OEE33, OE33, PSBO1, MSP-1	Yes
AT3G50820.1	11	33.5	9.15	6.6e-19	769.401	4	1	SKPETGEVIGVFESLQPSDTDLGAKVPK	Fuc@1=17	Fuc@291=17	E20210805_02e	95.678		1.06	291	318	66.4	5.2e-14	2	35019.6	PHOTOSYSTEM II SUBUNIT O-2	Symbols: PSBO2, PSBO-2, OEC33	Yes
AT3G50820.1	11	33.5	9.15	6.6e-19	769.401	4	1	SKPETGEVIGVFESLQPSDTDLGAKVPK	Fuc@18|20	Fuc@308|310	E20210805_02e	95.954		0.87	291	318	20.7	7.7e-06	2	35019.6	PHOTOSYSTEM II SUBUNIT O-2	Symbols: PSBO2, PSBO-2, OEC33	Yes
AT3G50820.1	11	33.5	9.15	6.6e-19	769.4	4	-0.14	SKPETGEVIGVFESLQPSDTDLGAKVPK	Fuc@Neutral loss|18|20	Fuc@291-318|308|310	E20210805_02e	95.406		0.34	291	318	25.3	4.6e-07	2	35019.6	PHOTOSYSTEM II SUBUNIT O-2	Symbols: PSBO2, PSBO-2, OEC33	Yes
ATCG00480.1	8	23.3	7.38	3e-14	701.032	3	-0.45	IFNVLGEPVDNLGPVDTR	Fuc@Neutral loss=96	Fuc@110-127=96	E20210805_02e	103.626		1.5	110	127	27.5	8.5e-08	1	53934.3	ATP SYNTHASE SUBUNIT BETA	Symbols: ATPB, PB	Yes
AT1G29910.1	7	25.5	8.96	2e-18	566.549	4	0.75	TVAKPKGPSGSPWYGSDRVK	Fuc@1=36	Fuc@38=36	E20210805_02e	27.707		0.51	38	57	51.5	1.8e-10	4	28227.3	CHLOROPHYLL A/B BINDING PROTEIN 3	Symbols: CAB3, AB180, LHCB1.2	Yes
AT4G28750.1	5	43.4	6.9	5.6e-13	734.975	5	0.84	AAEDPAPASSSSKDSPAAAAAPDGATATKPKPPPIGPK	Fuc@9=16	Fuc@53=16	E20210805_02e	40.495		1.33	45	82	40.4	5.6e-13	1	14967.1	PHOTOSYSTEM I REACTION CENTRE SUBUNIT IV / PSAE PROTEIN	Symbols: PSAE-1	Yes
AT3G12780.1	4	11.4	7.45	1.9e-14	676.122	4	-0.15	AKGVSLLLPTDVVVADKFAPDANSK	Fuc@10=26	Fuc@344=26	E20210805_02e	96.524		1.96	335	359	16.4	1.4e-06	1	50112.2	PHOSPHOGLYCERATE KINASE 1	Symbols: PGK1	Yes
AT3G23980.1	4	4.5	5.48	3.1e-09	849.403	4	-0.15	ASTLRETASLFSGTSMQMDGFIHGSGLTSSR	Fuc&Oxidation@((12&(16|18))|(14&(16|18))|(15&(16|18)))	Fuc&Oxidation@((161&(165|167))|(163&(165|167))|(164&(165|167)))	E20210805_02e	89.09		50.64	150	180	21.8	1e-07	1	78385	BLISTER	Symbols: BLI, KOS1	Yes
AT3G23980.1	4	4.5	5.48	3.1e-09	845.404	4	-0.23	ASTLRETASLFSGTSMQMDGFIHGSGLTSSR	Fuc@12|14|15	Fuc@161|163|164	E20210805_02e	97.744		1022.86	150	180	63.9	3.1e-09	1	78385	BLISTER	Symbols: BLI, KOS1	Yes
AT3G23980.1	4	4.5	5.48	3.1e-09	749.351	4	-0.38	ETASLFSGTSMQMDGFIHGSGLTSSRK	Fuc@4=7;Oxidation@11|13	Fuc@158=7;Oxidation@165|167	E20210805_02e	73.479		19.06	155	181	21.3	7.7e-07	1	78385	BLISTER	Symbols: BLI, KOS1	Yes
AT3G23980.1	4	4.5	5.48	3.1e-09	745.353	4	0.47	ETASLFSGTSMQMDGFIHGSGLTSSRK	Fuc@4|7|9|10	Fuc@158|161|163|164	E20210805_02e	88.092		21.49	155	181	24.4	8e-07	1	78385	BLISTER	Symbols: BLI, KOS1	Yes
AT2G20190.1	3	2.1	6.83	8.3e-13	839.148	4	-0.18	ERHSQPSFSQTSAPSNLPGYGTSAIVAMDR	Oxidation@28;Fuc@4|7|9|11	Oxidation@545;Fuc@521|524|526|528	E20210805_02e	64.685		11.34	518	547	38.9	1.8e-09	1	158953	CLIP-ASSOCIATED PROTEIN	Symbols: ATCLASP, CLASP	Yes
AT2G20190.1	3	2.1	6.83	8.3e-13	839.149	4	0.54	ERHSQPSFSQTSAPSNLPGYGTSAIVAMDR	Oxidation@28;Fuc@22|23	Oxidation@545;Fuc@539|540	E20210805_02e	64.392		17.61	518	547	49.6	2.4e-10	1	158953	CLIP-ASSOCIATED PROTEIN	Symbols: ATCLASP, CLASP	Yes
AT2G20190.1	3	2.1	6.83	8.3e-13	835.149	4	0.1	ERHSQPSFSQTSAPSNLPGYGTSAIVAMDR	Fuc@22|23	Fuc@539|540	E20210805_02e	75.892		14.98	518	547	72.8	8.3e-13	1	158953	CLIP-ASSOCIATED PROTEIN	Symbols: ATCLASP, CLASP	Yes
AT3G14010.1	2	5	5.7	6.6e-10	775.615	4	0.14	SSESRPGPSTSSRPGLSPSSSIGSMASSEK	Oxidation@25;Fuc@11|12	Oxidation@459;Fuc@445|446	E20210805_02e	30.106		2013.57	435	464	39.7	1.2e-07	4	65710	CTC-INTERACTING DOMAIN 4	Symbols: CID4	Yes
AT3G14010.1	2	5	5.7	6.6e-10	771.616	4	-0.073	SSESRPGPSTSSRPGLSPSSSIGSMASSEK	Fuc@11|12	Fuc@445|446	E20210805_02e	40.214		14.22	435	464	38.5	6.6e-10	4	65710	CTC-INTERACTING DOMAIN 4	Symbols: CID4	Yes
AT5G10470.1	1	1.7	8.01	6.7e-16	613.313	4	0.59	KSSSNASFAESTGHRTTGPLLR	Fuc@4=15	Fuc@25=15	E20210805_02e	25.836		31.34	22	43	57.4	6.7e-16	2	141037	KINESIN LIKE PROTEIN FOR ACTIN BASED CHLOROPLAST MOVEMENT 1	Symbols: KCA1, KAC1	Yes
AT2G41835.1	1	6.8	6.39	1.2e-11	531.01	4	1.5	TTRPNKAHPSTSSSSSSSR	Fuc@11|12	Fuc@170|171	E20210805_02e	4.358		8.62	160	178	53.8	1.2e-11	1	31252.7	ZINC FINGER (C2H2 TYPE, AN1-LIKE) FAMILY PROTEIN	Symbols:	Yes
AT4G18120.1	1	3.8	6.34	1.7e-11	813.648	4	-0.068	SDHFHASSDASLFSSSLPLIQHQNINPR	Fuc@7|8	Fuc@17|18	E20210805_02e	81.61		0.72	11	38	46.3	1.7e-11	2	81328.8	MEI2-LIKE 3	Symbols: AML3, ML3	Yes
AT4G18120.1	1	3.8	6.34	1.7e-11	651.12	5	0.15	SDHFHASSDASLFSSSLPLIQHQNINPR	Fuc@7|8	Fuc@17|18	E20210805_02e	81.544		15.07	11	38	45.2	2.8e-11	2	81328.8	MEI2-LIKE 3	Symbols: AML3, ML3	Yes
AT3G54680.1	1	16.6	6.22	3.3e-11	778.176	5	0.31	ANNKYTSINFNHILHKDPPSSSSSSSSASYSSVAR	Fuc@24|25|26	Fuc@28|29|30	E20210805_02e	51.208		25.61	5	39	48.7	3.3e-11	1	22751.5	PROTEOPHOSPHOGLYCAN-RELATED	Symbols:	Yes
AT3G54680.1	1	16.6	6.22	3.3e-11	648.648	6	0.27	ANNKYTSINFNHILHKDPPSSSSSSSSASYSSVAR	Fuc@24|25|26|27|29	Fuc@28|29|30|31|33	E20210805_02e	51.171		1636.43	5	39	34.2	8.3e-07	1	22751.5	PROTEOPHOSPHOGLYCAN-RELATED	Symbols:	Yes
AT3G16270.1	1	3.8	6.15	5.2e-11	681.814	4	0.69	NTTGGSWGHASGEASESSASVRVESK	Fuc@11=20	Fuc@246=20	E20210805_02e	29.15		3.66	236	261	43.9	5.2e-11	1	74892.9	ENTH/VHS FAMILY PROTEIN	Symbols:	Yes
AT4G05060.1	1	12.5	5.73	6.6e-10	972.934	4	-0.53	NSNSQAPSASSSSSMATSSSSVTSSHLNQNYIHQSR	Oxidation@15;Fuc@10|11|12|13|14	Oxidation@38;Fuc@33|34|35|36|37	E20210805_02e	34.797		2713.57	24	59	51.1	6.6e-10	1	31963.6	PAPD-LIKE SUPERFAMILY PROTEIN	Symbols:	Yes
AT3G22380.1	2	2.2	3.06	4.4e-06	793.808	5	0.97	LLNLGSALPQSSGSLPTSHHQQLLQQQQQQHMQR	Fuc@11|14	Fuc@1167|1170	E20210805_02e	66.613		2888.57	1157	1190	27.8	4.4e-06	2	164457	TIME FOR COFFEE	Symbols: TIC	Yes
AT1G33050.1	1	4	5.14	8.7e-10	612.72	5	1.4	LGPSVHEKLGDFVVNAYSTSALASSHVK	Fuc@18|19|20|24|25	Fuc@310|311|312|316|317	E20210805_02e	80.305		636.41	293	320	34.6	8.7e-10	4	75282.9	UNKNOWN PROTEIN; FUNCTIONS IN: MOLECULAR_FUNCTION UNKNOWN; INVOLVED IN: BIOLOGICAL_PROCESS UNKNOWN; LOCATED IN: CELLULAR_COMPONENT UNKNOWN; EXPRESSED IN: 25 PLANT STRUCTURES; EXPRESSED DURING: 15 GROWTH STAGES; BEST ARABIDOPSIS THALIANA PROTEIN MATCH IS: UNKNOWN PROTEIN (TAIR:AT4G10470.1); HAS 531 BLAST HITS TO 229 PROTEINS IN 83 SPECIES: ARCHAE - 0; BACTERIA - 197; METAZOA - 59; FUNGI - 50; PLAN…	Symbols:	Yes
AT3G07660.1	1	3.6	4.86	5.2e-09	661.503	5	0.56	TAVNDTYGSRPASSHSNSTGSRPSSNYSNR	Fuc@9|13|14	Fuc@270|274|275	E20210805_02e	14.265		11814.3	262	291	34.7	5.2e-09	1	90076.5	KINASE-RELATED PROTEIN OF UNKNOWN FUNCTION (DUF1296)	Symbols:	Yes
AT5G42220.1	1	4.3	4.76	4.4e-09	987.73	4	0.19	VSGKTEDSGTSATLEGVQQSSGTSGQQLLQSLFSGSSR	Fuc@8|10|11|13|20|21|23|24	Fuc@651|653|654|656|663|664|666|667	E20210805_02e	101.825		56.16	644	681	33.5	4.4e-09	1	92555	UBIQUITIN-LIKE SUPERFAMILY PROTEIN	Symbols:	Yes
AT1G13450.1	1	6.7	4.51	2.9e-09	673.313	5	3.6	MFISDKSRPTDFYKDDHHNSSTTSTTR	Acetyl@N-term;Fuc@20|21|22|23	Acetyl@1;Fuc@20|21|22|23	E20210805_02e	50.035		4343.57	1	27	30.2	2.9e-09	3	46676.3	HOMEODOMAIN-LIKE SUPERFAMILY PROTEIN	Symbols: GT-1	Yes
AT3G53710.1	1	6.1	4.48	1.2e-06	732.15	4	0.19	LSLVAASAAQSAASVVQTGTKEFTSKVK	Fuc@7|11|14	Fuc@267|271|274	E20210805_02e	104.326		20.76	261	288	49.6	1.2e-06	2	49724.4	ARF-GAP DOMAIN 6	Symbols: AGD6	Yes
AT1G27850.1	1	1.5	3.59	6.4e-07	518.246	4	0.29	SGSTLDLETHRYDTNSK	Fuc@14=16	Fuc@782=16	E20210805_02e	29.021		1641.43	769	785	30	6.4e-07	1	124854	UNKNOWN PROTEIN; FUNCTIONS IN: MOLECULAR_FUNCTION UNKNOWN; INVOLVED IN: BIOLOGICAL_PROCESS UNKNOWN; LOCATED IN: PLASMA MEMBRANE; EXPRESSED IN: 22 PLANT STRUCTURES; EXPRESSED DURING: 13 GROWTH STAGES; BEST ARABIDOPSIS THALIANA PROTEIN MATCH IS: UNKNOWN PROTEIN (TAIR:AT2G40070.1); HAS 9215 BLAST HITS TO 5316 PROTEINS IN 473 SPECIES: ARCHAE - 6; BACTERIA - 773; METAZOA - 3392; FUNGI - 1710; PLANTS -…	Symbols:	Yes
AT3G55646.1	1	15.1	2.73	8.3e-08	611.309	4	-0.26	KIVSASSSSSSLSSFDHIFGPR	Fuc@Neutral loss|10|11|13|14	Fuc@9-30|18|19|21|22	E20210805_02e	72.007		5.16	9	30	18	8.3e-08	1	16102.6	UNKNOWN PROTEIN; FUNCTIONS IN: MOLECULAR_FUNCTION UNKNOWN; INVOLVED IN: BIOLOGICAL_PROCESS UNKNOWN; LOCATED IN: CHLOROPLAST; BEST ARABIDOPSIS THALIANA PROTEIN MATCH IS: UNKNOWN PROTEIN (TAIR:AT2G39855.2); HAS 35333 BLAST HITS TO 34131 PROTEINS IN 2444 SPECIES: ARCHAE - 798; BACTERIA - 22429; METAZOA - 974; FUNGI - 991; PLANTS - 531; VIRUSES - 0; OTHER EUKARYOTES - 9610 (SOURCE: NCBI BLINK).	Symbols:	Yes
AT3G52930.1	11	37.7	6.97	2.7e-12	612.611	3	3.1	ANSEATLGTYKGDAK	Label:15N(1)+Fuc&Label:Fuc@(3&Neutral loss)||Label:Fuc2@Neutral loss	Label:15N(1)+Fuc&Label:Fuc@(330&328-343)||Label:Fuc2@328-342	Q20200918_02	25.288	1	734.55	328	342	32.7	7.2e-08	1	38540.1	ALDOLASE SUPERFAMILY PROTEIN	Symbols:	Yes
AT5G05970.1	7	9.2	10.31	1.8e-18	994.427	2	2.5	LAVSSTGASTSGSMFSSSR	Label:Fuc@Neutral loss=25	Label:Fuc@541-559=25	Q20200918_02	67.114	1	20.63	541	559	47.6	1.8e-18	2	84629.1	TRANSDUCIN/WD40 REPEAT-LIKE SUPERFAMILY PROTEIN	Symbols: NEDD1	Yes
AT5G05970.1	7	9.2	10.31	1.8e-18	1067.46	2	2.3	LAVSSTGASTSGSMFSSSR	Label:Fuc2@Neutral loss=6	Label:Fuc2@541-559=6	Q20200918_02	66.955	1	587.07	541	559	32	2.3e-11	2	84629.1	TRANSDUCIN/WD40 REPEAT-LIKE SUPERFAMILY PROTEIN	Symbols: NEDD1	Yes
AT5G05970.1	7	9.2	10.31	1.8e-18	711.972	3	0.57	LAVSSTGASTSGSMFSSSR	Label:Fuc2@Neutral loss=9	Label:Fuc2@541-559=9	Q20200918_02	67.763	1	513.2	541	559	32.6	1.2e-07	2	84629.1	TRANSDUCIN/WD40 REPEAT-LIKE SUPERFAMILY PROTEIN	Symbols: NEDD1	Yes
AT5G05970.1	7	9.2	10.31	1.8e-18	1075.45	2	3.2	LAVSSTGASTSGSMFSSSR	Label:Fuc2@Neutral loss=19;Label:15N(1)+Oxidation@14	Label:Fuc2@541-559=19;Label:15N(1)+Oxidation@554	Q20200918_02	56.924	1	481.09	541	559	41.3	1.7e-11	2	84629.1	TRANSDUCIN/WD40 REPEAT-LIKE SUPERFAMILY PROTEIN	Symbols: NEDD1	Yes
AT5G05970.1	7	9.2	10.31	1.8e-18	717.301	3	-2.3	LAVSSTGASTSGSMFSSSR	Label:15N(1)+Oxidation@14;Label:15N(1)+Fuc&Label:15N(1)+Fuc@((4&(5|6))|(5&6))||Label:15N(1)+Fuc&Label:Fuc@((4&Neutral loss)|(5&Neutral loss)|(6&Neutral loss))||Label:Fuc2@Neutral loss	Label:15N(1)+Oxidation@554;Label:15N(1)+Fuc&Label:15N(1)+Fuc@((544&(545|546))|(545&546))||Label:15N(1)+Fuc&Label:Fuc@((544&541-592)|(545&541-592)|(546&541-592))||Label:Fuc2@541-559	Q20200918_02	54.535	1	471.93	541	559	33.5	2e-13	2	84629.1	TRANSDUCIN/WD40 REPEAT-LIKE SUPERFAMILY PROTEIN	Symbols: NEDD1	Yes
AT5G05970.1	7	9.2	10.31	1.8e-18	1033.47	2	0.09	ISTTSSFSDGASLSLGGSPK	Label:Fuc@Neutral loss=7	Label:Fuc@634-653=7	Q20200918_02	82.651	1	9080	634	653	52.4	3.6e-12	2	84629.1	TRANSDUCIN/WD40 REPEAT-LIKE SUPERFAMILY PROTEIN	Symbols: NEDD1	Yes
AT5G05970.1	7	9.2	10.31	1.8e-18	689.314	3	-1.1	ISTTSSFSDGASLSLGGSPK	Label:Fuc@Neutral loss=11	Label:Fuc@634-653=11	Q20200918_02	82.652	1	187.12	634	653	50.2	4.7e-12	2	84629.1	TRANSDUCIN/WD40 REPEAT-LIKE SUPERFAMILY PROTEIN	Symbols: NEDD1	Yes
AT1G05805.1	6	11.3	7.58	7.2e-14	577.224	3	0.38	MYQSSSSTSSSSQR	Acetyl@N-term;Label:Fuc@Neutral loss=15	Acetyl@1;Label:Fuc@1-14=15	Q20200918_02	45.69	1	638.83	1	14	19.4	6e-09	1	38951.5	BASIC HELIX-LOOP-HELIX (BHLH) DNA-BINDING SUPERFAMILY PROTEIN	Symbols:	Yes
AT1G05805.1	6	11.3	7.58	7.2e-14	938.362	2	2	MYQSSSSTSSSSQR	Acetyl@N-term;Label:Fuc2@Neutral loss=12	Acetyl@1;Label:Fuc2@1-14=12	Q20200918_02	46.79	1	66.52	1	14	34.2	3.8e-09	1	38951.5	BASIC HELIX-LOOP-HELIX (BHLH) DNA-BINDING SUPERFAMILY PROTEIN	Symbols:	Yes
AT1G05805.1	6	11.3	7.58	7.2e-14	873.33	2	1.2	MYQSSSSTSSSSQR	Label:Fuc@Neutral loss=54;Acetyl&Label:15N(1)+Oxidation@(N-term&1)||Label:15N(1)+Acetyl+Oxidation@1	Label:Fuc@1-14=54;Acetyl&Label:15N(1)+Oxidation@(1&1)||Label:15N(1)+Acetyl+Oxidation@1	Q20200918_02	31.749	1	8868	1	14	35	8.8e-14	1	38951.5	BASIC HELIX-LOOP-HELIX (BHLH) DNA-BINDING SUPERFAMILY PROTEIN	Symbols:	Yes
AT1G05805.1	6	11.3	7.58	7.2e-14	582.556	3	0.98	MYQSSSSTSSSSQR	Label:Fuc@Neutral loss=14;Acetyl&Label:15N(1)+Oxidation@(N-term&1)||Label:15N(1)+Acetyl+Oxidation@1	Label:Fuc@1-14=14;Acetyl&Label:15N(1)+Oxidation@(1&1)||Label:15N(1)+Acetyl+Oxidation@1	Q20200918_02	31.819	1	256.93	1	14	28.3	2.2e-11	1	38951.5	BASIC HELIX-LOOP-HELIX (BHLH) DNA-BINDING SUPERFAMILY PROTEIN	Symbols:	Yes
AT1G05805.1	6	11.3	7.58	7.2e-14	946.36	2	2.3	MYQSSSSTSSSSQR	Label:Fuc2@Neutral loss=37;Acetyl&Label:15N(1)+Oxidation@(N-term&1)||Label:15N(1)+Acetyl+Oxidation@1	Label:Fuc2@1-14=37;Acetyl&Label:15N(1)+Oxidation@(1&1)||Label:15N(1)+Acetyl+Oxidation@1	Q20200918_02	33.362	1	472.64	1	14	30.2	2.7e-12	1	38951.5	BASIC HELIX-LOOP-HELIX (BHLH) DNA-BINDING SUPERFAMILY PROTEIN	Symbols:	Yes
AT1G05805.1	6	11.3	7.58	7.2e-14	1540.63	2	0.36	DFTGYQPSSDNFIGNFFTGAADSSSLR	Label:15N(1)+Fuc@8|9	Label:15N(1)+Fuc@58|59	Q20200918_02	122.059	1	915.45	51	77	33.5	2.4e-11	1	38951.5	BASIC HELIX-LOOP-HELIX (BHLH) DNA-BINDING SUPERFAMILY PROTEIN	Symbols:	Yes
AT1G58100.1	7	12.7	7.27	7.6e-13	836.347	2	1.8	NNNNDTAAVATGGGAR	Label:Fuc@Neutral loss=28	Label:Fuc@8-23=28	Q20200918_02	27.091	1	1593	8	23	30.4	1.4e-07	2	42471.7	TCP FAMILY TRANSCRIPTION FACTOR	Symbols:	Yes
AT1G58100.1	7	12.7	7.27	7.6e-13	1169.52	2	1.2	STPPEDSTLATTSSTATATTTK	Label:Fuc@Neutral loss=11	Label:Fuc@36-57=11	Q20200918_02	54.665	1	3046	36	57	44.7	7.6e-13	2	42471.7	TCP FAMILY TRANSCRIPTION FACTOR	Symbols:	Yes
AT1G58100.1	7	12.7	7.27	7.6e-13	780.015	3	0.42	STPPEDSTLATTSSTATATTTK	Label:Fuc@Neutral loss=17	Label:Fuc@36-57=17	Q20200918_02	54.51	1	289.6	36	57	38.8	1.8e-12	2	42471.7	TCP FAMILY TRANSCRIPTION FACTOR	Symbols:	Yes
AT1G58100.1	7	12.7	7.27	7.6e-13	1249.57	2	2.6	STPPEDSTLATTSSTATATTTKR	Label:15N(1)+Fuc@1|2||Label:Fuc@Neutral loss	Label:15N(1)+Fuc@36|37||Label:Fuc@36-58	Q20200918_02	47.712	1	37.21	36	58	20.3	4.8e-06	2	42471.7	TCP FAMILY TRANSCRIPTION FACTOR	Symbols:	Yes
AT1G58100.1	7	12.7	7.27	7.6e-13	625.285	4	-0.015	STPPEDSTLATTSSTATATTTKR	Label:15N(1)+Fuc@1|2|7|8|11||Label:Fuc@Neutral loss	Label:15N(1)+Fuc@36|37|42|43|46||Label:Fuc@36-58	Q20200918_02	48.012	1	2269	36	58	23.8	7.8e-06	2	42471.7	TCP FAMILY TRANSCRIPTION FACTOR	Symbols:	Yes
AT1G58100.1	7	12.7	7.27	7.6e-13	625.287	4	2.9	STPPEDSTLATTSSTATATTTKR	Label:15N(1)+Fuc@7|8|11|12||Label:Fuc@Neutral loss	Label:15N(1)+Fuc@42|43|46|47||Label:Fuc@36-58	Q20200918_02	47.599	1	1065	36	58	24.4	7e-08	2	42471.7	TCP FAMILY TRANSCRIPTION FACTOR	Symbols:	Yes
AT1G58100.1	7	12.7	7.27	7.6e-13	780.016	3	2.1	STPPEDSTLATTSSTATATTTK	Label:15N(1)+Fuc@1|2|7|8|11||Label:Fuc@Neutral loss	Label:15N(1)+Fuc@36|37|42|43|46||Label:Fuc@36-57	Q20200918_02	55.099	1	24.47	36	57	19.3	5e-06	2	42471.7	TCP FAMILY TRANSCRIPTION FACTOR	Symbols:	Yes
AT1G58100.1	7	12.7	7.27	7.6e-13	833.38	3	2.2	STPPEDSTLATTSSTATATTTKR	Label:15N(1)+Fuc@1|2|7|8||Label:Fuc@Neutral loss	Label:15N(1)+Fuc@36|37|42|43||Label:Fuc@36-58	Q20200918_02	48.238	1	24390	36	58	34.2	7.6e-11	2	42471.7	TCP FAMILY TRANSCRIPTION FACTOR	Symbols:	Yes
AT1G58100.1	7	12.7	7.27	7.6e-13	639.299	2	2.6	SSGSTLSAPPSK	Label:Fuc@Neutral loss=16	Label:Fuc@133-144=16	Q20200918_02	30.089	1	341.55	133	144	24.4	4.4e-10	2	42471.7	TCP FAMILY TRANSCRIPTION FACTOR	Symbols:	Yes
AT3G14010.1	7	8.6	6.12	1e-10	788.014	3	2.7	EASQVSSKTKSESSFGQSASR	Label:Fuc@Neutral loss=7	Label:Fuc@414-434=7	Q20200918_02	24.891	1	150.76	414	434	26.8	1.2e-08	4	65710	CTC-INTERACTING DOMAIN 4	Symbols: CID4	Yes
AT3G14010.1	7	8.6	6.12	1e-10	591.262	4	2	EASQVSSKTKSESSFGQSASR	Label:15N(1)+Fuc@6|7||Label:Fuc@Neutral loss	Label:15N(1)+Fuc@419|420||Label:Fuc@414-434	Q20200918_02	24.86	1	14.73	414	434	40.1	5e-09	4	65710	CTC-INTERACTING DOMAIN 4	Symbols: CID4	Yes
AT3G14010.1	7	8.6	6.12	1e-10	768.332	2	1.5	TKSESSFGQSASR	Label:15N(1)+Fuc@5||Label:Fuc@Neutral loss	Label:15N(1)+Fuc@426||Label:Fuc@422-434	Q20200918_02	17.649	1	1524.95	422	434	29	2e-08	4	65710	CTC-INTERACTING DOMAIN 4	Symbols: CID4	Yes
AT3G14010.1	7	8.6	6.12	1e-10	512.556	3	-0.29	TKSESSFGQSASR	Label:Fuc@Neutral loss=12	Label:Fuc@422-434=12	Q20200918_02	18.036	1	2209	422	434	19.3	1.2e-08	4	65710	CTC-INTERACTING DOMAIN 4	Symbols: CID4	Yes
AT3G14010.1	7	8.6	6.12	1e-10	652.265	2	1.3	SESSFGQSASR	Label:Fuc@Neutral loss=11	Label:Fuc@424-434=11	Q20200918_02	25.981	1	1416	424	434	27.1	3.8e-08	4	65710	CTC-INTERACTING DOMAIN 4	Symbols: CID4	Yes
AT3G14010.1	7	8.6	6.12	1e-10	1046.12	3	2.6	SSESRPGPSTSSRPGLSPSSSIGSMASSEK	Label:15N(1)+Oxidation@25;Label:15N(1)+Fuc@1|2|4|9|10|11|12||Label:Fuc@Neutral loss	Label:15N(1)+Oxidation@459;Label:15N(1)+Fuc@435|436|438|443|444|445|446||Label:Fuc@435-464	Q20200918_02	42.848	1	2066	435	464	21.4	5.2e-06	4	65710	CTC-INTERACTING DOMAIN 4	Symbols: CID4	Yes
AT1G21660.1	5	5.7	9.23	1.8e-16	1084.8	3	4.3	SAPMAASKRNPNNNGQSWNFGTGSSGLNAK	Label:Fuc@Neutral loss=6	Label:Fuc@19-48=6	Q20200918_02	55.539	1	2521	19	48	34.1	1.7e-11	1	56911.1	CHAPERONE DNAJ-DOMAIN SUPERFAMILY PROTEIN	Symbols:	Yes
AT1G21660.1	5	5.7	9.23	1.8e-16	813.852	4	3.3	SAPMAASKRNPNNNGQSWNFGTGSSGLNAK	Label:15N(1)+Fuc@7|17||Label:Fuc@Neutral loss	Label:15N(1)+Fuc@25|35||Label:Fuc@19-48	Q20200918_02	55.548	1	133.04	19	48	31.7	1.3e-10	1	56911.1	CHAPERONE DNAJ-DOMAIN SUPERFAMILY PROTEIN	Symbols:	Yes
AT1G21660.1	5	5.7	9.23	1.8e-16	813.852	4	3.6	SAPMAASKRNPNNNGQSWNFGTGSSGLNAK	Label:15N(1)+Fuc@7|17||Label:Fuc@Neutral loss	Label:15N(1)+Fuc@25|35||Label:Fuc@19-48	Q20200918_02	56.343	1	853	19	48	20.2	1.6e-06	1	56911.1	CHAPERONE DNAJ-DOMAIN SUPERFAMILY PROTEIN	Symbols:	Yes
AT1G21660.1	5	5.7	9.23	1.8e-16	1250.53	2	4.5	RNPNNNGQSWNFGTGSSGLNAK	Label:Fuc@Neutral loss=49	Label:Fuc@27-48=49	Q20200918_02	58.626	1	1966	27	48	55.8	1.8e-16	1	56911.1	CHAPERONE DNAJ-DOMAIN SUPERFAMILY PROTEIN	Symbols:	Yes
AT1G21660.1	5	5.7	9.23	1.8e-16	834.019	3	1.6	RNPNNNGQSWNFGTGSSGLNAK	Label:Fuc@Neutral loss=16	Label:Fuc@27-48=16	Q20200918_02	59.434	1	33.8	27	48	38.6	2.8e-12	1	56911.1	CHAPERONE DNAJ-DOMAIN SUPERFAMILY PROTEIN	Symbols:	Yes
AT1G21660.1	5	5.7	9.23	1.8e-16	1170.48	2	2.4	NPNNNGQSWNFGTGSSGLNAK	Label:Fuc@Neutral loss=53	Label:Fuc@28-48=53	Q20200918_02	71.355	1	2620	28	48	51.8	2.9e-15	1	56911.1	CHAPERONE DNAJ-DOMAIN SUPERFAMILY PROTEIN	Symbols:	Yes
AT1G21660.1	5	5.7	9.23	1.8e-16	780.656	3	1.6	NPNNNGQSWNFGTGSSGLNAK	Label:Fuc@Neutral loss=18	Label:Fuc@28-48=18	Q20200918_02	71.349	1	1935	28	48	32.9	2e-10	1	56911.1	CHAPERONE DNAJ-DOMAIN SUPERFAMILY PROTEIN	Symbols:	Yes
AT5G42950.1	7	4.3	7.09	1.6e-12	637.932	3	2.2	NSHDWNDPSADSRLK	Label:Fuc@Neutral loss=20	Label:Fuc@468-482=20	Q20200918_02	39.283	1	97.88	468	482	27.9	7.5e-09	1	187620	GYF DOMAIN-CONTAINING PROTEIN	Symbols:	Yes
AT5G42950.1	7	4.3	7.09	1.6e-12	577.928	3	-1.1	AIPPQAHQGGASWSR	Label:Fuc@Neutral loss=50	Label:Fuc@1457-1471=50	Q20200918_02	41.32	1	130.45	1457	1471	19.1	3.4e-06	1	187620	GYF DOMAIN-CONTAINING PROTEIN	Symbols:	Yes
AT5G42950.1	7	4.3	7.09	1.6e-12	910.389	2	2	SASSPSQAVSQSSSQSK	Label:15N(1)+Fuc@4||Label:Fuc@Neutral loss	Label:15N(1)+Fuc@1475||Label:Fuc@1472-1488	Q20200918_02	27.112	1	461.01	1472	1488	42.8	9.6e-11	1	187620	GYF DOMAIN-CONTAINING PROTEIN	Symbols:	Yes
AT5G42950.1	7	4.3	7.09	1.6e-12	607.262	3	1.7	SASSPSQAVSQSSSQSK	Label:Fuc@Neutral loss=6	Label:Fuc@1472-1488=6	Q20200918_02	27.307	1	555.97	1472	1488	38.9	8.3e-11	1	187620	GYF DOMAIN-CONTAINING PROTEIN	Symbols:	Yes
AT5G42950.1	7	4.3	7.09	1.6e-12	532.589	3	0.4	NTPGKVNAGTSLNR	Label:Fuc@Neutral loss=7	Label:Fuc@1525-1538=7	Q20200918_02	29.011	1	937.49	1525	1538	27.8	3.5e-06	1	187620	GYF DOMAIN-CONTAINING PROTEIN	Symbols:	Yes
AT5G10470.1	6	1.7	6.52	1.8e-11	578.58	3	0.62	KSSSNASFAESTGHR	Label:Fuc@Neutral loss=28	Label:Fuc@22-36=28	Q20200918_02	17.009	1	1170.68	22	36	31.6	7.7e-11	2	141037	KINESIN LIKE PROTEIN FOR ACTIN BASED CHLOROPLAST MOVEMENT 1	Symbols: KCA1, KAC1	Yes
AT5G10470.1	6	1.7	6.52	1.8e-11	434.186	4	-0.76	KSSSNASFAESTGHR	Label:Fuc@Neutral loss=7	Label:Fuc@22-36=7	Q20200918_02	17.01	1	1877	22	36	18.1	9.3e-06	2	141037	KINESIN LIKE PROTEIN FOR ACTIN BASED CHLOROPLAST MOVEMENT 1	Symbols: KCA1, KAC1	Yes
AT5G10470.1	6	1.7	6.52	1.8e-11	621.289	4	0.38	KSSSNASFAESTGHRTTGPLLR	Label:Fuc@Neutral loss=29	Label:Fuc@22-43=29	Q20200918_02	40.053	1	920.46	22	43	25.6	3.9e-07	2	141037	KINESIN LIKE PROTEIN FOR ACTIN BASED CHLOROPLAST MOVEMENT 1	Symbols: KCA1, KAC1	Yes
AT5G10470.1	6	1.7	6.52	1.8e-11	535.217	3	1.1	SSSNASFAESTGHR	Label:Fuc@Neutral loss=12	Label:Fuc@23-36=12	Q20200918_02	25.19	1	3821	23	36	34.9	4.4e-11	2	141037	KINESIN LIKE PROTEIN FOR ACTIN BASED CHLOROPLAST MOVEMENT 1	Symbols: KCA1, KAC1	Yes
AT5G38640.1	5	10.3	5.81	1.7e-10	714.662	3	2.9	VAVAGAAASAVSPSSFSYSSR	Label:Fuc@Neutral loss=44	Label:Fuc@77-97=44	Q20200918_02	79.28	1	499.39	77	97	29.6	1.5e-09	1	69496	NAGB/RPIA/COA TRANSFERASE-LIKE SUPERFAMILY PROTEIN	Symbols:	Yes
AT5G38640.1	5	10.3	5.81	1.7e-10	1072.49	2	3.1	SSVPVASSLPGIGMDSMAAAK	Label:Fuc@Neutral loss=8	Label:Fuc@120-140=8	Q20200918_02	96.968	1	13490	120	140	32.1	7.5e-08	1	69496	NAGB/RPIA/COA TRANSFERASE-LIKE SUPERFAMILY PROTEIN	Symbols:	Yes
AT5G38640.1	5	10.3	5.81	1.7e-10	715.331	3	0.86	SSVPVASSLPGIGMDSMAAAK	Label:15N(1)+Fuc@1|2||Label:Fuc@Neutral loss	Label:15N(1)+Fuc@120|121||Label:Fuc@120-140	Q20200918_02	97.038	1	600.77	120	140	37	1.7e-10	1	69496	NAGB/RPIA/COA TRANSFERASE-LIKE SUPERFAMILY PROTEIN	Symbols:	Yes
AT5G38640.1	5	10.3	5.81	1.7e-10	720.664	3	2.7	SSVPVASSLPGIGMDSMAAAK	Label:Fuc@Neutral loss=11;Label:15N(1)+Oxidation@17=12	Label:Fuc@120-140=11;Label:15N(1)+Oxidation@136=12	Q20200918_02	89.599	1	258.76	120	140	23	1.1e-07	1	69496	NAGB/RPIA/COA TRANSFERASE-LIKE SUPERFAMILY PROTEIN	Symbols:	Yes
AT5G38640.1	5	10.3	5.81	1.7e-10	725.995	3	3	SSVPVASSLPGIGMDSMAAAK	Label:Fuc@Neutral loss=8;Label:15N(1)+Oxidation@14;Label:15N(1)+Oxidation@17	Label:Fuc@120-140=8;Label:15N(1)+Oxidation@133;Label:15N(1)+Oxidation@136	Q20200918_02	80.609	1	131.68	120	140	26.4	3.6e-09	1	69496	NAGB/RPIA/COA TRANSFERASE-LIKE SUPERFAMILY PROTEIN	Symbols:	Yes
AT5G38640.1	5	10.3	5.81	1.7e-10	1259.6	2	4.9	SSSVPASGLTTVSVVTMPPGLSEK	Label:Fuc@Neutral loss=10;Label:15N(1)+Oxidation@17	Label:Fuc@141-164=10;Label:15N(1)+Oxidation@157	Q20200918_02	95.871	1	134.09	141	164	38.1	3e-09	1	69496	NAGB/RPIA/COA TRANSFERASE-LIKE SUPERFAMILY PROTEIN	Symbols:	Yes
AT5G03280.1	5	4.3	5.93	1.6e-10	587.281	2	1.3	GSSPSPLVNR	Label:15N(1)+Fuc@2|3||Label:Fuc@Neutral loss	Label:15N(1)+Fuc@768|769||Label:Fuc@767-776	Q20200918_02	38.018	1	9291	767	776	24.4	6.7e-07	1	140958	NRAMP METAL ION TRANSPORTER FAMILY PROTEIN	Symbols: EIN2, PIR2, CKR1, ERA3, ORE3, ORE2, ATEIN2	Yes
AT5G03280.1	5	4.3	5.93	1.6e-10	844.374	2	1.7	VGVPSTYDDISQSR	Label:15N(1)+Fuc@5=9	Label:15N(1)+Fuc@982=9	Q20200918_02	64.479	1	80.06	978	991	29.7	3.6e-10	1	140958	NRAMP METAL ION TRANSPORTER FAMILY PROTEIN	Symbols: EIN2, PIR2, CKR1, ERA3, ORE3, ORE2, ATEIN2	Yes
AT5G03280.1	5	4.3	5.93	1.6e-10	723.32	3	1.2	DAYSLPQSATTGTGSLWSR	Label:Fuc@Neutral loss=10	Label:Fuc@996-1014=10	Q20200918_02	96.162	1	1306	996	1014	39.2	1.6e-10	1	140958	NRAMP METAL ION TRANSPORTER FAMILY PROTEIN	Symbols: EIN2, PIR2, CKR1, ERA3, ORE3, ORE2, ATEIN2	Yes
AT1G03140.1	3	6.9	8.17	1.6e-14	863.364	3	3.1	AAAAASGGDGKSSGSAPGSSNAATSASSK	Label:Fuc@Neutral loss=7	Label:Fuc@54-82=7	Q20200918_02	19.952	1	623.3	54	82	44	1.6e-14	1	47881.9	SPLICING FACTOR PRP18 FAMILY PROTEIN	Symbols:	Yes
AT1G03140.1	3	6.9	8.17	1.6e-14	860.356	2	1.3	SSGSAPGSSNAATSASSK	Label:Fuc@Neutral loss=12	Label:Fuc@65-82=12	Q20200918_02	17.962	1	5007	65	82	42.8	1.2e-11	1	47881.9	SPLICING FACTOR PRP18 FAMILY PROTEIN	Symbols:	Yes
AT3G02540.1	4	8.6	7.86	6.1e-14	923.423	2	3.1	SKPASAAASSASAGTSQAK	Label:15N(1)+Fuc@1||Label:Fuc@Neutral loss	Label:15N(1)+Fuc@77||Label:Fuc@77-95	Q20200918_02	16.673	1	598.83	77	95	45.6	3.1e-12	3	44247.2	RAD23 UV EXCISION REPAIR PROTEIN FAMILY	Symbols: RAD23-3, RAD23C	Yes
AT3G02540.1	4	8.6	7.86	6.1e-14	615.949	3	0.46	SKPASAAASSASAGTSQAK	Label:Fuc@Neutral loss=28	Label:Fuc@77-95=28	Q20200918_02	16.643	1	185.64	77	95	57.6	6.1e-14	3	44247.2	RAD23 UV EXCISION REPAIR PROTEIN FAMILY	Symbols: RAD23-3, RAD23C	Yes
AT5G48335.1	4	16.7	7.31	4.5e-13	1030.44	2	1.3	MQNPNSSSSLVDSTSAPK	Acetyl@N-term;Label:Fuc@Neutral loss=24	Acetyl@1;Label:Fuc@1-18=24	Q20200918_02	75.558	1	878.69	1	18	36.8	1.1e-11	1	12781.1	UNKNOWN PROTEIN; FUNCTIONS IN: MOLECULAR_FUNCTION UNKNOWN; INVOLVED IN: BIOLOGICAL_PROCESS UNKNOWN; LOCATED IN: CHLOROPLAST; BEST ARABIDOPSIS THALIANA PROTEIN MATCH IS: UNKNOWN PROTEIN (TAIR:AT3G07580.1); HAS 35333 BLAST HITS TO 34131 PROTEINS IN 2444 SPECIES: ARCHAE - 798; BACTERIA - 22429; METAZOA - 974; FUNGI - 991; PLANTS - 531; VIRUSES - 0; OTHER EUKARYOTES - 9610 (SOURCE: NCBI BLINK).	Symbols:	Yes
AT5G48335.1	4	16.7	7.31	4.5e-13	687.294	3	2.2	MQNPNSSSSLVDSTSAPK	Acetyl@N-term;Label:Fuc@Neutral loss=30	Acetyl@1;Label:Fuc@1-18=30	Q20200918_02	75.598	1	32250	1	18	39.2	4.5e-13	1	12781.1	UNKNOWN PROTEIN; FUNCTIONS IN: MOLECULAR_FUNCTION UNKNOWN; INVOLVED IN: BIOLOGICAL_PROCESS UNKNOWN; LOCATED IN: CHLOROPLAST; BEST ARABIDOPSIS THALIANA PROTEIN MATCH IS: UNKNOWN PROTEIN (TAIR:AT3G07580.1); HAS 35333 BLAST HITS TO 34131 PROTEINS IN 2444 SPECIES: ARCHAE - 798; BACTERIA - 22429; METAZOA - 974; FUNGI - 991; PLANTS - 531; VIRUSES - 0; OTHER EUKARYOTES - 9610 (SOURCE: NCBI BLINK).	Symbols:	Yes
AT1G33050.1	4	7.4	7.87	1.1e-14	1032.16	3	2.9	LGPSVHEKLGDFVVNAYSTSALASSHVK	Label:Fuc@Neutral loss=24	Label:Fuc@293-320=24	Q20200918_02	87.604	1	126.22	293	320	21.2	6.5e-07	4	75282.9	UNKNOWN PROTEIN; FUNCTIONS IN: MOLECULAR_FUNCTION UNKNOWN; INVOLVED IN: BIOLOGICAL_PROCESS UNKNOWN; LOCATED IN: CELLULAR_COMPONENT UNKNOWN; EXPRESSED IN: 25 PLANT STRUCTURES; EXPRESSED DURING: 15 GROWTH STAGES; BEST ARABIDOPSIS THALIANA PROTEIN MATCH IS: UNKNOWN PROTEIN (TAIR:AT4G10470.1); HAS 531 BLAST HITS TO 229 PROTEINS IN 83 SPECIES: ARCHAE - 0; BACTERIA - 197; METAZOA - 59; FUNGI - 50; PLAN…	Symbols:	Yes
AT1G33050.1	4	7.4	7.87	1.1e-14	1118.53	2	2.8	LGDFVVNAYSTSALASSHVK	Label:15N(1)+Fuc@10|11|12||Label:Fuc@Neutral loss	Label:15N(1)+Fuc@310|311|312||Label:Fuc@301-320	Q20200918_02	87.21	1	90.51	301	320	23.8	6.8e-06	4	75282.9	UNKNOWN PROTEIN; FUNCTIONS IN: MOLECULAR_FUNCTION UNKNOWN; INVOLVED IN: BIOLOGICAL_PROCESS UNKNOWN; LOCATED IN: CELLULAR_COMPONENT UNKNOWN; EXPRESSED IN: 25 PLANT STRUCTURES; EXPRESSED DURING: 15 GROWTH STAGES; BEST ARABIDOPSIS THALIANA PROTEIN MATCH IS: UNKNOWN PROTEIN (TAIR:AT4G10470.1); HAS 531 BLAST HITS TO 229 PROTEINS IN 83 SPECIES: ARCHAE - 0; BACTERIA - 197; METAZOA - 59; FUNGI - 50; PLAN…	Symbols:	Yes
AT1G33050.1	4	7.4	7.87	1.1e-14	916.737	3	0.86	DFKHHLPFHVVETAASSSTSDMK	Label:Fuc@Neutral loss=38	Label:Fuc@486-508=38	Q20200918_02	59.144	1	1088	486	508	20.4	7.2e-09	4	75282.9	UNKNOWN PROTEIN; FUNCTIONS IN: MOLECULAR_FUNCTION UNKNOWN; INVOLVED IN: BIOLOGICAL_PROCESS UNKNOWN; LOCATED IN: CELLULAR_COMPONENT UNKNOWN; EXPRESSED IN: 25 PLANT STRUCTURES; EXPRESSED DURING: 15 GROWTH STAGES; BEST ARABIDOPSIS THALIANA PROTEIN MATCH IS: UNKNOWN PROTEIN (TAIR:AT4G10470.1); HAS 531 BLAST HITS TO 229 PROTEINS IN 83 SPECIES: ARCHAE - 0; BACTERIA - 197; METAZOA - 59; FUNGI - 50; PLAN…	Symbols:	Yes
AT1G33050.1	4	7.4	7.87	1.1e-14	785.342	3	-2	HHLPFHVVETAASSSTSDMK	Label:Fuc@Neutral loss=35	Label:Fuc@489-508=35	Q20200918_02	50.539	1	1122	489	508	24.4	9.8e-08	4	75282.9	UNKNOWN PROTEIN; FUNCTIONS IN: MOLECULAR_FUNCTION UNKNOWN; INVOLVED IN: BIOLOGICAL_PROCESS UNKNOWN; LOCATED IN: CELLULAR_COMPONENT UNKNOWN; EXPRESSED IN: 25 PLANT STRUCTURES; EXPRESSED DURING: 15 GROWTH STAGES; BEST ARABIDOPSIS THALIANA PROTEIN MATCH IS: UNKNOWN PROTEIN (TAIR:AT4G10470.1); HAS 531 BLAST HITS TO 229 PROTEINS IN 83 SPECIES: ARCHAE - 0; BACTERIA - 197; METAZOA - 59; FUNGI - 50; PLAN…	Symbols:	Yes
AT1G33050.1	4	7.4	7.87	1.1e-14	589.26	4	-0.26	HHLPFHVVETAASSSTSDMK	Label:Fuc@Neutral loss=40	Label:Fuc@489-508=40	Q20200918_02	50.153	1	2165	489	508	36.1	1.1e-14	4	75282.9	UNKNOWN PROTEIN; FUNCTIONS IN: MOLECULAR_FUNCTION UNKNOWN; INVOLVED IN: BIOLOGICAL_PROCESS UNKNOWN; LOCATED IN: CELLULAR_COMPONENT UNKNOWN; EXPRESSED IN: 25 PLANT STRUCTURES; EXPRESSED DURING: 15 GROWTH STAGES; BEST ARABIDOPSIS THALIANA PROTEIN MATCH IS: UNKNOWN PROTEIN (TAIR:AT4G10470.1); HAS 531 BLAST HITS TO 229 PROTEINS IN 83 SPECIES: ARCHAE - 0; BACTERIA - 197; METAZOA - 59; FUNGI - 50; PLAN…	Symbols:	Yes
AT4G34040.1	3	8.6	7.71	1.1e-13	1089.92	2	3	HNNCETSLGSSSQTAEER	Label:Fuc@Neutral loss=56	Label:Fuc@149-166=56	Q20200918_02	27.784	1	69.65	149	166	50.6	1.1e-13	1	71539.2	RING/U-BOX SUPERFAMILY PROTEIN	Symbols:	Yes
AT4G34040.1	3	8.6	7.71	1.1e-13	726.948	3	1.5	HNNCETSLGSSSQTAEER	Label:Fuc@Neutral loss=14	Label:Fuc@149-166=14	Q20200918_02	27.741	1	11.91	149	166	44.6	3.6e-12	1	71539.2	RING/U-BOX SUPERFAMILY PROTEIN	Symbols:	Yes
AT4G34040.1	3	8.6	7.71	1.1e-13	886.081	3	0.78	AIPVTGSSSSGDGQPSMIHLPALTR	Label:15N(1)+Fuc@8|9|10|16||Label:Fuc@Neutral loss	Label:15N(1)+Fuc@322|323|324|330||Label:Fuc@315-339	Q20200918_02	92.543	1	43.99	315	339	13.8	1e-06	1	71539.2	RING/U-BOX SUPERFAMILY PROTEIN	Symbols:	Yes
AT4G34040.1	3	8.6	7.71	1.1e-13	873.374	2	1.7	NIHQFAWSASSSSR	Label:Fuc@Neutral loss=28	Label:Fuc@340-353=28	Q20200918_02	53.917	1	14.25	340	353	32.7	2.5e-11	1	71539.2	RING/U-BOX SUPERFAMILY PROTEIN	Symbols:	Yes
AT4G34040.1	3	8.6	7.71	1.1e-13	582.584	3	-0.24	NIHQFAWSASSSSR	Label:Fuc@Neutral loss=66	Label:Fuc@340-353=66	Q20200918_02	53.837	1	1795	340	353	35	7.1e-11	1	71539.2	RING/U-BOX SUPERFAMILY PROTEIN	Symbols:	Yes
AT5G15270.1	3	2.6	7.16	5.9e-13	804.331	2	1.4	SSSSGLSSHSSTYR	Label:Fuc@Neutral loss=12	Label:Fuc@529-542=12	Q20200918_02	21.844	1	2639	529	542	30.1	5.9e-13	2	59712.5	RNA-BINDING KH DOMAIN-CONTAINING PROTEIN	Symbols:	Yes
AT5G15270.1	3	2.6	7.16	5.9e-13	536.556	3	0.45	SSSSGLSSHSSTYR	Label:Fuc@Neutral loss=12	Label:Fuc@529-542=12	Q20200918_02	19.687	1	1203.29	529	542	32.2	2.9e-12	2	59712.5	RNA-BINDING KH DOMAIN-CONTAINING PROTEIN	Symbols:	Yes
AT5G15270.1	3	2.6	7.16	5.9e-13	536.555	3	-0.49	SSSSGLSSHSSTYR	Label:15N(1)+Fuc@3|4||Label:Fuc@Neutral loss	Label:15N(1)+Fuc@531|532||Label:Fuc@529-542	Q20200918_02	23.165	1	13.18	529	542	19.4	9e-08	2	59712.5	RNA-BINDING KH DOMAIN-CONTAINING PROTEIN	Symbols:	Yes
AT3G10650.1	4	2.9	5.42	3e-10	732.342	4	3.7	FGQPAAPFSAPAVSESSGQISKETEVK	Label:Fuc@Neutral loss=7	Label:Fuc@831-857=7	Q20200918_02	80.428	1	200.47	831	857	30.3	2e-09	1	135934	BEST ARABIDOPSIS THALIANA PROTEIN MATCH IS: NUCLEOPORIN-RELATED (TAIR:AT5G20200.1); HAS 61042 BLAST HITS TO 31782 PROTEINS IN 2093 SPECIES: ARCHAE - 202; BACTERIA - 16480; METAZOA - 16017; FUNGI - 12552; PLANTS - 1653; VIRUSES - 629; OTHER EUKARYOTES - 13509 (SOURCE: NCBI BLINK).	Symbols:	Yes
AT3G10650.1	4	2.9	5.42	3e-10	674.297	2	0.73	NATFGNTSTFK	Label:Fuc@Neutral loss=25	Label:Fuc@858-868=25	Q20200918_02	46.742	1	1144	858	868	33.6	3e-10	1	135934	BEST ARABIDOPSIS THALIANA PROTEIN MATCH IS: NUCLEOPORIN-RELATED (TAIR:AT5G20200.1); HAS 61042 BLAST HITS TO 31782 PROTEINS IN 2093 SPECIES: ARCHAE - 202; BACTERIA - 16480; METAZOA - 16017; FUNGI - 12552; PLANTS - 1653; VIRUSES - 629; OTHER EUKARYOTES - 13509 (SOURCE: NCBI BLINK).	Symbols:	Yes
AT2G20190.1	3	3.9	7.71	1.2e-13	772.838	4	2.3	HSQPSFSQTSAPSNLPGYGTSAIVAMDR	Label:15N(1)+Fuc@9|10|13||Label:Fuc@Neutral loss	Label:15N(1)+Fuc@528|529|532||Label:Fuc@520-547	Q20200918_02	91.415	1	115.65	520	547	43.4	1.2e-13	1	158953	CLIP-ASSOCIATED PROTEIN	Symbols: ATCLASP, CLASP	Yes
AT2G20190.1	3	3.9	7.71	1.2e-13	776.839	4	4.2	HSQPSFSQTSAPSNLPGYGTSAIVAMDR	Label:15N(1)+Oxidation@26;Label:15N(1)+Fuc@9|10|13||Label:Fuc@Neutral loss	Label:15N(1)+Oxidation@545;Label:15N(1)+Fuc@528|529|532||Label:Fuc@520-547	Q20200918_02	80.574	1	32.12	520	547	35.3	3.1e-11	1	158953	CLIP-ASSOCIATED PROTEIN	Symbols: ATCLASP, CLASP	Yes
AT2G20190.1	3	3.9	7.71	1.2e-13	603.663	5	0.73	DPPFHAVAPASNSHTSSAAAESTHSINK	Label:15N(1)+Fuc@11|13|15|16|17||Label:Fuc@Neutral loss	Label:15N(1)+Fuc@635|637|639|640|641||Label:Fuc@625-652	Q20200918_02	46.017	1	22.91	625	652	18.2	3.9e-06	1	158953	CLIP-ASSOCIATED PROTEIN	Symbols: ATCLASP, CLASP	Yes
AT2G02070.1	3	6.8	7.15	1.2e-12	583.254	2	-1.9	LGSGGGGGGAASR	Label:Fuc@Neutral loss=19	Label:Fuc@266-278=19	Q20200918_02	14.455	1	5743	266	278	46.2	9.2e-07	1	64464.3	INDETERMINATE(ID)-DOMAIN 5	Symbols: AtIDD5, IDD5	Yes
AT2G02070.1	3	6.8	7.15	1.2e-12	1014.06	3	-3.7	AAQMGSTSSNNNNGSNTNNNNNASSILR	Label:15N(1)+Fuc@8|9|15||Label:Fuc@Neutral loss	Label:15N(1)+Fuc@451|452|458||Label:Fuc@444-471	Q20200918_02	56.004	1	2059	444	471	37.1	1.2e-12	1	64464.3	INDETERMINATE(ID)-DOMAIN 5	Symbols: AtIDD5, IDD5	Yes
AT2G02070.1	3	6.8	7.15	1.2e-12	1014.07	3	-1.2	AAQMGSTSSNNNNGSNTNNNNNASSILR	Label:15N(1)+Fuc@7|8|9|15||Label:Fuc@Neutral loss	Label:15N(1)+Fuc@450|451|452|458||Label:Fuc@444-471	Q20200918_02	53.374	1	936.19	444	471	34	2.3e-11	1	64464.3	INDETERMINATE(ID)-DOMAIN 5	Symbols: AtIDD5, IDD5	Yes
AT1G55110.1	3	4	6.51	1.9e-11	679.988	3	2.2	SSFPHPSPAMSATALLQK	Label:Fuc@Neutral loss=32	Label:Fuc@313-330=32	Q20200918_02	83.951	1	1099.83	313	330	42.5	1.9e-11	1	50903.1	INDETERMINATE(ID)-DOMAIN 7	Symbols: AtIDD7, IDD7	Yes
AT1G55110.1	3	4	6.51	1.9e-11	1027.48	2	3.4	SSFPHPSPAMSATALLQK	Label:Fuc@Neutral loss=31;Label:15N(1)+Oxidation@10	Label:Fuc@313-330=31;Label:15N(1)+Oxidation@322	Q20200918_02	73.661	1	1605	313	330	27.9	8e-06	1	50903.1	INDETERMINATE(ID)-DOMAIN 7	Symbols: AtIDD7, IDD7	Yes
AT1G55110.1	3	4	6.51	1.9e-11	685.321	3	3.2	SSFPHPSPAMSATALLQK	Label:Fuc@Neutral loss=25;Label:15N(1)+Oxidation@10	Label:Fuc@313-330=25;Label:15N(1)+Oxidation@322	Q20200918_02	73.46	1	71.53	313	330	35	1.1e-09	1	50903.1	INDETERMINATE(ID)-DOMAIN 7	Symbols: AtIDD7, IDD7	Yes
AT1G72010.1	4	12	4.96	2.9e-09	694.31	2	-1.1	SGGGSTLFSQASK	Label:Fuc@Neutral loss=12	Label:Fuc@136-148=12	Q20200918_02	43.619	1	5211	136	148	36.3	2.9e-09	1	39599.3	TCP FAMILY TRANSCRIPTION FACTOR	Symbols:	Yes
AT1G72010.1	4	12	4.96	2.9e-09	883.864	4	1.1	SSSSPLSFHSTGMSLYEDNNGTNGSSVDPSRK	Label:15N(1)+Fuc@14||Label:Fuc@Neutral loss	Label:15N(1)+Fuc@162||Label:Fuc@149-180	Q20200918_02	79.249	1	77.12	149	180	16.1	8.5e-06	1	39599.3	TCP FAMILY TRANSCRIPTION FACTOR	Symbols:	Yes
AT1G72010.1	4	12	4.96	2.9e-09	1140.12	3	-0.97	SSSSPLSFHSTGMSLYEDNNGTNGSSVDPSR	Label:15N(1)+Oxidation@13;Label:15N(1)+Fuc@1|2|3|4|7|10	Label:15N(1)+Oxidation@161;Label:15N(1)+Fuc@149|150|151|152|155|158	Q20200918_02	77.135	1	73.95	149	179	17.2	2.9e-08	1	39599.3	TCP FAMILY TRANSCRIPTION FACTOR	Symbols:	Yes
AT1G04440.1	4	7.9	6.43	2.6e-11	680.278	2	1.2	ATSSADFTENR	Label:Fuc@Neutral loss=7	Label:Fuc@403-413=7	Q20200918_02	33.337	1	586.26	403	413	24.6	6.6e-07	2	53205	CASEIN KINASE LIKE 13	Symbols: CKL13	Yes
AT2G32850.2	3	5.8	5.39	2.2e-09	794.354	2	2.8	AAATSAAATSASGTQR	Label:Fuc@Neutral loss=8	Label:Fuc@623-638=8	Q20200918_02	22.984	1	1929	623	638	35	2.6e-09	2	74512.1	PROTEIN KINASE SUPERFAMILY PROTEIN	Symbols:	Yes
AT2G32850.2	3	5.8	5.39	2.2e-09	529.904	3	0.092	AAATSAAATSASGTQR	Label:Fuc@Neutral loss=15	Label:Fuc@623-638=15	Q20200918_02	22.706	2	10830	623	638	43	2.2e-09	2	74512.1	PROTEIN KINASE SUPERFAMILY PROTEIN	Symbols:	Yes
AT5G59710.1	3	7.3	5.98	1.8e-10	603.673	5	0.87	FASNNLPVNLSQLSHGSSHGHSGIPNR	Label:Fuc@Neutral loss=11	Label:Fuc@90-116=11	Q20200918_02	67.473	1	1497	90	116	25.8	7.2e-08	1	66234	VIRE2 INTERACTING PROTEIN 2	Symbols: VIP2, AtVIP2	Yes
AT5G59710.1	3	7.3	5.98	1.8e-10	662.642	3	0.69	LNLAANSGSGLNVQGQNR	Label:Fuc@Neutral loss=31	Label:Fuc@200-217=31	Q20200918_02	63.816	1	15380	200	217	43.5	1.8e-10	1	66234	VIRE2 INTERACTING PROTEIN 2	Symbols: VIP2, AtVIP2	Yes
AT3G53710.1	3	6.1	5.42	2e-09	710.692	3	2.5	LSLVAASAAQSAASVVQTGTK	Label:Fuc@Neutral loss=17	Label:Fuc@261-281=17	Q20200918_02	94.545	1	1922.37	261	281	33.9	2e-09	2	49724.4	ARF-GAP DOMAIN 6	Symbols: AGD6	Yes
[truncated: 24,470 more rows]

## Sheet: Dataset 2
Supplemental Data. Bi et al. (2023). Plant Cell.
[truncated: 3,178 more rows]

## Sheet: Dataset 3
Supplemental Data. Bi et al. (2023). Plant Cell.
[truncated: 30,175 more rows]

[truncated: 6 more sheets: Dataset 4, Dataset 5, Dataset6, Dataset 7, Dataset 8, Dataset 9]
